# Supplementary material for: A Hybrid Vacuum Flange RF Oscillator for Low-Cost Mass Spectrometry
Source: J Am Soc Mass Spectrom. 2025 Jan 21;36(2):236–40. doi: 10.1021/jasms.4c00410 (PMC11808759; doi:10.1021/jasms.4c00410)
Supplement: Supplementary file 1 — js4c00410_si_001.zip [file js4c00410_si_001.zip]

Archive with 51 entries (48 files):
- KF40 Wisconsin Oscillator SI/
- __MACOSX/._KF40 Wisconsin Oscillator SI
- KF40 Wisconsin Oscillator SI/.DS_Store
- __MACOSX/KF40 Wisconsin Oscillator SI/._.DS_Store
- KF40 Wisconsin Oscillator SI/KF40 Wisconsin Oscillator Design and Fabrication Files/
- __MACOSX/KF40 Wisconsin Oscillator SI/._KF40 Wisconsin Oscillator Design and Fabrication Files
- KF40 Wisconsin Oscillator SI/KF40 Wisconsin Oscillator BOM.xlsx
- __MACOSX/KF40 Wisconsin Oscillator SI/._KF40 Wisconsin Oscillator BOM.xlsx
- KF40 Wisconsin Oscillator SI/KF40 Lower Ring.zip
- __MACOSX/KF40 Wisconsin Oscillator SI/._KF40 Lower Ring.zip
- KF40 Wisconsin Oscillator SI/KF40 Wisconsin Oscillator Assembly Jig.STL
- __MACOSX/KF40 Wisconsin Oscillator SI/._KF40 Wisconsin Oscillator Assembly Jig.STL
- KF40 Wisconsin Oscillator SI/KF40 WO SI.docx
- __MACOSX/KF40 Wisconsin Oscillator SI/._KF40 WO SI.docx
- KF40 Wisconsin Oscillator SI/KF40 Wisconsin Oscillator Design and Fabrication Files/KF40 Wisconsin Oscillator.kicad_prl
- __MACOSX/KF40 Wisconsin Oscillator SI/KF40 Wisconsin Oscillator Design and Fabrication Files/._KF40 Wisconsin Oscillator.kicad_prl
- KF40 Wisconsin Oscillator SI/KF40 Wisconsin Oscillator Design and Fabrication Files/.DS_Store
- __MACOSX/KF40 Wisconsin Oscillator SI/KF40 Wisconsin Oscillator Design and Fabrication Files/._.DS_Store
- KF40 Wisconsin Oscillator SI/KF40 Wisconsin Oscillator Design and Fabrication Files/KF40 Wisconsin Oscillator.kicad_pcb
- __MACOSX/KF40 Wisconsin Oscillator SI/KF40 Wisconsin Oscillator Design and Fabrication Files/._KF40 Wisconsin Oscillator.kicad_pcb
- KF40 Wisconsin Oscillator SI/KF40 Wisconsin Oscillator Design and Fabrication Files/KF40 Wisconsin Oscillator Gerber Files/
- __MACOSX/KF40 Wisconsin Oscillator SI/KF40 Wisconsin Oscillator Design and Fabrication Files/._KF40 Wisconsin Oscillator Gerber Files
- KF40 Wisconsin Oscillator SI/KF40 Wisconsin Oscillator Design and Fabrication Files/KF40 WIsconsin Oscillator.kicad_pro
- __MACOSX/KF40 Wisconsin Oscillator SI/KF40 Wisconsin Oscillator Design and Fabrication Files/._KF40 WIsconsin Oscillator.kicad_pro
- KF40 Wisconsin Oscillator SI/KF40 Wisconsin Oscillator Design and Fabrication Files/fp-info-cache
- KF40 Wisconsin Oscillator SI/KF40 Wisconsin Oscillator Design and Fabrication Files/KF40 Wisconsin Oscillator.kicad_sch
- __MACOSX/KF40 Wisconsin Oscillator SI/KF40 Wisconsin Oscillator Design and Fabrication Files/._KF40 Wisconsin Oscillator.kicad_sch
- KF40 Wisconsin Oscillator SI/KF40 Wisconsin Oscillator Design and Fabrication Files/KF40 Wisconsin Oscillator Gerber Files/KF40 Wisconsin Oscillator-F_Cu.gbr
- __MACOSX/KF40 Wisconsin Oscillator SI/KF40 Wisconsin Oscillator Design and Fabrication Files/KF40 Wisconsin Oscillator Gerber Files/._KF40 Wisconsin Oscillator-F_Cu.gbr
- KF40 Wisconsin Oscillator SI/KF40 Wisconsin Oscillator Design and Fabrication Files/KF40 Wisconsin Oscillator Gerber Files/KF40 Wisconsin Oscillator-job.gbrjob
- __MACOSX/KF40 Wisconsin Oscillator SI/KF40 Wisconsin Oscillator Design and Fabrication Files/KF40 Wisconsin Oscillator Gerber Files/._KF40 Wisconsin Oscillator-job.gbrjob
- KF40 Wisconsin Oscillator SI/KF40 Wisconsin Oscillator Design and Fabrication Files/KF40 Wisconsin Oscillator Gerber Files/KF40 Wisconsin Oscillator-B_Cu.gbr
- __MACOSX/KF40 Wisconsin Oscillator SI/KF40 Wisconsin Oscillator Design and Fabrication Files/KF40 Wisconsin Oscillator Gerber Files/._KF40 Wisconsin Oscillator-B_Cu.gbr
- KF40 Wisconsin Oscillator SI/KF40 Wisconsin Oscillator Design and Fabrication Files/KF40 Wisconsin Oscillator Gerber Files/KF40 Wisconsin Oscillator-F_Mask.gbr
- __MACOSX/KF40 Wisconsin Oscillator SI/KF40 Wisconsin Oscillator Design and Fabrication Files/KF40 Wisconsin Oscillator Gerber Files/._KF40 Wisconsin Oscillator-F_Mask.gbr
- KF40 Wisconsin Oscillator SI/KF40 Wisconsin Oscillator Design and Fabrication Files/KF40 Wisconsin Oscillator Gerber Files/KF40 Wisconsin Oscillator-F_Paste.gbr
- __MACOSX/KF40 Wisconsin Oscillator SI/KF40 Wisconsin Oscillator Design and Fabrication Files/KF40 Wisconsin Oscillator Gerber Files/._KF40 Wisconsin Oscillator-F_Paste.gbr
- KF40 Wisconsin Oscillator SI/KF40 Wisconsin Oscillator Design and Fabrication Files/KF40 Wisconsin Oscillator Gerber Files/KF40 Wisconsin Oscillator-Edge_Cuts.gbr
- __MACOSX/KF40 Wisconsin Oscillator SI/KF40 Wisconsin Oscillator Design and Fabrication Files/KF40 Wisconsin Oscillator Gerber Files/._KF40 Wisconsin Oscillator-Edge_Cuts.gbr
- KF40 Wisconsin Oscillator SI/KF40 Wisconsin Oscillator Design and Fabrication Files/KF40 Wisconsin Oscillator Gerber Files/KF40 Wisconsin Oscillator-PTH.drl
- __MACOSX/KF40 Wisconsin Oscillator SI/KF40 Wisconsin Oscillator Design and Fabrication Files/KF40 Wisconsin Oscillator Gerber Files/._KF40 Wisconsin Oscillator-PTH.drl
- KF40 Wisconsin Oscillator SI/KF40 Wisconsin Oscillator Design and Fabrication Files/KF40 Wisconsin Oscillator Gerber Files/KF40 Wisconsin Oscillator-F_Silkscreen.gbr
- __MACOSX/KF40 Wisconsin Oscillator SI/KF40 Wisconsin Oscillator Design and Fabrication Files/KF40 Wisconsin Oscillator Gerber Files/._KF40 Wisconsin Oscillator-F_Silkscreen.gbr
- KF40 Wisconsin Oscillator SI/KF40 Wisconsin Oscillator Design and Fabrication Files/KF40 Wisconsin Oscillator Gerber Files/KF40 Wisconsin Oscillator-B_Mask.gbr
- __MACOSX/KF40 Wisconsin Oscillator SI/KF40 Wisconsin Oscillator Design and Fabrication Files/KF40 Wisconsin Oscillator Gerber Files/._KF40 Wisconsin Oscillator-B_Mask.gbr
- KF40 Wisconsin Oscillator SI/KF40 Wisconsin Oscillator Design and Fabrication Files/KF40 Wisconsin Oscillator Gerber Files/KF40 Wisconsin Oscillator-B_Silkscreen.gbr
- __MACOSX/KF40 Wisconsin Oscillator SI/KF40 Wisconsin Oscillator Design and Fabrication Files/KF40 Wisconsin Oscillator Gerber Files/._KF40 Wisconsin Oscillator-B_Silkscreen.gbr
- KF40 Wisconsin Oscillator SI/KF40 Wisconsin Oscillator Design and Fabrication Files/KF40 Wisconsin Oscillator Gerber Files/KF40 Wisconsin Oscillator-B_Paste.gbr
- __MACOSX/KF40 Wisconsin Oscillator SI/KF40 Wisconsin Oscillator Design and Fabrication Files/KF40 Wisconsin Oscillator Gerber Files/._KF40 Wisconsin Oscillator-B_Paste.gbr
- KF40 Wisconsin Oscillator SI/KF40 Wisconsin Oscillator Design and Fabrication Files/KF40 Wisconsin Oscillator Gerber Files/KF40 Wisconsin Oscillator-NPTH.drl
- __MACOSX/KF40 Wisconsin Oscillator SI/KF40 Wisconsin Oscillator Design and Fabrication Files/KF40 Wisconsin Oscillator Gerber Files/._KF40 Wisconsin Oscillator-NPTH.drl
