# Supplementary material for: A Hybrid Vacuum Flange RF Oscillator for Low-Cost Mass Spectrometry
Source: J Am Soc Mass Spectrom. 2025 Jan 21;36(2):236–40. doi: 10.1021/jasms.4c00410 (PMC11808759; doi:10.1021/jasms.4c00410)
Supplement: Supplementary file 1 — js4c00410_si_001.zip [file js4c00410_si_001.zip › KF40 Wisconsin Oscillator SI/KF40 Wisconsin Oscillator BOM.xlsx]

## Sheet: Sheet1
	Reference	Description	Quantity	Mouser PN
	C1	10pF 1000V	1	791-SH31N100J102CT
	C2	2.2pF 1000V	1	791-1206N2R2C102CT
	C3, C4	4700pF	2	710-885342208020
	C5	1uF 50V Electrolytic	1	667-EEE-1HA010NR
	L1, L2	Inductor (Multiple Values)	2	See Below (The values of L1 and L2 must be equal to obtain a balanced output)
	U1-U4	CD74AC04M96	4	595-CD74AC04M96
	RV1	50kOhm Potentiometer	1	652-3266Z-1-503LF
	R2, R3	1MOhm	2	71-CRCW12061M00JNEAC
	PS1	6.5V DC/DC Converter	1	495-TSR-1-2465
	J1	Barrel Jack Connector	1	710-694106402002
	J2	DC Bias Input Pin Header	1	649-1012937890201BLF
	J3	RF Output Pin Header	1	649-1012937890201BLF
	Different values of inductors can be used to control the output frequency based on the capacitive load.
	We use the 2200R series of inductors from Murata power solutions due to the high Q-factors of these inductors and the wide availability of different inductance values.
	Inductance (uH)	Mouser PN
	10	580-22R103C
	15	580-22R153C
	22	580-22R223C
	33	580-22R333C
	47	580-22R473C
	68	580-22R683C
	100	580-22R104C
	150	580-22R154C
