# Supplementary material for: A Hybrid Vacuum Flange RF Oscillator for Low-Cost Mass Spectrometry
Source: J Am Soc Mass Spectrom. 2025 Jan 21;36(2):236–40. doi: 10.1021/jasms.4c00410 (PMC11808759; doi:10.1021/jasms.4c00410)
Supplement: Supplementary file 1 — js4c00410_si_001.zip [file js4c00410_si_001.zip › KF40 Wisconsin Oscillator SI/KF40 Wisconsin Oscillator Design and Fabrication Files/KF40 Wisconsin Oscillator.kicad_pcb]

(kicad_pcb (version 20221018) (generator pcbnew)

  (general
    (thickness 1.6)
  )

  (paper "A4")
  (layers
    (0 "F.Cu" signal)
    (31 "B.Cu" signal)
    (32 "B.Adhes" user "B.Adhesive")
    (33 "F.Adhes" user "F.Adhesive")
    (34 "B.Paste" user)
    (35 "F.Paste" user)
    (36 "B.SilkS" user "B.Silkscreen")
    (37 "F.SilkS" user "F.Silkscreen")
    (38 "B.Mask" user)
    (39 "F.Mask" user)
    (40 "Dwgs.User" user "User.Drawings")
    (41 "Cmts.User" user "User.Comments")
    (42 "Eco1.User" user "User.Eco1")
    (43 "Eco2.User" user "User.Eco2")
    (44 "Edge.Cuts" user)
    (45 "Margin" user)
    (46 "B.CrtYd" user "B.Courtyard")
    (47 "F.CrtYd" user "F.Courtyard")
    (48 "B.Fab" user)
    (49 "F.Fab" user)
  )

  (setup
    (stackup
      (layer "F.SilkS" (type "Top Silk Screen"))
      (layer "F.Paste" (type "Top Solder Paste"))
      (layer "F.Mask" (type "Top Solder Mask") (thickness 0.01))
      (layer "F.Cu" (type "copper") (thickness 0.035))
      (layer "dielectric 1" (type "core") (thickness 1.51) (material "FR4") (epsilon_r 4.5) (loss_tangent 0.02))
      (layer "B.Cu" (type "copper") (thickness 0.035))
      (layer "B.Mask" (type "Bottom Solder Mask") (thickness 0.01))
      (layer "B.Paste" (type "Bottom Solder Paste"))
      (layer "B.SilkS" (type "Bottom Silk Screen"))
      (copper_finish "None")
      (dielectric_constraints no)
    )
    (pad_to_mask_clearance 0)
    (pcbplotparams
      (layerselection 0x00010fc_ffffffff)
      (plot_on_all_layers_selection 0x0000000_00000000)
      (disableapertmacros false)
      (usegerberextensions false)
      (usegerberattributes true)
      (usegerberadvancedattributes true)
      (creategerberjobfile true)
      (dashed_line_dash_ratio 12.000000)
      (dashed_line_gap_ratio 3.000000)
      (svgprecision 6)
      (plotframeref false)
      (viasonmask false)
      (mode 1)
      (useauxorigin false)
      (hpglpennumber 1)
      (hpglpenspeed 20)
      (hpglpendiameter 15.000000)
      (dxfpolygonmode true)
      (dxfimperialunits true)
      (dxfusepcbnewfont true)
      (psnegative false)
      (psa4output false)
      (plotreference true)
      (plotvalue true)
      (plotinvisibletext false)
      (sketchpadsonfab false)
      (subtractmaskfromsilk false)
      (outputformat 1)
      (mirror false)
      (drillshape 0)
      (scaleselection 1)
      (outputdirectory "../Gerber to Order 6-10-24/")
    )
  )

  (net 0 "")
  (net 1 "Net-(C1-Pad1)")
  (net 2 "Net-(C2-Pad1)")
  (net 3 "Net-(L1-Pad1)")
  (net 4 "+12V")
  (net 5 "Net-(U1-Pad2)")
  (net 6 "Net-(J3-Pin_1)")
  (net 7 "Net-(U1-Pad4)")
  (net 8 "Earth")
  (net 9 "Net-(L2-Pad1)")
  (net 10 "Net-(J3-Pin_2)")
  (net 11 "VDrive")
  (net 12 "Net-(U3-Pad11)")
  (net 13 "Net-(C1-Pad2)")
  (net 14 "Net-(J2-Pin_2)")
  (net 15 "unconnected-(RV1-Pad1)")
  (net 16 "Net-(RV1-Pad3)")

  (footprint "Package_SO:SOIC-14_3.9x8.7mm_P1.27mm" (layer "F.Cu")
    (tstamp 0636e54b-a058-4914-a1ee-398cc9dc2970)
    (at 159.1225 68.189875)
    (descr "SOIC, 14 Pin (JEDEC MS-012AB, https://www.analog.com/media/en/package-pcb-resources/package/pkg_pdf/soic_narrow-r/r_14.pdf), generated with kicad-footprint-generator ipc_gullwing_generator.py")
    (tags "SOIC SO")
    (property "Sheetfile" "Wisconsin Oscillator KF40 SJK 12-6-23.kicad_sch")
    (property "Sheetname" "")
    (property "ki_description" "Hex Inverter")
    (property "ki_keywords" "AHCMOS not inv")
    (path "/00000000-0000-0000-0000-0000608768b2")
    (attr smd)
    (fp_text reference "U3" (at 0 0.10225) (layer "F.SilkS")
        (effects (font (size 1 1) (thickness 0.15)))
      (tstamp bb992f59-eea1-4ba9-97b3-e1ead0028b80)
    )
    (fp_text value "CD74AC04M96" (at 0 5.28) (layer "F.Fab") hide
        (effects (font (size 1 1) (thickness 0.15)))
      (tstamp 282c2585-981a-4d0d-884f-094489f8c6e9)
    )
    (fp_text user "${REFERENCE}" (at 0 0) (layer "F.Fab")
        (effects (font (size 0.98 0.98) (thickness 0.15)))
      (tstamp f3061d27-fd58-4712-a2ae-5f069c07e916)
    )
    (fp_line (start 0 -4.435) (end -3.45 -4.435)
      (stroke (width 0.12) (type solid)) (layer "F.SilkS") (tstamp 0b496182-9f06-4b26-b695-0f0db32b3346))
    (fp_line (start 0 -4.435) (end 1.95 -4.435)
      (stroke (width 0.12) (type solid)) (layer "F.SilkS") (tstamp f977a96e-9b72-452c-995a-0c2c4ff2b9d4))
    (fp_line (start 0 4.435) (end -1.95 4.435)
      (stroke (width 0.12) (type solid)) (layer "F.SilkS") (tstamp f45320bb-2b91-4b39-a7cf-8d59854ad14a))
    (fp_line (start 0 4.435) (end 1.95 4.435)
      (stroke (width 0.12) (type solid)) (layer "F.SilkS") (tstamp fd44944a-efad-417a-b6e2-838fdf3ef88c))
    (fp_line (start -3.7 -4.58) (end -3.7 4.58)
      (stroke (width 0.05) (type solid)) (layer "F.CrtYd") (tstamp ab128565-cc4d-4ca4-9e64-b5828b8ade05))
    (fp_line (start -3.7 4.58) (end 3.7 4.58)
      (stroke (width 0.05) (type solid)) (layer "F.CrtYd") (tstamp 34ff87b6-39f9-4db1-8edf-7cfe15c0f3f0))
    (fp_line (start 3.7 -4.58) (end -3.7 -4.58)
      (stroke (width 0.05) (type solid)) (layer "F.CrtYd") (tstamp df6a9070-f5ce-456d-8195-ebdcb496bd74))
    (fp_line (start 3.7 4.58) (end 3.7 -4.58)
      (stroke (width 0.05) (type solid)) (layer "F.CrtYd") (tstamp 962a63f3-585d-481b-9d8a-b1ed64e0d1cb))
    (fp_line (start -1.95 -3.35) (end -0.975 -4.325)
      (stroke (width 0.1) (type solid)) (layer "F.Fab") (tstamp 97bb33b5-b8eb-4428-b443-71e83673eda8))
    (fp_line (start -1.95 4.325) (end -1.95 -3.35)
      (stroke (width 0.1) (type solid)) (layer "F.Fab") (tstamp 62fa36af-b315-43a4-b2f3-8abc71ec9dc8))
    (fp_line (start -0.975 -4.325) (end 1.95 -4.325)
      (stroke (width 0.1) (type solid)) (layer "F.Fab") (tstamp 5ba63c30-091f-4a83-951f-f93165034083))
    (fp_line (start 1.95 -4.325) (end 1.95 4.325)
      (stroke (width 0.1) (type solid)) (layer "F.Fab") (tstamp f220feb9-c8f5-49ad-99c6-eb602449c273))
    (fp_line (start 1.95 4.325) (end -1.95 4.325)
      (stroke (width 0.1) (type solid)) (layer "F.Fab") (tstamp c8995b47-f2ca-46ce-93d1-da6904941d16))
    (pad "1" smd roundrect (at -2.475 -3.81) (size 1.95 0.6) (layers "F.Cu" "F.Paste" "F.Mask") (roundrect_rratio 0.25) (tstamp b713ecab-0e65-4034-b94e-efbca68d82d2))
    (pad "2" smd roundrect (at -2.475 -2.54) (size 1.95 0.6) (layers "F.Cu" "F.Paste" "F.Mask") (roundrect_rratio 0.25) (tstamp aecf6d1b-1ab7-4435-b799-377ced671286))
    (pad "3" smd roundrect (at -2.475 -1.27) (size 1.95 0.6) (layers "F.Cu" "F.Paste" "F.Mask") (roundrect_rratio 0.25) (tstamp a3cd37db-068a-4760-96dd-38fe5ea704a6))
    (pad "4" smd roundrect (at -2.475 0) (size 1.95 0.6) (layers "F.Cu" "F.Paste" "F.Mask") (roundrect_rratio 0.25) (tstamp 1953f5db-a747-46e3-89c7-a9d66f6a7c68))
    (pad "5" smd roundrect (at -2.475 1.27) (size 1.95 0.6) (layers "F.Cu" "F.Paste" "F.Mask") (roundrect_rratio 0.25)
      (net 16 "Net-(RV1-Pad3)") (pintype "input") (tstamp c71da78b-24cc-44ed-a639-992cbd24e9b2))
    (pad "6" smd roundrect (at -2.475 2.54) (size 1.95 0.6) (layers "F.Cu" "F.Paste" "F.Mask") (roundrect_rratio 0.25)
      (net 12 "Net-(U3-Pad11)") (pintype "output") (tstamp c888dfa6-69d4-4568-9a6a-4887ef4d1192))
    (pad "7" smd roundrect (at -2.475 3.81) (size 1.95 0.6) (layers "F.Cu" "F.Paste" "F.Mask") (roundrect_rratio 0.25)
      (net 8 "Earth") (pinfunction "GND") (pintype "power_in") (tstamp 0038212d-55af-4596-8038-b47e63264c9f))
    (pad "8" smd roundrect (at 2.475 3.81) (size 1.95 0.6) (layers "F.Cu" "F.Paste" "F.Mask") (roundrect_rratio 0.25)
      (net 9 "Net-(L2-Pad1)") (pintype "output") (tstamp 6bbabacb-4d0b-4993-9559-9c6c9e27dee7))
    (pad "9" smd roundrect (at 2.475 2.54) (size 1.95 0.6) (layers "F.Cu" "F.Paste" "F.Mask") (roundrect_rratio 0.25)
      (net 12 "Net-(U3-Pad11)") (pintype "input") (tstamp 0d596e3d-c227-4906-86c0-bf2bcfcac5f3))
    (pad "10" smd roundrect (at 2.475 1.27) (size 1.95 0.6) (layers "F.Cu" "F.Paste" "F.Mask") (roundrect_rratio 0.25)
      (net 9 "Net-(L2-Pad1)") (pintype "output") (tstamp e02568e6-56e5-41f1-86fe-16adfb17adef))
    (pad "11" smd roundrect (at 2.475 0) (size 1.95 0.6) (layers "F.Cu" "F.Paste" "F.Mask") (roundrect_rratio 0.25)
      (net 12 "Net-(U3-Pad11)") (pintype "input") (tstamp 88ab0df2-d0ad-46a3-90d7-03f51ec55fac))
    (pad "12" smd roundrect (at 2.475 -1.27) (size 1.95 0.6) (layers "F.Cu" "F.Paste" "F.Mask") (roundrect_rratio 0.25)
      (net 9 "Net-(L2-Pad1)") (pintype "output") (tstamp c9629052-0565-4a50-a2f3-335dd8b1aac1))
    (pad "13" smd roundrect (at 2.475 -2.54) (size 1.95 0.6) (layers "F.Cu" "F.Paste" "F.Mask") (roundrect_rratio 0.25)
      (net 12 "Net-(U3-Pad11)") (pintype "input") (tstamp 70d192fe-27e0-42bb-8420-04fe1e976556))
    (pad "14" smd roundrect (at 2.475 -3.81) (size 1.95 0.6) (layers "F.Cu" "F.Paste" "F.Mask") (roundrect_rratio 0.25)
      (net 11 "VDrive") (pinfunction "VCC") (pintype "power_in") (tstamp 4f2fb126-0e04-4ddc-8dc5-85a2da2d852e))
    (model "${KICAD6_3DMODEL_DIR}/Package_SO.3dshapes/SOIC-14_3.9x8.7mm_P1.27mm.wrl"
      (offset (xyz 0 0 0))
      (scale (xyz 1 1 1))
      (rotate (xyz 0 0 0))
    )
  )

  (footprint "Capacitor_SMD:C_1206_3216Metric_Pad1.33x1.80mm_HandSolder" (layer "F.Cu")
    (tstamp 0c92221a-c1a8-4050-b291-85603b707e86)
    (at 162.814 79.9715 90)
    (descr "Capacitor SMD 1206 (3216 Metric), square (rectangular) end terminal, IPC_7351 nominal with elongated pad for handsoldering. (Body size source: IPC-SM-782 page 76, https://www.pcb-3d.com/wordpress/wp-content/uploads/ipc-sm-782a_amendment_1_and_2.pdf), generated with kicad-footprint-generator")
    (tags "capacitor handsolder")
    (property "Sheetfile" "Wisconsin Oscillator KF40 SJK 12-6-23.kicad_sch")
    (property "Sheetname" "")
    (property "ki_description" "Unpolarized capacitor")
    (property "ki_keywords" "cap capacitor")
    (path "/00000000-0000-0000-0000-00006094b5ec")
    (attr smd)
    (fp_text reference "C1" (at 3.5 -0.1) (layer "F.SilkS")
        (effects (font (size 1 1) (thickness 0.15)))
      (tstamp 7cbff60a-ef0e-4cd9-bb4c-cd4c128548f0)
    )
    (fp_text value "1000V" (at 0 1.85 90) (layer "F.Fab") hide
        (effects (font (size 1 1) (thickness 0.15)))
      (tstamp 1cfc0a43-e4ab-49be-8da2-2353d4f2e78a)
    )
    (fp_text user "${REFERENCE}" (at 0 0 90) (layer "F.Fab")
        (effects (font (size 0.8 0.8) (thickness 0.12)))
      (tstamp 31954b35-335b-4932-9855-6c09c4dda5ad)
    )
    (fp_line (start -0.711252 -0.91) (end 0.711252 -0.91)
      (stroke (width 0.12) (type solid)) (layer "F.SilkS") (tstamp c72397f6-3745-403b-83b9-8e865df72387))
    (fp_line (start -0.711252 0.91) (end 0.711252 0.91)
      (stroke (width 0.12) (type solid)) (layer "F.SilkS") (tstamp d5e46aa3-3014-4ef3-987c-ca061a4a70c3))
    (fp_line (start -2.48 -1.15) (end 2.48 -1.15)
      (stroke (width 0.05) (type solid)) (layer "F.CrtYd") (tstamp 50c9617f-9ec9-4d00-ad60-7c430d8daccd))
    (fp_line (start -2.48 1.15) (end -2.48 -1.15)
      (stroke (width 0.05) (type solid)) (layer "F.CrtYd") (tstamp 660501e5-fcb2-40f8-a9a3-c651f969784b))
    (fp_line (start 2.48 -1.15) (end 2.48 1.15)
      (stroke (width 0.05) (type solid)) (layer "F.CrtYd") (tstamp 0041a121-c52e-4342-afd8-75fd2eda92cb))
    (fp_line (start 2.48 1.15) (end -2.48 1.15)
      (stroke (width 0.05) (type solid)) (layer "F.CrtYd") (tstamp 43ffee23-2604-423d-8a9b-77d10721393f))
    (fp_line (start -1.6 -0.8) (end 1.6 -0.8)
      (stroke (width 0.1) (type solid)) (layer "F.Fab") (tstamp ac4d3a88-3a6c-41b7-a915-45bc604056f6))
    (fp_line (start -1.6 0.8) (end -1.6 -0.8)
      (stroke (width 0.1) (type solid)) (layer "F.Fab") (tstamp 89bbf996-8348-4a2a-ac9d-468a8842125a))
    (fp_line (start 1.6 -0.8) (end 1.6 0.8)
      (stroke (width 0.1) (type solid)) (layer "F.Fab") (tstamp b5ac1b5e-1aae-4458-92d9-58403111e1d6))
    (fp_line (start 1.6 0.8) (end -1.6 0.8)
      (stroke (width 0.1) (type solid)) (layer "F.Fab") (tstamp 7dcd96ee-b370-4174-968a-15ec6c8f17c2))
    (pad "1" smd roundrect (at -1.5625 0 90) (size 1.325 1.8) (layers "F.Cu" "F.Paste" "F.Mask") (roundrect_rratio 0.1886792453)
      (net 1 "Net-(C1-Pad1)") (pintype "passive") (tstamp 301e9c88-29a9-4da6-a2f6-72cb6e1a79ce))
    (pad "2" smd roundrect (at 1.5625 0 90) (size 1.325 1.8) (layers "F.Cu" "F.Paste" "F.Mask") (roundrect_rratio 0.1886792453)
      (net 13 "Net-(C1-Pad2)") (pintype "passive") (tstamp c0dfcb9c-d1f4-444a-a9a7-58babe9a0210))
    (model "${KICAD6_3DMODEL_DIR}/Capacitor_SMD.3dshapes/C_1206_3216Metric.wrl"
      (offset (xyz 0 0 0))
      (scale (xyz 1 1 1))
      (rotate (xyz 0 0 0))
    )
  )

  (footprint "Capacitor_SMD:C_1206_3216Metric_Pad1.33x1.80mm_HandSolder" (layer "F.Cu")
    (tstamp 1ac28891-5fc7-4898-860c-a2159d152123)
    (at 175.4375 96 180)
    (descr "Capacitor SMD 1206 (3216 Metric), square (rectangular) end terminal, IPC_7351 nominal with elongated pad for handsoldering. (Body size source: IPC-SM-782 page 76, https://www.pcb-3d.com/wordpress/wp-content/uploads/ipc-sm-782a_amendment_1_and_2.pdf), generated with kicad-footprint-generator")
    (tags "capacitor handsolder")
    (property "Sheetfile" "Wisconsin Oscillator KF40 SJK 12-6-23.kicad_sch")
    (property "Sheetname" "")
    (property "ki_description" "Unpolarized capacitor")
    (property "ki_keywords" "cap capacitor")
    (path "/00000000-0000-0000-0000-0000608cc5c9")
    (attr smd)
    (fp_text reference "C2" (at -0.0123 -2) (layer "F.SilkS")
        (effects (font (size 1 1) (thickness 0.15)))
      (tstamp 348cddfb-eda5-40f1-b26c-2026dcdb99ab)
    )
    (fp_text value "2pF 1000V" (at 0 1.85) (layer "F.Fab") hide
        (effects (font (size 1 1) (thickness 0.15)))
      (tstamp 472546d2-861d-4636-9f0e-e147ae3f6fb5)
    )
    (fp_text user "${REFERENCE}" (at 0 0) (layer "F.Fab")
        (effects (font (size 0.8 0.8) (thickness 0.12)))
      (tstamp 6b866a1d-b21c-4598-bb12-5b099411e411)
    )
    (fp_line (start -0.711252 -0.91) (end 0.711252 -0.91)
      (stroke (width 0.12) (type solid)) (layer "F.SilkS") (tstamp c922dd55-f923-475c-a12c-7e927122ac34))
    (fp_line (start -0.711252 0.91) (end 0.711252 0.91)
      (stroke (width 0.12) (type solid)) (layer "F.SilkS") (tstamp e0aa352b-162b-48bb-8533-242082a22c98))
    (fp_line (start -2.48 -1.15) (end 2.48 -1.15)
      (stroke (width 0.05) (type solid)) (layer "F.CrtYd") (tstamp 2fc2d235-44a5-4500-9f98-4f34fdb9c108))
    (fp_line (start -2.48 1.15) (end -2.48 -1.15)
      (stroke (width 0.05) (type solid)) (layer "F.CrtYd") (tstamp bc43b41a-8551-443e-923c-d05608d895f4))
    (fp_line (start 2.48 -1.15) (end 2.48 1.15)
      (stroke (width 0.05) (type solid)) (layer "F.CrtYd") (tstamp 10a48259-d65b-401c-bd90-3b99b779ed44))
    (fp_line (start 2.48 1.15) (end -2.48 1.15)
      (stroke (width 0.05) (type solid)) (layer "F.CrtYd") (tstamp 3047b3c3-05db-4c0c-86e0-6cca75e73107))
    (fp_line (start -1.6 -0.8) (end 1.6 -0.8)
      (stroke (width 0.1) (type solid)) (layer "F.Fab") (tstamp 0cc95632-ca8a-4134-a74c-1020385e94df))
    (fp_line (start -1.6 0.8) (end -1.6 -0.8)
      (stroke (width 0.1) (type solid)) (layer "F.Fab") (tstamp 93235646-df74-4c5e-b707-8378b47e6236))
    (fp_line (start 1.6 -0.8) (end 1.6 0.8)
      (stroke (width 0.1) (type solid)) (layer "F.Fab") (tstamp baf925f9-7a1d-430f-99e7-aa584e6029ee))
    (fp_line (start 1.6 0.8) (end -1.6 0.8)
      (stroke (width 0.1) (type solid)) (layer "F.Fab") (tstamp da942149-a790-4d08-8ece-00ea3186c3b7))
    (pad "1" smd roundrect (at -1.5625 0 180) (size 1.325 1.8) (layers "F.Cu" "F.Paste" "F.Mask") (roundrect_rratio 0.1886792453)
      (net 2 "Net-(C2-Pad1)") (pintype "passive") (tstamp e40f94fe-ec06-4f15-90ba-340878edbca2))
    (pad "2" smd roundrect (at 1.5625 0 180) (size 1.325 1.8) (layers "F.Cu" "F.Paste" "F.Mask") (roundrect_rratio 0.1886792453)
      (net 1 "Net-(C1-Pad1)") (pintype "passive") (tstamp 644ac682-b5bf-489b-8567-9e345df54896))
    (model "${KICAD6_3DMODEL_DIR}/Capacitor_SMD.3dshapes/C_1206_3216Metric.wrl"
      (offset (xyz 0 0 0))
      (scale (xyz 1 1 1))
      (rotate (xyz 0 0 0))
    )
  )

  (footprint "Capacitor_SMD:C_1206_3216Metric_Pad1.33x1.80mm_HandSolder" (layer "F.Cu")
    (tstamp 44923c4e-4cf0-43a7-be80-41886fb983e9)
    (at 167.06 83.566 180)
    (descr "Capacitor SMD 1206 (3216 Metric), square (rectangular) end terminal, IPC_7351 nominal with elongated pad for handsoldering. (Body size source: IPC-SM-782 page 76, https://www.pcb-3d.com/wordpress/wp-content/uploads/ipc-sm-782a_amendment_1_and_2.pdf), generated with kicad-footprint-generator")
    (tags "capacitor handsolder")
    (property "Sheetfile" "Wisconsin Oscillator KF40 SJK 12-6-23.kicad_sch")
    (property "Sheetname" "")
    (property "ki_description" "Unpolarized capacitor")
    (property "ki_keywords" "cap capacitor")
    (path "/00000000-0000-0000-0000-00006096dec4")
    (attr smd)
    (fp_text reference "C3" (at 0 -1.85) (layer "F.SilkS")
        (effects (font (size 1 1) (thickness 0.15)))
      (tstamp 87629727-0f1d-4571-8813-c7454526b3c0)
    )
    (fp_text value " 4700pF" (at 0 1.85) (layer "F.Fab") hide
        (effects (font (size 1 1) (thickness 0.15)))
      (tstamp 85f61cd2-9b88-4a18-9f40-2c56240caebe)
    )
    (fp_text user "${REFERENCE}" (at 0 0) (layer "F.Fab")
        (effects (font (size 0.8 0.8) (thickness 0.12)))
      (tstamp 27e55421-3f0f-4f76-ae46-126d32e03062)
    )
    (fp_line (start -0.711252 -0.91) (end 0.711252 -0.91)
      (stroke (width 0.12) (type solid)) (layer "F.SilkS") (tstamp 0602bf91-40be-4a0b-b393-58e03dcf4527))
    (fp_line (start -0.711252 0.91) (end 0.711252 0.91)
      (stroke (width 0.12) (type solid)) (layer "F.SilkS") (tstamp 886f48af-086f-43ec-a5f6-83eb7a232317))
    (fp_line (start -2.48 -1.15) (end 2.48 -1.15)
      (stroke (width 0.05) (type solid)) (layer "F.CrtYd") (tstamp 1402f80c-2e30-43c0-a425-f98651ad9c15))
    (fp_line (start -2.48 1.15) (end -2.48 -1.15)
      (stroke (width 0.05) (type solid)) (layer "F.CrtYd") (tstamp 24808fcf-9321-42ba-849f-a1d4a8c479ec))
    (fp_line (start 2.48 -1.15) (end 2.48 1.15)
      (stroke (width 0.05) (type solid)) (layer "F.CrtYd") (tstamp 3095ad6e-3ff8-485c-a23a-b36ff3cd38c4))
    (fp_line (start 2.48 1.15) (end -2.48 1.15)
      (stroke (width 0.05) (type solid)) (layer "F.CrtYd") (tstamp ac952f41-0162-45b0-b5dd-17c137e5183e))
    (fp_line (start -1.6 -0.8) (end 1.6 -0.8)
      (stroke (width 0.1) (type solid)) (layer "F.Fab") (tstamp c91416f7-4ba0-48d8-bc36-1c9e85de2376))
    (fp_line (start -1.6 0.8) (end -1.6 -0.8)
      (stroke (width 0.1) (type solid)) (layer "F.Fab") (tstamp 6575bfe5-b3e0-4ecc-bcd7-c8dc8f4ce76a))
    (fp_line (start 1.6 -0.8) (end 1.6 0.8)
      (stroke (width 0.1) (type solid)) (layer "F.Fab") (tstamp a06d3038-77d4-4987-9e5a-531e0d180f0a))
    (fp_line (start 1.6 0.8) (end -1.6 0.8)
      (stroke (width 0.1) (type solid)) (layer "F.Fab") (tstamp 578e1a29-7729-4094-b23e-2f72ddb7c8ec))
    (pad "1" smd roundrect (at -1.5625 0 180) (size 1.325 1.8) (layers "F.Cu" "F.Paste" "F.Mask") (roundrect_rratio 0.1886792453)
      (net 6 "Net-(J3-Pin_1)") (pintype "passive") (tstamp 1b9c1c61-b3bf-467f-9e88-13aa4a5c9d46))
    (pad "2" smd roundrect (at 1.5625 0 180) (size 1.325 1.8) (layers "F.Cu" "F.Paste" "F.Mask") (roundrect_rratio 0.1886792453)
      (net 1 "Net-(C1-Pad1)") (pintype "passive") (tstamp 843d708d-a9d8-44e0-92ae-ac0266645109))
    (model "${KICAD6_3DMODEL_DIR}/Capacitor_SMD.3dshapes/C_1206_3216Metric.wrl"
      (offset (xyz 0 0 0))
      (scale (xyz 1 1 1))
      (rotate (xyz 0 0 0))
    )
  )

  (footprint "Connector_PinHeader_2.54mm:PinHeader_1x02_P2.54mm_Vertical" (layer "F.Cu")
    (tstamp 4737a3d7-d0b3-4da7-994a-17330831bd5a)
    (at 165.785 79.925 90)
    (descr "Through hole straight pin header, 1x02, 2.54mm pitch, single row")
    (tags "Through hole pin header THT 1x02 2.54mm single row")
    (property "Sheetfile" "Wisconsin Oscillator KF40 SJK 12-6-23.kicad_sch")
    (property "Sheetname" "")
    (property "ki_description" "Generic connector, single row, 01x02, script generated")
    (property "ki_keywords" "connector")
    (path "/dad7559a-b727-4cd5-8ac3-5175dfb60a82")
    (attr through_hole)
    (fp_text reference "J3" (at 0 -2.33 90) (layer "F.SilkS") hide
        (effects (font (size 1 1) (thickness 0.15)))
      (tstamp c86c041a-93ba-4392-b810-b24e38946636)
    )
    (fp_text value "RF Out" (at 0 4.87 90) (layer "F.Fab")
        (effects (font (size 1 1) (thickness 0.15)))
      (tstamp f154bc78-ef4e-45c5-a7a9-0a2b098f41ad)
    )
    (fp_text user "${REFERENCE}" (at 0.3 1.34) (layer "F.Fab")
        (effects (font (size 1 1) (thickness 0.15)))
      (tstamp 90df2282-3bfc-4778-bc9a-936c0e381436)
    )
    (fp_line (start -1.33 -1.33) (end 0 -1.33)
      (stroke (width 0.12) (type solid)) (layer "F.SilkS") (tstamp 566ac943-e316-4a47-884c-e7656823a19c))
    (fp_line (start -1.33 0) (end -1.33 -1.33)
      (stroke (width 0.12) (type solid)) (layer "F.SilkS") (tstamp de6e3848-1cf9-4492-9c30-f250d1eaeedc))
    (fp_line (start -1.33 1.27) (end -1.33 3.87)
      (stroke (width 0.12) (type solid)) (layer "F.SilkS") (tstamp 4c0bf8bf-9234-4dce-b00b-f6c593a04549))
    (fp_line (start -1.33 1.27) (end 1.33 1.27)
      (stroke (width 0.12) (type solid)) (layer "F.SilkS") (tstamp 359b41d8-aafe-4a30-bc5a-b3400eb7f14b))
    (fp_line (start -1.33 3.87) (end 1.33 3.87)
      (stroke (width 0.12) (type solid)) (layer "F.SilkS") (tstamp 6764d306-cfe0-4adb-b13f-37dd7452df2c))
    (fp_line (start 1.33 1.27) (end 1.33 3.87)
      (stroke (width 0.12) (type solid)) (layer "F.SilkS") (tstamp ae77dd34-fd19-4265-9ac3-8e5fd566f04e))
    (fp_line (start -1.8 -1.8) (end -1.8 4.35)
      (stroke (width 0.05) (type solid)) (layer "F.CrtYd") (tstamp d5f3f14e-241b-463c-a3e4-4caf56bc8f26))
    (fp_line (start -1.8 4.35) (end 1.8 4.35)
      (stroke (width 0.05) (type solid)) (layer "F.CrtYd") (tstamp a5d8edfa-5f5c-47f8-9745-143d7e6950af))
    (fp_line (start 1.8 -1.8) (end -1.8 -1.8)
      (stroke (width 0.05) (type solid)) (layer "F.CrtYd") (tstamp 533d9068-adb9-4113-a039-f1ee59b76850))
    (fp_line (start 1.8 4.35) (end 1.8 -1.8)
      (stroke (width 0.05) (type solid)) (layer "F.CrtYd") (tstamp 129be009-a80e-439c-9bc8-4e5950a13de3))
    (fp_line (start -1.27 -0.635) (end -0.635 -1.27)
      (stroke (width 0.1) (type solid)) (layer "F.Fab") (tstamp 3ede95b6-1bf1-4311-8830-27667a5ea4b4))
    (fp_line (start -1.27 3.81) (end -1.27 -0.635)
      (stroke (width 0.1) (type solid)) (layer "F.Fab") (tstamp 536b032a-c637-4296-aded-98578301fad9))
    (fp_line (start -0.635 -1.27) (end 1.27 -1.27)
      (stroke (width 0.1) (type solid)) (layer "F.Fab") (tstamp 47c68080-0a8c-4691-8f65-de8df87e4260))
    (fp_line (start 1.27 -1.27) (end 1.27 3.81)
      (stroke (width 0.1) (type solid)) (layer "F.Fab") (tstamp 697cff62-c08b-4856-84d6-91a11674b334))
    (fp_line (start 1.27 3.81) (end -1.27 3.81)
      (stroke (width 0.1) (type solid)) (layer "F.Fab") (tstamp 1b28e1f3-0409-49c9-9a11-8d83d04d42b1))
    (pad "1" thru_hole rect (at 0 0 90) (size 1.7 1.7) (drill 1) (layers "*.Cu" "*.Mask")
      (net 6 "Net-(J3-Pin_1)") (pinfunction "Pin_1") (pintype "passive") (tstamp f86d69aa-6601-44ef-b930-b1b034e45649))
    (pad "2" thru_hole oval (at 0 2.54 90) (size 1.7 1.7) (drill 1) (layers "*.Cu" "*.Mask")
      (net 10 "Net-(J3-Pin_2)") (pinfunction "Pin_2") (pintype "passive") (tstamp f8d030cb-bc79-4e86-8145-102a69f84fdd))
    (model "${KICAD6_3DMODEL_DIR}/Connector_PinHeader_2.54mm.3dshapes/PinHeader_1x02_P2.54mm_Vertical.wrl"
      (offset (xyz 0 0 0))
      (scale (xyz 1 1 1))
      (rotate (xyz 0 0 0))
    )
  )

  (footprint "SamacSys_Parts:EEE1AA220WR" (layer "F.Cu")
    (tstamp 60a56141-95a1-4a88-a6d8-cd7b08f71a88)
    (at 186 80.25 -90)
    (descr "SMD_Lytic_B")
    (tags "Capacitor Polarised")
    (property "Arrow Part Number" "EEE-1HA010NR")
    (property "Arrow Price/Stock" "https://www.arrow.com/en/products/eee-1ha010nr/panasonic")
    (property "Height" "5.5")
    (property "Manufacturer_Name" "Panasonic")
    (property "Manufacturer_Part_Number" "EEE-1HA010NR")
    (property "Mouser Part Number" "667-EEE-1HA010NR")
    (property "Mouser Price/Stock" "https://www.mouser.co.uk/ProductDetail/Panasonic/EEE-1HA010NR?qs=GoZnPdyRfjaRCHqdrFokmQ%3D%3D")
    (property "Sheetfile" "Wisconsin Oscillator KF40 SJK 12-6-23.kicad_sch")
    (property "Sheetname" "")
    (property "ki_description" "PANASONIC - EEE-1HA010NR - ALUMINUM ELECTROLYTIC CAPACITOR, 1UF, 50V, 20%, SMD")
    (path "/87893e29-a420-4324-8dd7-62a106456109")
    (attr smd)
    (fp_text reference "C5" (at -0.35 0 -90) (layer "F.SilkS")
        (effects (font (size 1.27 1.27) (thickness 0.254)))
      (tstamp 53c0e363-ca1f-44a0-8ece-efe12c9c8899)
    )
    (fp_text value "EEE-1HA010NR" (at -0.35 0 -90) (layer "F.SilkS") hide
        (effects (font (size 1.27 1.27) (thickness 0.254)))
      (tstamp fb732569-feb4-4ce3-84b0-8b9200342e12)
    )
    (fp_text user "${REFERENCE}" (at -0.35 0 -90) (layer "F.Fab")
        (effects (font (size 1.27 1.27) (thickness 0.254)))
      (tstamp 84d4d84f-3cf4-4c7a-87cd-761e7c99bfb7)
    )
    (fp_line (start -3.625 0) (end -3.625 0)
      (stroke (width 0.05) (type solid)) (layer "F.SilkS") (tstamp 5ad12e72-0f32-402c-b244-80069a721702))
    (fp_line (start -3.575 0) (end -3.575 0)
      (stroke (width 0.05) (type solid)) (layer "F.SilkS") (tstamp dfa26b47-1a8d-4068-84ba-e2eddf1388a3))
    (fp_line (start -1 -2.15) (end 2.15 -2.15)
      (stroke (width 0.2) (type solid)) (layer "F.SilkS") (tstamp a0e010da-875d-4216-9319-17bdf3614b4f))
    (fp_line (start -1 2.15) (end 2.15 2.15)
      (stroke (width 0.2) (type solid)) (layer "F.SilkS") (tstamp 1c75893a-63a9-43e7-b629-b1d791a008b6))
    (fp_line (start 2.15 -2.15) (end -1 -2.15)
      (stroke (width 0.2) (type solid)) (layer "F.SilkS") (tstamp adef21b9-0f4c-481b-a340-1ee82d717e2a))
    (fp_line (start 2.15 -2.15) (end 2.15 -1.5)
      (stroke (width 0.2) (type solid)) (layer "F.SilkS") (tstamp 26441bd3-2a5d-4e0f-a53b-7ba9d310cf6b))
    (fp_line (start 2.15 -1.5) (end 2.15 -2.15)
      (stroke (width 0.2) (type solid)) (layer "F.SilkS") (tstamp 176efa76-41df-46f5-9e30-83b22e55ef3d))
    (fp_line (start 2.15 2.15) (end 2.15 1.5)
      (stroke (width 0.2) (type solid)) (layer "F.SilkS") (tstamp ab523ed4-e29b-4c72-aa69-e31be873b7d7))
    (fp_arc (start -3.625 0) (mid -3.6 -0.025) (end -3.575 0)
      (stroke (width 0.05) (type solid)) (layer "F.SilkS") (tstamp a00c5ea8-9c58-4cb6-8fe4-0fa8aa90b47f))
    (fp_arc (start -3.575 0) (mid -3.6 0.025) (end -3.625 0)
      (stroke (width 0.05) (type solid)) (layer "F.SilkS") (tstamp 1e532d8b-d7ad-422a-96cc-e6a853d7461d))
    (fp_line (start -4.5 -3.15) (end 3.8 -3.15)
      (stroke (width 0.05) (type solid)) (layer "F.CrtYd") (tstamp 42015845-c600-4791-91d6-20874bfc09bb))
    (fp_line (start -4.5 3.15) (end -4.5 -3.15)
      (stroke (width 0.05) (type solid)) (layer "F.CrtYd") (tstamp 9186c3df-b9f7-41e4-9a7e-354d27ccdb73))
    (fp_line (start 3.8 -3.15) (end 3.8 3.15)
      (stroke (width 0.05) (type solid)) (layer "F.CrtYd") (tstamp d8d57966-2e4b-4687-a66f-ce92cf2a95ed))
    (fp_line (start 3.8 3.15) (end -4.5 3.15)
      (stroke (width 0.05) (type solid)) (layer "F.CrtYd") (tstamp 782b8972-6a86-4230-9163-3c21e872f06f))
    (fp_line (start -2.15 -1) (end -1 -2.15)
      (stroke (width 0.1) (type solid)) (layer "F.Fab") (tstamp 11df450e-e17d-467d-ad4e-b873859e7439))
    (fp_line (start -2.15 -1) (end -1 -2.15)
      (stroke (width 0.1) (type solid)) (layer "F.Fab") (tstamp e40e0453-0e18-436a-a1e9-117959bdd868))
    (fp_line (start -2.15 1) (end -2.15 -1)
      (stroke (width 0.1) (type solid)) (layer "F.Fab") (tstamp 9505421b-fe1c-43e3-9b4c-ca488a6c0452))
    (fp_line (start -1 -2.15) (end 2.15 -2.15)
      (stroke (width 0.1) (type solid)) (layer "F.Fab") (tstamp 6f6ec580-84d2-4535-90b4-7f1ec97a371c))
    (fp_line (start -1 2.15) (end -2.15 1)
      (stroke (width 0.1) (type solid)) (layer "F.Fab") (tstamp 99ed907c-4bd5-4ece-abc7-f50afefda0c5))
    (fp_line (start 2.15 -2.15) (end 2.15 2.15)
      (stroke (width 0.1) (type solid)) (layer "F.Fab") (tstamp 630a4ddf-a8d5-4a8a-9504-50b6cebdbbe7))
    (fp_line (start 2.15 2.15) (end -1 2.15)
      (stroke (width 0.1) (type solid)) (layer "F.Fab") (tstamp bc39a2f8-100c-4a49-9e8d-cc4856c4f712))
    (pad "1" smd rect (at -1.75 0) (size 1.6 2.5) (layers "F.Cu" "F.Paste" "F.Mask")
      (net 11 "VDrive") (pinfunction "+") (pintype "passive") (tstamp e6cea299-4caa-4a87-81fd-f11a02bd4ee0))
    (pad "2" smd rect (at 1.75 0) (size 1.6 2.5) (layers "F.Cu" "F.Paste" "F.Mask")
      (net 8 "Earth") (pinfunction "-") (pintype "passive") (tstamp 869dcdd3-460e-4ea0-b2a0-e59319da29af))
    (model "C:\\Users\\krege\\OneDrive\\Documents\\KiCAD Components\\SamacSys_Parts.3dshapes\\EEE-1HA010NR.stp"
      (offset (xyz 0 0 0.4799999821))
      (scale (xyz 1 1 1))
      (rotate (xyz -90 0 -180))
    )
  )

  (footprint "" (layer "F.Cu")
    (tstamp 757c4bd5-da0c-4d12-b639-eee8a0ff0ee8)
    (at 145.92 79.925)
    (fp_text reference "" (at 0 0) (layer "F.SilkS")
        (effects (font (size 1.27 1.27) (thickness 0.15)))
      (tstamp e9658be3-6b22-4f67-a638-395b68c445e2)
    )
    (fp_text value "" (at 0 0) (layer "F.SilkS")
        (effects (font (size 1.27 1.27) (thickness 0.15)))
      (tstamp c0364eaf-c720-4573-ab2d-27c83d7c1ead)
    )
    (pad "1" connect custom (at 0 0 180) (size 2.1 2.1) (layers "B.Cu" "B.Mask")
      (net 8 "Earth") (thermal_bridge_angle 45)
      (options (clearance outline) (anchor circle))
      (primitives
        (gr_circle (center -21.675 0) (end 0 0) (width 2.1) (fill none))
      ) (tstamp 39692de2-4ce2-457f-a649-a88f65b9b6d2))
  )

  (footprint "Resistor_SMD:R_1206_3216Metric_Pad1.30x1.75mm_HandSolder" (layer "F.Cu")
    (tstamp 81da1ad3-42df-45f8-934f-f3db42f6c7c8)
    (at 175.45 93 180)
    (descr "Resistor SMD 1206 (3216 Metric), square (rectangular) end terminal, IPC_7351 nominal with elongated pad for handsoldering. (Body size source: IPC-SM-782 page 72, https://www.pcb-3d.com/wordpress/wp-content/uploads/ipc-sm-782a_amendment_1_and_2.pdf), generated with kicad-footprint-generator")
    (tags "resistor handsolder")
    (property "Sheetfile" "Wisconsin Oscillator KF40 SJK 12-6-23.kicad_sch")
    (property "Sheetname" "")
    (property "ki_description" "Resistor")
    (property "ki_keywords" "R res resistor")
    (path "/00000000-0000-0000-0000-00006097ab0d")
    (attr smd)
    (fp_text reference "R2" (at -0.0212 1.792525 180) (layer "F.SilkS")
        (effects (font (size 1 1) (thickness 0.15)))
      (tstamp 3966f8fa-4751-427c-b08b-4fc206cd0107)
    )
    (fp_text value "1M" (at -1.2912 1.843325) (layer "F.SilkS") hide
        (effects (font (size 1 1) (thickness 0.15)))
      (tstamp 00b3004c-9b9d-4a28-a8d6-754053c3278d)
    )
    (fp_text user "${REFERENCE}" (at 0 0) (layer "F.Fab")
        (effects (font (size 0.8 0.8) (thickness 0.12)))
      (tstamp 784fa211-204e-412b-ac13-f8210ead8510)
    )
    (fp_line (start -0.727064 -0.91) (end 0.727064 -0.91)
      (stroke (width 0.12) (type solid)) (layer "F.SilkS") (tstamp e5a44e17-2a7c-401f-ad20-e436f5eed6ec))
    (fp_line (start -0.727064 0.91) (end 0.727064 0.91)
      (stroke (width 0.12) (type solid)) (layer "F.SilkS") (tstamp d0fe7b98-22af-415d-8098-57191d40d991))
    (fp_line (start -2.45 -1.12) (end 2.45 -1.12)
      (stroke (width 0.05) (type solid)) (layer "F.CrtYd") (tstamp 731da851-a483-4619-8461-a68341df08c1))
    (fp_line (start -2.45 1.12) (end -2.45 -1.12)
      (stroke (width 0.05) (type solid)) (layer "F.CrtYd") (tstamp e8b7e33b-9dbc-45c7-a1ac-03c526d725f5))
    (fp_line (start 2.45 -1.12) (end 2.45 1.12)
      (stroke (width 0.05) (type solid)) (layer "F.CrtYd") (tstamp 3e34a227-aef1-4b75-b9f9-988a487dde08))
    (fp_line (start 2.45 1.12) (end -2.45 1.12)
      (stroke (width 0.05) (type solid)) (layer "F.CrtYd") (tstamp 6a8a6803-11ea-4f16-9c0d-37a3462db86a))
    (fp_line (start -1.6 -0.8) (end 1.6 -0.8)
      (stroke (width 0.1) (type solid)) (layer "F.Fab") (tstamp ef336363-4de5-4ff9-a3d1-07791fa34d35))
    (fp_line (start -1.6 0.8) (end -1.6 -0.8)
      (stroke (width 0.1) (type solid)) (layer "F.Fab") (tstamp 54244e4e-103e-4c92-9d62-83261a5e710d))
    (fp_line (start 1.6 -0.8) (end 1.6 0.8)
      (stroke (width 0.1) (type solid)) (layer "F.Fab") (tstamp a79a09e2-a185-449f-9eb9-012ca31a3cd2))
    (fp_line (start 1.6 0.8) (end -1.6 0.8)
      (stroke (width 0.1) (type solid)) (layer "F.Fab") (tstamp 7672a80b-89ac-4359-8ea2-7906999ddb0f))
    (pad "1" smd roundrect (at -1.55 0 180) (size 1.3 1.75) (layers "F.Cu" "F.Paste" "F.Mask") (roundrect_rratio 0.1923076923)
      (net 6 "Net-(J3-Pin_1)") (pintype "passive") (tstamp d54a96f7-0d6c-42d5-97ec-9a1a27728c3d))
    (pad "2" smd roundrect (at 1.55 0 180) (size 1.3 1.75) (layers "F.Cu" "F.Paste" "F.Mask") (roundrect_rratio 0.1923076923)
      (net 14 "Net-(J2-Pin_2)") (pintype "passive") (tstamp 90128668-8a95-4aad-9842-e18990df0324))
    (model "${KICAD6_3DMODEL_DIR}/Resistor_SMD.3dshapes/R_1206_3216Metric.wrl"
      (offset (xyz 0 0 0))
      (scale (xyz 1 1 1))
      (rotate (xyz 0 0 0))
    )
  )

  (footprint "Connector_PinHeader_2.54mm:PinHeader_1x02_P2.54mm_Vertical" (layer "F.Cu")
    (tstamp 873a533e-4a61-413d-9c33-e2b6a42f6650)
    (at 153.34 92.1 180)
    (descr "Through hole straight pin header, 1x02, 2.54mm pitch, single row")
    (tags "Through hole pin header THT 1x02 2.54mm single row")
    (property "Sheetfile" "Wisconsin Oscillator KF40 SJK 12-6-23.kicad_sch")
    (property "Sheetname" "")
    (property "ki_description" "Generic connector, single row, 01x02, script generated (kicad-library-utils/schlib/autogen/connector/)")
    (property "ki_keywords" "connector")
    (path "/00000000-0000-0000-0000-000060d873c6")
    (attr through_hole)
    (fp_text reference "J2" (at 0 -2.33) (layer "F.SilkS") hide
        (effects (font (size 1 1) (thickness 0.15)))
      (tstamp 3dcac6da-4f77-4d6b-a311-60e9eda9a04c)
    )
    (fp_text value "DC Bias" (at 0 4.87) (layer "F.SilkS")
        (effects (font (size 1 1) (thickness 0.15)))
      (tstamp 9b137b31-0980-4669-81b0-3242b667155e)
    )
    (fp_text user "${REFERENCE}" (at 0 1.27 90) (layer "F.Fab")
        (effects (font (size 1 1) (thickness 0.15)))
      (tstamp f2141f2d-90de-4959-aa55-c972f13dcdf4)
    )
    (fp_line (start -1.33 -1.33) (end 0 -1.33)
      (stroke (width 0.12) (type solid)) (layer "F.SilkS") (tstamp 02333786-7af5-41be-961a-4ab01dc5c2dc))
    (fp_line (start -1.33 0) (end -1.33 -1.33)
      (stroke (width 0.12) (type solid)) (layer "F.SilkS") (tstamp f6ce755e-8244-4aaa-a80f-23e4dfc40427))
    (fp_line (start -1.33 1.27) (end -1.33 3.87)
      (stroke (width 0.12) (type solid)) (layer "F.SilkS") (tstamp 73b66acd-43f0-4b3e-a6eb-25bcca727c32))
    (fp_line (start -1.33 1.27) (end 1.33 1.27)
      (stroke (width 0.12) (type solid)) (layer "F.SilkS") (tstamp 6e30d40f-4ac3-429c-9268-802a48220312))
    (fp_line (start -1.33 3.87) (end 1.33 3.87)
      (stroke (width 0.12) (type solid)) (layer "F.SilkS") (tstamp c68407a0-ee13-4a50-a4fd-b6b152b55ade))
    (fp_line (start 1.33 1.27) (end 1.33 3.87)
      (stroke (width 0.12) (type solid)) (layer "F.SilkS") (tstamp e066c202-c3d0-4379-bcbc-b6b0ab66771e))
    (fp_line (start -1.8 -1.8) (end -1.8 4.35)
      (stroke (width 0.05) (type solid)) (layer "F.CrtYd") (tstamp bef251df-78b8-40ab-9e15-94d8c13ecefc))
    (fp_line (start -1.8 4.35) (end 1.8 4.35)
      (stroke (width 0.05) (type solid)) (layer "F.CrtYd") (tstamp e4b64319-4a41-4a82-84ad-d7b3e77822b6))
    (fp_line (start 1.8 -1.8) (end -1.8 -1.8)
      (stroke (width 0.05) (type solid)) (layer "F.CrtYd") (tstamp 2086b70d-a41e-4354-bfa4-559bd6d8b1da))
    (fp_line (start 1.8 4.35) (end 1.8 -1.8)
      (stroke (width 0.05) (type solid)) (layer "F.CrtYd") (tstamp 350b89a7-4cfe-4b1f-8efe-c84f8ea6901c))
    (fp_line (start -1.27 -0.635) (end -0.635 -1.27)
      (stroke (width 0.1) (type solid)) (layer "F.Fab") (tstamp 2f833bc9-8020-43cc-9e6b-d3bbd29ae2dd))
    (fp_line (start -1.27 3.81) (end -1.27 -0.635)
      (stroke (width 0.1) (type solid)) (layer "F.Fab") (tstamp 94590967-5f59-4b79-b8de-cd36a20683e8))
    (fp_line (start -0.635 -1.27) (end 1.27 -1.27)
      (stroke (width 0.1) (type solid)) (layer "F.Fab") (tstamp 6b31d35d-c98f-49f8-86c4-f0deed752f2c))
    (fp_line (start 1.27 -1.27) (end 1.27 3.81)
      (stroke (width 0.1) (type solid)) (layer "F.Fab") (tstamp 91611620-a904-4562-b45b-5fdbb0c554f3))
    (fp_line (start 1.27 3.81) (end -1.27 3.81)
      (stroke (width 0.1) (type solid)) (layer "F.Fab") (tstamp 0bdb2ad4-f78f-4a04-906d-a0f729f8c3e2))
    (pad "1" thru_hole rect (at 0 0 180) (size 1.7 1.7) (drill 1) (layers "*.Cu" "*.Mask")
      (net 8 "Earth") (pinfunction "Pin_1") (pintype "passive") (tstamp 1dd83c02-de5e-4491-bc18-8d5dd9fd91e5))
    (pad "2" thru_hole oval (at 0 2.54 180) (size 1.7 1.7) (drill 1) (layers "*.Cu" "*.Mask")
      (net 14 "Net-(J2-Pin_2)") (pinfunction "Pin_2") (pintype "passive") (tstamp f3a7b873-f1e7-4fcd-8f1b-09e26fc04fd2))
    (model "${KICAD6_3DMODEL_DIR}/Connector_PinHeader_2.54mm.3dshapes/PinHeader_1x02_P2.54mm_Vertical.wrl"
      (offset (xyz 0 0 0))
      (scale (xyz 1 1 1))
      (rotate (xyz 0 0 0))
    )
  )

  (footprint "Package_SO:SOIC-14_3.9x8.7mm_P1.27mm" (layer "F.Cu")
    (tstamp 8ee33f05-f108-41fe-b6b1-cd6a9f806597)
    (at 174.9975 68.189875)
    (descr "SOIC, 14 Pin (JEDEC MS-012AB, https://www.analog.com/media/en/package-pcb-resources/package/pkg_pdf/soic_narrow-r/r_14.pdf), generated with kicad-footprint-generator ipc_gullwing_generator.py")
    (tags "SOIC SO")
    (property "Sheetfile" "Wisconsin Oscillator KF40 SJK 12-6-23.kicad_sch")
    (property "Sheetname" "")
    (property "ki_description" "Hex Inverter")
    (property "ki_keywords" "AHCMOS not inv")
    (path "/00000000-0000-0000-0000-00006087b580")
    (attr smd)
    (fp_text reference "U4" (at 0.075 -1.6) (layer "F.SilkS")
        (effects (font (size 1 1) (thickness 0.15)))
      (tstamp f038ee45-7b8f-4c5b-aacd-862cf032b320)
    )
    (fp_text value "CD74AC04M96" (at 0 5.28) (layer "F.Fab") hide
        (effects (font (size 1 1) (thickness 0.15)))
      (tstamp 0de206a5-dbd0-48fe-ae4f-a3f73c22abac)
    )
    (fp_text user "${REFERENCE}" (at 0 0) (layer "F.Fab")
        (effects (font (size 0.98 0.98) (thickness 0.15)))
      (tstamp 51acbaac-11e8-4ba1-8e64-1c9bc326ae63)
    )
    (fp_line (start 0 -4.435) (end -3.45 -4.435)
      (stroke (width 0.12) (type solid)) (layer "F.SilkS") (tstamp 188a2192-974b-493a-9257-ff6de3ea5a40))
    (fp_line (start 0 -4.435) (end 1.95 -4.435)
      (stroke (width 0.12) (type solid)) (layer "F.SilkS") (tstamp 9247b02b-9372-4bce-9de5-058ecd7f8be6))
    (fp_line (start 0 4.435) (end -1.95 4.435)
      (stroke (width 0.12) (type solid)) (layer "F.SilkS") (tstamp 12405fda-2122-46d0-90c2-abcbab86405d))
    (fp_line (start 0 4.435) (end 1.95 4.435)
      (stroke (width 0.12) (type solid)) (layer "F.SilkS") (tstamp 8ed35f3b-e096-4b67-9345-896325da6fe0))
    (fp_line (start -3.7 -4.58) (end -3.7 4.58)
      (stroke (width 0.05) (type solid)) (layer "F.CrtYd") (tstamp f9fe473b-3a5c-41fa-9fe3-5d45aacee0f0))
    (fp_line (start -3.7 4.58) (end 3.7 4.58)
      (stroke (width 0.05) (type solid)) (layer "F.CrtYd") (tstamp 8a641dac-6a4a-42d3-94d6-e56d9e99baba))
    (fp_line (start 3.7 -4.58) (end -3.7 -4.58)
      (stroke (width 0.05) (type solid)) (layer "F.CrtYd") (tstamp c1a32245-c101-4c97-ac52-fa00ea5855f9))
    (fp_line (start 3.7 4.58) (end 3.7 -4.58)
      (stroke (width 0.05) (type solid)) (layer "F.CrtYd") (tstamp 006c6a4e-14f4-4f81-a5e3-5c3ba07790e6))
    (fp_line (start -1.95 -3.35) (end -0.975 -4.325)
      (stroke (width 0.1) (type solid)) (layer "F.Fab") (tstamp 54fa6257-8b88-4d95-ad2e-2052cc158b85))
    (fp_line (start -1.95 4.325) (end -1.95 -3.35)
      (stroke (width 0.1) (type solid)) (layer "F.Fab") (tstamp 2ca68cb2-b2be-4915-8218-d433d75cd78c))
    (fp_line (start -0.975 -4.325) (end 1.95 -4.325)
      (stroke (width 0.1) (type solid)) (layer "F.Fab") (tstamp 5d2d74fa-7e47-4755-b67f-56675f7e1a54))
    (fp_line (start 1.95 -4.325) (end 1.95 4.325)
      (stroke (width 0.1) (type solid)) (layer "F.Fab") (tstamp e6050316-6074-4cde-8e52-f280fa6986f5))
    (fp_line (start 1.95 4.325) (end -1.95 4.325)
      (stroke (width 0.1) (type solid)) (layer "F.Fab") (tstamp 27874dfc-b888-4ff7-bf46-c1d275d3d883))
    (pad "1" smd roundrect (at -2.475 -3.81) (size 1.95 0.6) (layers "F.Cu" "F.Paste" "F.Mask") (roundrect_rratio 0.25)
      (net 12 "Net-(U3-Pad11)") (pintype "input") (tstamp 22cdee5e-089a-4c64-9289-3a82025a782a))
    (pad "2" smd roundrect (at -2.475 -2.54) (size 1.95 0.6) (layers "F.Cu" "F.Paste" "F.Mask") (roundrect_rratio 0.25)
      (net 9 "Net-(L2-Pad1)") (pintype "output") (tstamp 96a310ee-0ed5-4f09-8364-3377aee96412))
    (pad "3" smd roundrect (at -2.475 -1.27) (size 1.95 0.6) (layers "F.Cu" "F.Paste" "F.Mask") (roundrect_rratio 0.25)
      (net 12 "Net-(U3-Pad11)") (pintype "input") (tstamp 7d8c878a-7985-492d-82b6-2b062257bad4))
    (pad "4" smd roundrect (at -2.475 0) (size 1.95 0.6) (layers "F.Cu" "F.Paste" "F.Mask") (roundrect_rratio 0.25)
      (net 9 "Net-(L2-Pad1)") (pintype "output") (tstamp 61fd91bf-b678-48ad-9488-f9d99cf5ad38))
    (pad "5" smd roundrect (at -2.475 1.27) (size 1.95 0.6) (layers "F.Cu" "F.Paste" "F.Mask") (roundrect_rratio 0.25)
      (net 12 "Net-(U3-Pad11)") (pintype "input") (tstamp 69199411-2379-4e53-8b3b-070683f7ecfa))
    (pad "6" smd roundrect (at -2.475 2.54) (size 1.95 0.6) (layers "F.Cu" "F.Paste" "F.Mask") (roundrect_rratio 0.25)
      (net 9 "Net-(L2-Pad1)") (pintype "output") (tstamp dca6c70d-d5cc-407e-b801-1b5626c7b7c0))
    (pad "7" smd roundrect (at -2.475 3.81) (size 1.95 0.6) (layers "F.Cu" "F.Paste" "F.Mask") (roundrect_rratio 0.25)
      (net 8 "Earth") (pinfunction "GND") (pintype "power_in") (tstamp ca679e60-b4f3-43f3-8586-8c6705cbba18))
    (pad "8" smd roundrect (at 2.475 3.81) (size 1.95 0.6) (layers "F.Cu" "F.Paste" "F.Mask") (roundrect_rratio 0.25)
      (net 9 "Net-(L2-Pad1)") (pintype "output") (tstamp 2fb58cf6-d6dc-4557-a134-423c9d8e7304))
    (pad "9" smd roundrect (at 2.475 2.54) (size 1.95 0.6) (layers "F.Cu" "F.Paste" "F.Mask") (roundrect_rratio 0.25)
      (net 12 "Net-(U3-Pad11)") (pintype "input") (tstamp 34fc35c1-7050-4090-bb3b-4e1080b7311f))
    (pad "10" smd roundrect (at 2.475 1.27) (size 1.95 0.6) (layers "F.Cu" "F.Paste" "F.Mask") (roundrect_rratio 0.25)
      (net 9 "Net-(L2-Pad1)") (pintype "output") (tstamp 738dbe70-5933-4c04-b7c9-f55c550b6656))
    (pad "11" smd roundrect (at 2.475 0) (size 1.95 0.6) (layers "F.Cu" "F.Paste" "F.Mask") (roundrect_rratio 0.25)
      (net 12 "Net-(U3-Pad11)") (pintype "input") (tstamp 270e3edd-7b37-4d4d-9b08-7d8d04530145))
    (pad "12" smd roundrect (at 2.475 -1.27) (size 1.95 0.6) (layers "F.Cu" "F.Paste" "F.Mask") (roundrect_rratio 0.25)
      (net 9 "Net-(L2-Pad1)") (pintype "output") (tstamp 1fed346c-5c94-4daf-b9cb-b29de7bcbfe8))
    (pad "13" smd roundrect (at 2.475 -2.54) (size 1.95 0.6) (layers "F.Cu" "F.Paste" "F.Mask") (roundrect_rratio 0.25)
      (net 12 "Net-(U3-Pad11)") (pintype "input") (tstamp 2c4bdd7c-6525-4de5-9952-cce709c969cc))
    (pad "14" smd roundrect (at 2.475 -3.81) (size 1.95 0.6) (layers "F.Cu" "F.Paste" "F.Mask") (roundrect_rratio 0.25)
      (net 11 "VDrive") (pinfunction "VCC") (pintype "power_in") (tstamp afa4dba5-4e95-4432-aba7-c189f33bbb74))
    (model "${KICAD6_3DMODEL_DIR}/Package_SO.3dshapes/SOIC-14_3.9x8.7mm_P1.27mm.wrl"
      (offset (xyz 0 0 0))
      (scale (xyz 1 1 1))
      (rotate (xyz 0 0 0))
    )
  )

  (footprint "Potentiometer_THT:Potentiometer_Bourns_3266W_Vertical" (layer "F.Cu")
    (tstamp 915645b4-0b32-41a6-aa10-d62a2faf2279)
    (at 170.44 94.66)
    (descr "Potentiometer, vertical, Bourns 3266W, https://www.bourns.com/docs/Product-Datasheets/3266.pdf")
    (tags "Potentiometer vertical Bourns 3266W")
    (property "Sheetfile" "Wisconsin Oscillator KF40 SJK 12-6-23.kicad_sch")
    (property "Sheetname" "")
    (property "URL" "https://www.mouser.com/ProductDetail/Bourns/3266W-1-253LF?qs=QKnmwoPQUtP8SeX8NkEjtg%3D%3D")
    (property "ki_description" "Trim-potentiometer, US symbol")
    (property "ki_keywords" "resistor variable trimpot trimmer")
    (path "/4360fc6f-03f4-4e72-84c5-c3b5ba678f9e")
    (attr through_hole)
    (fp_text reference "RV1" (at -2.54 -2.27) (layer "F.SilkS") hide
        (effects (font (size 1 1) (thickness 0.15)))
      (tstamp 3658a8af-9c65-4df9-b6cb-f055d639852c)
    )
    (fp_text value "R_Potentiometer_Trim_US" (at -2.54 4.73) (layer "F.Fab") hide
        (effects (font (size 1 1) (thickness 0.15)))
      (tstamp 2f35e8b5-3210-4521-a907-86362bc754b5)
    )
    (fp_text user "${REFERENCE}" (at -3.175 1.23) (layer "F.Fab") hide
        (effects (font (size 0.91 0.91) (thickness 0.15)))
      (tstamp 5404f77d-d2c6-4bb2-8fb2-0e5d22faca35)
    )
    (fp_line (start -6.015 -1.14) (end -6.015 -0.495)
      (stroke (width 0.12) (type solid)) (layer "F.SilkS") (tstamp c14d78e3-7471-4603-941c-d348f5eaad55))
    (fp_line (start -6.015 -1.14) (end 0.935 -1.14)
      (stroke (width 0.12) (type solid)) (layer "F.SilkS") (tstamp 2dc4494f-a743-4c2f-b9ec-cdd5f4a8a8c8))
    (fp_line (start -6.015 0.495) (end -6.015 3.6)
      (stroke (width 0.12) (type solid)) (layer "F.SilkS") (tstamp f3859d09-2aae-4520-952e-7bbe99364b32))
    (fp_line (start -6.015 3.6) (end 0.935 3.6)
      (stroke (width 0.12) (type solid)) (layer "F.SilkS") (tstamp 4f5b6834-f0bb-4731-8044-280e133f8550))
    (fp_line (start 0.935 -1.14) (end 0.935 -0.495)
      (stroke (width 0.12) (type solid)) (layer "F.SilkS") (tstamp 5c83696d-62c8-4ad9-99a8-156eff156676))
    (fp_line (start 0.935 0.495) (end 0.935 3.6)
      (stroke (width 0.12) (type solid)) (layer "F.SilkS") (tstamp fada9374-6256-400b-bb97-bc654d0436a9))
    (fp_line (start -6.15 -1.3) (end -6.15 3.75)
      (stroke (width 0.05) (type solid)) (layer "F.CrtYd") (tstamp be7410f6-e157-439a-8d69-db2332d36786))
    (fp_line (start -6.15 3.75) (end 1.1 3.75)
      (stroke (width 0.05) (type solid)) (layer "F.CrtYd") (tstamp 522f1ef6-a026-4fce-844d-7fbbc16c2afd))
    (fp_line (start 1.1 -1.3) (end -6.15 -1.3)
      (stroke (width 0.05) (type solid)) (layer "F.CrtYd") (tstamp f52c0263-164d-4f28-b979-547b61b74bc9))
    (fp_line (start 1.1 3.75) (end 1.1 -1.3)
      (stroke (width 0.05) (type solid)) (layer "F.CrtYd") (tstamp 7a603771-8ac7-4163-8cd6-94bd72748de9))
    (fp_line (start -5.895 -1.02) (end -5.895 3.48)
      (stroke (width 0.1) (type solid)) (layer "F.Fab") (tstamp c2545759-09e4-4ee6-b86c-1b9f1b016929))
    (fp_line (start -5.895 3.48) (end 0.815 3.48)
      (stroke (width 0.1) (type solid)) (layer "F.Fab") (tstamp 7367c3f8-a521-4825-adce-a51d65551b4e))
    (fp_line (start -0.455 3.092) (end -0.454 1.329)
      (stroke (width 0.1) (type solid)) (layer "F.Fab") (tstamp 7d80e47a-0b89-42c0-961d-5a7f842229c3))
    (fp_line (start -0.455 3.092) (end -0.454 1.329)
      (stroke (width 0.1) (type solid)) (layer "F.Fab") (tstamp 7e23458f-cae2-432e-83c0-43a7a7543b31))
    (fp_line (start 0.815 -1.02) (end -5.895 -1.02)
      (stroke (width 0.1) (type solid)) (layer "F.Fab") (tstamp eeb3f9db-0660-4253-b5a8-9b0476329077))
    (fp_line (start 0.815 3.48) (end 0.815 -1.02)
      (stroke (width 0.1) (type solid)) (layer "F.Fab") (tstamp 7b476e42-8fec-4020-9b1e-f399c8c93a80))
    (fp_circle (center -0.455 2.21) (end 0.435 2.21)
      (stroke (width 0.1) (type solid)) (fill none) (layer "F.Fab") (tstamp 126373c3-b217-4e64-83d1-af91ac1f6f52))
    (pad "1" thru_hole circle (at 0 0) (size 1.44 1.44) (drill 0.8) (layers "*.Cu" "*.Mask")
      (net 15 "unconnected-(RV1-Pad1)") (pinfunction "1") (pintype "passive") (tstamp ebcf18c1-0fbd-4960-b24a-c2f5016f87d6))
    (pad "2" thru_hole circle (at -2.54 2.54) (size 1.44 1.44) (drill 0.8) (layers "*.Cu" "*.Mask")
      (net 2 "Net-(C2-Pad1)") (pinfunction "2") (pintype "passive") (tstamp 3a7e76f6-ff7f-44b5-85b7-5deba64352d3))
    (pad "3" thru_hole circle (at -5.08 0) (size 1.44 1.44) (drill 0.8) (layers "*.Cu" "*.Mask")
      (net 16 "Net-(RV1-Pad3)") (pinfunction "3") (pintype "passive") (tstamp 6293e8e1-eb4a-4bc8-87b8-4895aa77c343))
    (model "${KICAD6_3DMODEL_DIR}/Potentiometer_THT.3dshapes/Potentiometer_Bourns_3266W_Vertical.wrl"
      (offset (xyz 0 0 0))
      (scale (xyz 1 1 1))
      (rotate (xyz 0 0 0))
    )
  )

  (footprint "Capacitor_SMD:C_1206_3216Metric_Pad1.33x1.80mm_HandSolder" (layer "F.Cu")
    (tstamp 91fa8a58-41a6-4d97-a6ad-77e20c0a6456)
    (at 167.0935 76.2)
    (descr "Capacitor SMD 1206 (3216 Metric), square (rectangular) end terminal, IPC_7351 nominal with elongated pad for handsoldering. (Body size source: IPC-SM-782 page 76, https://www.pcb-3d.com/wordpress/wp-content/uploads/ipc-sm-782a_amendment_1_and_2.pdf), generated with kicad-footprint-generator")
    (tags "capacitor handsolder")
    (property "Sheetfile" "Wisconsin Oscillator KF40 SJK 12-6-23.kicad_sch")
    (property "Sheetname" "")
    (property "ki_description" "Unpolarized capacitor")
    (property "ki_keywords" "cap capacitor")
    (path "/00000000-0000-0000-0000-00006096e8ce")
    (attr smd)
    (fp_text reference "C4" (at 0 -1.85) (layer "F.SilkS")
        (effects (font (size 1 1) (thickness 0.15)))
      (tstamp 9d9c7979-cbf1-4ab3-bc4e-c3a43d119406)
    )
    (fp_text value "4700pF" (at 0 1.85) (layer "F.Fab") hide
        (effects (font (size 1 1) (thickness 0.15)))
      (tstamp c23042af-434d-4819-bbba-c89645ded5f4)
    )
    (fp_text user "${REFERENCE}" (at 0 0) (layer "F.Fab")
        (effects (font (size 0.8 0.8) (thickness 0.12)))
      (tstamp 9d01a609-9b68-4c89-8887-108e1ce1636e)
    )
    (fp_line (start -0.711252 -0.91) (end 0.711252 -0.91)
      (stroke (width 0.12) (type solid)) (layer "F.SilkS") (tstamp 45039ee4-b713-4831-b7b0-7309d7e65f1e))
    (fp_line (start -0.711252 0.91) (end 0.711252 0.91)
      (stroke (width 0.12) (type solid)) (layer "F.SilkS") (tstamp d93aaad2-4998-4728-a25b-6938cc3347af))
    (fp_line (start -2.48 -1.15) (end 2.48 -1.15)
      (stroke (width 0.05) (type solid)) (layer "F.CrtYd") (tstamp 02fdea12-74fb-4977-875a-1cce9d69d1cd))
    (fp_line (start -2.48 1.15) (end -2.48 -1.15)
      (stroke (width 0.05) (type solid)) (layer "F.CrtYd") (tstamp 8cb571c7-69c9-4704-8581-4d9a2bf5f610))
    (fp_line (start 2.48 -1.15) (end 2.48 1.15)
      (stroke (width 0.05) (type solid)) (layer "F.CrtYd") (tstamp 08ff7c0c-bc92-45f4-aa1a-98cca5d29696))
    (fp_line (start 2.48 1.15) (end -2.48 1.15)
      (stroke (width 0.05) (type solid)) (layer "F.CrtYd") (tstamp 68c3812a-bd81-4537-aab2-08ffb8b5ecf0))
    (fp_line (start -1.6 -0.8) (end 1.6 -0.8)
      (stroke (width 0.1) (type solid)) (layer "F.Fab") (tstamp fa817e31-f251-46fe-b130-8f7b35a788ae))
    (fp_line (start -1.6 0.8) (end -1.6 -0.8)
      (stroke (width 0.1) (type solid)) (layer "F.Fab") (tstamp f746e956-aeaf-4644-b2e3-4bbd7a054bc3))
    (fp_line (start 1.6 -0.8) (end 1.6 0.8)
      (stroke (width 0.1) (type solid)) (layer "F.Fab") (tstamp 4c886d64-192c-48ae-ac61-7311560ddc13))
    (fp_line (start 1.6 0.8) (end -1.6 0.8)
      (stroke (width 0.1) (type solid)) (layer "F.Fab") (tstamp 1ff9e065-1065-481c-89fd-c79a0741abea))
    (pad "1" smd roundrect (at -1.5625 0) (size 1.325 1.8) (layers "F.Cu" "F.Paste" "F.Mask") (roundrect_rratio 0.1886792453)
      (net 13 "Net-(C1-Pad2)") (pintype "passive") (tstamp e88ce6c7-8ee4-427a-80b1-d0f77429b936))
    (pad "2" smd roundrect (at 1.5625 0) (size 1.325 1.8) (layers "F.Cu" "F.Paste" "F.Mask") (roundrect_rratio 0.1886792453)
      (net 10 "Net-(J3-Pin_2)") (pintype "passive") (tstamp 4b3be744-2f6d-4862-ac9a-899da29a18f5))
    (model "${KICAD6_3DMODEL_DIR}/Capacitor_SMD.3dshapes/C_1206_3216Metric.wrl"
      (offset (xyz 0 0 0))
      (scale (xyz 1 1 1))
      (rotate (xyz 0 0 0))
    )
  )

  (footprint "SamacSys_Parts:TSR-1-2433" (layer "F.Cu")
    (tstamp b0994bdc-6cc0-49df-bfc4-10a79e0bd149)
    (at 176.46 79)
    (descr "TSR 1 Series")
    (tags "Power Supply")
    (property "Arrow Part Number" "TSR 1-2465")
    (property "Arrow Price/Stock" "https://www.arrow.com/en/products/tsr1-2465/traco-electronic-ag?region=europe")
    (property "Height" "")
    (property "Manufacturer_Name" "Traco Power")
    (property "Manufacturer_Part_Number" "TSR 1-2465")
    (property "Mouser Part Number" "495-TSR-1-2465")
    (property "Mouser Price/Stock" "https://www.mouser.co.uk/ProductDetail/TRACO-Power/TSR-1-2465?qs=ckJk83FOD0XPQSvhvI%2FmYA%3D%3D")
    (property "Sheetfile" "Wisconsin Oscillator KF40 SJK 12-6-23.kicad_sch")
    (property "Sheetname" "")
    (property "ki_description" "1 Amp POL switching regulator, 4.6 to -36 VDC input, pos.-pos. circuit, LM78 compatible, SIP-3")
    (path "/0d67628f-97d5-4289-b98e-24f63a647bbe")
    (attr through_hole)
    (fp_text reference "PS1" (at -0.50851 -1.60514) (layer "F.SilkS")
        (effects (font (size 1.27 1.27) (thickness 0.254)))
      (tstamp fc490d50-a3db-44fa-992e-a13aee4e0d93)
    )
    (fp_text value "TSR_1-2465" (at -0.50851 -1.60514) (layer "F.SilkS") hide
        (effects (font (size 1.27 1.27) (thickness 0.254)))
      (tstamp 3ecf9b87-3280-4216-b66a-a0e14bb60032)
    )
    (fp_text user "${REFERENCE}" (at -0.50851 -1.60514) (layer "F.Fab")
        (effects (font (size 1.27 1.27) (thickness 0.254)))
      (tstamp a5759d72-9d52-4a83-bab9-915d4711b88a)
    )
    (fp_line (start -5.85 -5.6) (end 5.85 -5.6)
      (stroke (width 0.2) (type solid)) (layer "F.SilkS") (tstamp 3f48269e-9667-4aa5-8607-31dfa7199a44))
    (fp_line (start -5.85 2) (end -5.85 -5.6)
      (stroke (width 0.2) (type solid)) (layer "F.SilkS") (tstamp 8d262728-949e-4c64-852f-ab1d6c2bcfc2))
    (fp_line (start 5.85 -5.6) (end 5.85 2)
      (stroke (width 0.2) (type solid)) (layer "F.SilkS") (tstamp 7b45a344-bd2a-4d6d-94bd-6ffe3eb8226c))
    (fp_line (start 5.85 2) (end -5.85 2)
      (stroke (width 0.2) (type solid)) (layer "F.SilkS") (tstamp b8d88eb0-5ed5-4a80-aaca-e24a3b4d1cea))
    (fp_circle (center -2.819 2.721) (end -2.819 2.87016)
      (stroke (width 0.4) (type solid)) (fill none) (layer "F.SilkS") (tstamp 95d5bef0-1f62-41d1-b2a0-899395bb0988))
    (fp_line (start -5.85 -5.6) (end 5.85 -5.6)
      (stroke (width 0.2) (type solid)) (layer "F.Fab") (tstamp cf849f82-cba4-4dc1-b345-4ccb304a70cc))
    (fp_line (start -5.85 2) (end -5.85 -5.6)
      (stroke (width 0.2) (type solid)) (layer "F.Fab") (tstamp 616b1bf2-26dc-4289-94c4-262a9b5f8fcd))
    (fp_line (start 5.85 -5.6) (end 5.85 2)
      (stroke (width 0.2) (type solid)) (layer "F.Fab") (tstamp dfe06c1e-aeca-4121-b19c-2f039157efdd))
    (fp_line (start 5.85 2) (end -5.85 2)
      (stroke (width 0.2) (type solid)) (layer "F.Fab") (tstamp 3bebe13d-e963-44e0-bac0-3ca4c3005619))
    (pad "1" thru_hole circle (at -2.54 0) (size 1.28 1.28) (drill 0.78) (layers "*.Cu" "*.Mask")
      (net 4 "+12V") (pinfunction "+VIN") (pintype "input") (tstamp 5f3a9f05-ea31-464e-aa58-fb0a57da67e3))
    (pad "2" thru_hole circle (at 0 0) (size 1.28 1.28) (drill 0.78) (layers "*.Cu" "*.Mask")
      (net 8 "Earth") (pinfunction "GND") (pintype "power_in") (tstamp e0d72ee7-6585-43ff-8bc3-a143f2772b85))
    (pad "3" thru_hole circle (at 2.54 0) (size 1.28 1.28) (drill 0.78) (layers "*.Cu" "*.Mask")
      (net 11 "VDrive") (pinfunction "+VOUT") (pintype "output") (tstamp 8d2d815c-de82-4a51-9592-9f3d38abd735))
    (model "C:\\Users\\krege\\OneDrive\\Documents\\KiCAD Components\\SamacSys_Parts.3dshapes\\TSR_1-2465.stp"
      (offset (xyz 0 1.629999971 5.239999692))
      (scale (xyz 1 1 1))
      (rotate (xyz -90 0 0))
    )
  )

  (footprint "Resistor_SMD:R_1206_3216Metric_Pad1.30x1.75mm_HandSolder" (layer "F.Cu")
    (tstamp b2ce8b7b-7d28-4b7b-9244-407edda846b1)
    (at 167.06 64.729875)
    (descr "Resistor SMD 1206 (3216 Metric), square (rectangular) end terminal, IPC_7351 nominal with elongated pad for handsoldering. (Body size source: IPC-SM-782 page 72, https://www.pcb-3d.com/wordpress/wp-content/uploads/ipc-sm-782a_amendment_1_and_2.pdf), generated with kicad-footprint-generator")
    (tags "resistor handsolder")
    (property "Sheetfile" "Wisconsin Oscillator KF40 SJK 12-6-23.kicad_sch")
    (property "Sheetname" "")
    (property "ki_description" "Resistor")
    (property "ki_keywords" "R res resistor")
    (path "/00000000-0000-0000-0000-0000609792f9")
    (attr smd)
    (fp_text reference "R3" (at -2.8744 1.868925) (layer "F.SilkS")
        (effects (font (size 1 1) (thickness 0.15)))
      (tstamp f3de58e7-0908-4c5e-ac9e-677b89cf3a5c)
    )
    (fp_text value "1M" (at 0 1.82) (layer "F.Fab") hide
        (effects (font (size 1 1) (thickness 0.15)))
      (tstamp ca4986d7-0bed-440c-b3e2-fc8ef7ab4234)
    )
    (fp_text user "${REFERENCE}" (at 0 0) (layer "F.Fab")
        (effects (font (size 0.8 0.8) (thickness 0.12)))
      (tstamp f61a5161-d799-4d9b-af98-c290b65e9f2d)
    )
    (fp_line (start -0.727064 -0.91) (end 0.727064 -0.91)
      (stroke (width 0.12) (type solid)) (layer "F.SilkS") (tstamp c079c44e-ab15-4899-b969-fef7d80a8c1f))
    (fp_line (start -0.727064 0.91) (end 0.727064 0.91)
      (stroke (width 0.12) (type solid)) (layer "F.SilkS") (tstamp b4d5b48b-613a-45c8-83f6-b578264ecd7b))
    (fp_line (start -2.45 -1.12) (end 2.45 -1.12)
      (stroke (width 0.05) (type solid)) (layer "F.CrtYd") (tstamp 04fc7b96-8990-444d-ab7c-f1c6124070a4))
    (fp_line (start -2.45 1.12) (end -2.45 -1.12)
      (stroke (width 0.05) (type solid)) (layer "F.CrtYd") (tstamp 5d7037ce-158a-4da9-9251-94a8375e24c4))
    (fp_line (start 2.45 -1.12) (end 2.45 1.12)
      (stroke (width 0.05) (type solid)) (layer "F.CrtYd") (tstamp 978208b2-cb3f-4dae-8fcf-041afcd8ee2c))
    (fp_line (start 2.45 1.12) (end -2.45 1.12)
      (stroke (width 0.05) (type solid)) (layer "F.CrtYd") (tstamp 8748d95c-16e2-48f8-bb28-b8e61a4f7be8))
    (fp_line (start -1.6 -0.8) (end 1.6 -0.8)
      (stroke (width 0.1) (type solid)) (layer "F.Fab") (tstamp 557387a1-0a49-47fc-aec1-940e8c4ac26f))
    (fp_line (start -1.6 0.8) (end -1.6 -0.8)
      (stroke (width 0.1) (type solid)) (layer "F.Fab") (tstamp 1af33201-dacd-4475-82ca-3b941beb6b32))
    (fp_line (start 1.6 -0.8) (end 1.6 0.8)
      (stroke (width 0.1) (type solid)) (layer "F.Fab") (tstamp f553ea98-5433-48e0-955b-689c9178eae9))
    (fp_line (start 1.6 0.8) (end -1.6 0.8)
      (stroke (width 0.1) (type solid)) (layer "F.Fab") (tstamp ff9e8613-6555-4b35-9961-843f26632e01))
    (pad "1" smd roundrect (at -1.55 0) (size 1.3 1.75) (layers "F.Cu" "F.Paste" "F.Mask") (roundrect_rratio 0.1923076923)
      (net 14 "Net-(J2-Pin_2)") (pintype "passive") (tstamp a90bf2f6-3fbf-4738-a383-c18f4583259b))
    (pad "2" smd roundrect (at 1.55 0) (size 1.3 1.75) (layers "F.Cu" "F.Paste" "F.Mask") (roundrect_rratio 0.1923076923)
      (net 10 "Net-(J3-Pin_2)") (pintype "passive") (tstamp f0aedb48-8f66-4d1c-8c64-c92081108b0e))
    (model "${KICAD6_3DMODEL_DIR}/Resistor_SMD.3dshapes/R_1206_3216Metric.wrl"
      (offset (xyz 0 0 0))
      (scale (xyz 1 1 1))
      (rotate (xyz 0 0 0))
    )
  )

  (footprint "Package_SO:SOIC-14_3.9x8.7mm_P1.27mm" (layer "F.Cu")
    (tstamp be08a1c8-fdbd-41e1-941a-6c9df0f05169)
    (at 177.525 86.19)
    (descr "SOIC, 14 Pin (JEDEC MS-012AB, https://www.analog.com/media/en/package-pcb-resources/package/pkg_pdf/soic_narrow-r/r_14.pdf), generated with kicad-footprint-generator ipc_gullwing_generator.py")
    (tags "SOIC SO")
    (property "Sheetfile" "Wisconsin Oscillator KF40 SJK 12-6-23.kicad_sch")
    (property "Sheetname" "")
    (property "ki_description" "Hex Inverter")
    (property "ki_keywords" "AHCMOS not inv")
    (path "/00000000-0000-0000-0000-00006085d232")
    (attr smd)
    (fp_text reference "U2" (at -0.045 -0.7) (layer "F.SilkS")
        (effects (font (size 1 1) (thickness 0.15)))
      (tstamp fb9ed56b-34a7-49bb-bb35-14bbf214d7d5)
    )
    (fp_text value "CD74AC04M96" (at 0 5.28) (layer "F.Fab") hide
        (effects (font (size 1 1) (thickness 0.15)))
      (tstamp 9815dbb1-7672-4505-85c6-93738a634493)
    )
    (fp_text user "${REFERENCE}" (at 0 0) (layer "F.Fab")
        (effects (font (size 0.98 0.98) (thickness 0.15)))
      (tstamp c5bfc532-1136-4aa1-a372-eb25022a4e53)
    )
    (fp_line (start 0 -4.435) (end -3.45 -4.435)
      (stroke (width 0.12) (type solid)) (layer "F.SilkS") (tstamp 60c4538f-c383-427f-8767-b378ada0ce2b))
    (fp_line (start 0 -4.435) (end 1.95 -4.435)
      (stroke (width 0.12) (type solid)) (layer "F.SilkS") (tstamp 03a6490a-2fc5-4df4-bb36-9a00a7e977ea))
    (fp_line (start 0 4.435) (end -1.95 4.435)
      (stroke (width 0.12) (type solid)) (layer "F.SilkS") (tstamp ac9dbb9c-f2ec-4a7e-bcfc-97d7495d787e))
    (fp_line (start 0 4.435) (end 1.95 4.435)
      (stroke (width 0.12) (type solid)) (layer "F.SilkS") (tstamp 3f56a2ca-9973-4546-95fe-2ed9d6b67ada))
    (fp_line (start -3.7 -4.58) (end -3.7 4.58)
      (stroke (width 0.05) (type solid)) (layer "F.CrtYd") (tstamp b9140633-5d74-451a-8b51-f9f4e7894476))
    (fp_line (start -3.7 4.58) (end 3.7 4.58)
      (stroke (width 0.05) (type solid)) (layer "F.CrtYd") (tstamp 404151b4-e171-440a-8c49-dec548abee35))
    (fp_line (start 3.7 -4.58) (end -3.7 -4.58)
      (stroke (width 0.05) (type solid)) (layer "F.CrtYd") (tstamp cd3ba031-b961-408b-a034-fb89b703cd4f))
    (fp_line (start 3.7 4.58) (end 3.7 -4.58)
      (stroke (width 0.05) (type solid)) (layer "F.CrtYd") (tstamp ffb5d825-78b2-4c50-89d0-1e739eeb715f))
    (fp_line (start -1.95 -3.35) (end -0.975 -4.325)
      (stroke (width 0.1) (type solid)) (layer "F.Fab") (tstamp 43823b94-5718-452f-926a-82bddf8580a4))
    (fp_line (start -1.95 4.325) (end -1.95 -3.35)
      (stroke (width 0.1) (type solid)) (layer "F.Fab") (tstamp 38d87d88-7c64-4efc-9c43-0b7fef5b9e9b))
    (fp_line (start -0.975 -4.325) (end 1.95 -4.325)
      (stroke (width 0.1) (type solid)) (layer "F.Fab") (tstamp 6f5e85c4-ddb2-48db-9864-29e3f7e487ff))
    (fp_line (start 1.95 -4.325) (end 1.95 4.325)
      (stroke (width 0.1) (type solid)) (layer "F.Fab") (tstamp 72b097c2-90dd-474c-b972-45f356294bb3))
    (fp_line (start 1.95 4.325) (end -1.95 4.325)
      (stroke (width 0.1) (type solid)) (layer "F.Fab") (tstamp 04cf2dd0-433c-4eef-ae5b-5aac58736b7e))
    (pad "1" smd roundrect (at -2.475 -3.81) (size 1.95 0.6) (layers "F.Cu" "F.Paste" "F.Mask") (roundrect_rratio 0.25)
      (net 16 "Net-(RV1-Pad3)") (pintype "input") (tstamp 8311b02a-df82-436a-9d5f-1212bc6feb5a))
    (pad "2" smd roundrect (at -2.475 -2.54) (size 1.95 0.6) (layers "F.Cu" "F.Paste" "F.Mask") (roundrect_rratio 0.25)
      (net 3 "Net-(L1-Pad1)") (pintype "output") (tstamp 781a1a02-d12b-428f-ba24-48bf694d9d04))
    (pad "3" smd roundrect (at -2.475 -1.27) (size 1.95 0.6) (layers "F.Cu" "F.Paste" "F.Mask") (roundrect_rratio 0.25)
      (net 16 "Net-(RV1-Pad3)") (pintype "input") (tstamp dbf13ede-0126-4ac2-9bd4-e12a91c41d80))
    (pad "4" smd roundrect (at -2.475 0) (size 1.95 0.6) (layers "F.Cu" "F.Paste" "F.Mask") (roundrect_rratio 0.25)
      (net 3 "Net-(L1-Pad1)") (pintype "output") (tstamp 5a02ea33-2db0-4a32-8fcb-9031dcf83bfb))
    (pad "5" smd roundrect (at -2.475 1.27) (size 1.95 0.6) (layers "F.Cu" "F.Paste" "F.Mask") (roundrect_rratio 0.25)
      (net 16 "Net-(RV1-Pad3)") (pintype "input") (tstamp ccc3d32c-e77d-4ba2-8429-3c9b2118e5e3))
    (pad "6" smd roundrect (at -2.475 2.54) (size 1.95 0.6) (layers "F.Cu" "F.Paste" "F.Mask") (roundrect_rratio 0.25)
      (net 3 "Net-(L1-Pad1)") (pintype "output") (tstamp 94efb06b-6560-4292-a7fe-aca6e5def158))
    (pad "7" smd roundrect (at -2.475 3.81) (size 1.95 0.6) (layers "F.Cu" "F.Paste" "F.Mask") (roundrect_rratio 0.25)
      (net 8 "Earth") (pinfunction "GND") (pintype "power_in") (tstamp 9d798773-48a7-4985-80cb-bf301581d14d))
    (pad "8" smd roundrect (at 2.475 3.81) (size 1.95 0.6) (layers "F.Cu" "F.Paste" "F.Mask") (roundrect_rratio 0.25)
      (net 3 "Net-(L1-Pad1)") (pintype "output") (tstamp f2433fc6-028a-4590-80be-9ede5181145a))
    (pad "9" smd roundrect (at 2.475 2.54) (size 1.95 0.6) (layers "F.Cu" "F.Paste" "F.Mask") (roundrect_rratio 0.25)
      (net 16 "Net-(RV1-Pad3)") (pintype "input") (tstamp f0998058-0db2-4306-a389-8b7207af677d))
    (pad "10" smd roundrect (at 2.475 1.27) (size 1.95 0.6) (layers "F.Cu" "F.Paste" "F.Mask") (roundrect_rratio 0.25)
      (net 3 "Net-(L1-Pad1)") (pintype "output") (tstamp c00f1771-92b1-45b4-9137-0ed5ede1a10a))
    (pad "11" smd roundrect (at 2.475 0) (size 1.95 0.6) (layers "F.Cu" "F.Paste" "F.Mask") (roundrect_rratio 0.25)
      (net 16 "Net-(RV1-Pad3)") (pintype "input") (tstamp e8c043ff-3581-4e82-a281-c63e2354e1bc))
    (pad "12" smd roundrect (at 2.475 -1.27) (size 1.95 0.6) (layers "F.Cu" "F.Paste" "F.Mask") (roundrect_rratio 0.25)
      (net 3 "Net-(L1-Pad1)") (pintype "output") (tstamp 4aa06234-cf45-494b-9f77-1f8d5bb7ab3d))
    (pad "13" smd roundrect (at 2.475 -2.54) (size 1.95 0.6) (layers "F.Cu" "F.Paste" "F.Mask") (roundrect_rratio 0.25)
      (net 16 "Net-(RV1-Pad3)") (pintype "input") (tstamp fc0ab350-f317-4f9c-9cc9-2f2c5ca4df7c))
    (pad "14" smd roundrect (at 2.475 -3.81) (size 1.95 0.6) (layers "F.Cu" "F.Paste" "F.Mask") (roundrect_rratio 0.25)
      (net 11 "VDrive") (pinfunction "VCC") (pintype "power_in") (tstamp b27544aa-4b55-4fae-a124-4adb55d9029c))
    (model "${KICAD6_3DMODEL_DIR}/Package_SO.3dshapes/SOIC-14_3.9x8.7mm_P1.27mm.wrl"
      (offset (xyz 0 0 0))
      (scale (xyz 1 1 1))
      (rotate (xyz 0 0 0))
    )
  )

  (footprint "SamacSys_Parts:Kregel Group Logo" (layer "F.Cu")
    (tstamp d85d5c03-ee2f-49fc-9a0e-26a3366a6829)
    (at 167.16 61.4)
    (attr board_only exclude_from_pos_files exclude_from_bom)
    (fp_text reference "G***" (at 0 0) (layer "F.SilkS") hide
        (effects (font (size 1.5 1.5) (thickness 0.3)))
      (tstamp 1173d837-fbe2-451c-81aa-de06ee3d564d)
    )
    (fp_text value "LOGO" (at 0.75 0) (layer "F.SilkS") hide
        (effects (font (size 1.5 1.5) (thickness 0.3)))
      (tstamp 1ae7a8c3-b3c2-4fd5-abdf-34f02f5313f4)
    )
    (fp_poly
      (pts
        (xy -4.708187 0.754123)
        (xy -4.708187 1.09596)
        (xy -4.734664 1.09596)
        (xy -4.761141 1.09596)
        (xy -4.761141 0.754123)
        (xy -4.761141 0.412285)
        (xy -4.734664 0.412285)
        (xy -4.708187 0.412285)
      )

      (stroke (width 0) (type solid)) (fill solid) (layer "F.SilkS") (tstamp 147a3639-94af-4d0e-8ab5-ea219d8725c1))
    (fp_poly
      (pts
        (xy -4.515283 0.735684)
        (xy -4.515283 1.09596)
        (xy -4.539396 1.09596)
        (xy -4.563509 1.09596)
        (xy -4.563509 0.735684)
        (xy -4.563509 0.375407)
        (xy -4.539396 0.375407)
        (xy -4.515283 0.375407)
      )

      (stroke (width 0) (type solid)) (fill solid) (layer "F.SilkS") (tstamp 922afa10-b741-4b7e-9c57-57ab3283e497))
    (fp_poly
      (pts
        (xy -4.341291 0.735684)
        (xy -4.341291 1.09596)
        (xy -4.365404 1.09596)
        (xy -4.389517 1.09596)
        (xy -4.389517 0.735684)
        (xy -4.389517 0.375407)
        (xy -4.365404 0.375407)
        (xy -4.341291 0.375407)
      )

      (stroke (width 0) (type solid)) (fill solid) (layer "F.SilkS") (tstamp 09e35433-39ac-4173-bd80-90e2612d9428))
    (fp_poly
      (pts
        (xy -2.899237 0.42316)
        (xy -2.899237 0.470913)
        (xy -2.92335 0.470913)
        (xy -2.947463 0.470913)
        (xy -2.947463 0.42316)
        (xy -2.947463 0.375407)
        (xy -2.92335 0.375407)
        (xy -2.899237 0.375407)
      )

      (stroke (width 0) (type solid)) (fill solid) (layer "F.SilkS") (tstamp f81603c1-2c1f-4d7f-a592-4eb1d34ac2fb))
    (fp_poly
      (pts
        (xy -2.899237 0.851521)
        (xy -2.899237 1.09596)
        (xy -2.92335 1.09596)
        (xy -2.947463 1.09596)
        (xy -2.947463 0.851521)
        (xy -2.947463 0.607081)
        (xy -2.92335 0.607081)
        (xy -2.899237 0.607081)
      )

      (stroke (width 0) (type solid)) (fill solid) (layer "F.SilkS") (tstamp 025c26ba-8037-4324-96bb-3a1e280a6214))
    (fp_poly
      (pts
        (xy -1.493117 0.42316)
        (xy -1.493117 0.470913)
        (xy -1.51723 0.470913)
        (xy -1.541343 0.470913)
        (xy -1.541343 0.42316)
        (xy -1.541343 0.375407)
        (xy -1.51723 0.375407)
        (xy -1.493117 0.375407)
      )

      (stroke (width 0) (type solid)) (fill solid) (layer "F.SilkS") (tstamp 6730f94f-821a-4645-96e1-2f2d32957d7b))
    (fp_poly
      (pts
        (xy -1.493117 0.851521)
        (xy -1.493117 1.09596)
        (xy -1.51723 1.09596)
        (xy -1.541343 1.09596)
        (xy -1.541343 0.851521)
        (xy -1.541343 0.607081)
        (xy -1.51723 0.607081)
        (xy -1.493117 0.607081)
      )

      (stroke (width 0) (type solid)) (fill solid) (layer "F.SilkS") (tstamp 8fd0e318-e99a-487c-9ecd-4321f4d797a8))
    (fp_poly
      (pts
        (xy -0.481315 -0.776345)
        (xy -0.481315 -0.416068)
        (xy -0.505428 -0.416068)
        (xy -0.529541 -0.416068)
        (xy -0.529541 -0.776345)
        (xy -0.529541 -1.136622)
        (xy -0.505428 -1.136622)
        (xy -0.481315 -1.136622)
      )

      (stroke (width 0) (type solid)) (fill solid) (layer "F.SilkS") (tstamp 581368ea-735a-4869-b2b1-9fa861f74845))
    (fp_poly
      (pts
        (xy -4.336562 -1.07563)
        (xy -4.336562 -1.051517)
        (xy -4.451927 -1.051517)
        (xy -4.567291 -1.051517)
        (xy -4.567291 -0.733793)
        (xy -4.567291 -0.416068)
        (xy -4.594241 -0.416068)
        (xy -4.621191 -0.416068)
        (xy -4.621191 -0.733793)
        (xy -4.621191 -1.051517)
        (xy -4.736082 -1.051517)
        (xy -4.850974 -1.051517)
        (xy -4.850974 -1.07563)
        (xy -4.850974 -1.099743)
        (xy -4.593768 -1.099743)
        (xy -4.336562 -1.099743)
      )

      (stroke (width 0) (type solid)) (fill solid) (layer "F.SilkS") (tstamp fbcab206-e26e-4e5a-b0a6-7b6cc980e1d5))
    (fp_poly
      (pts
        (xy -2.149369 -0.89006)
        (xy -2.149369 -0.863602)
        (xy -2.156569 -0.86295)
        (xy -2.174647 -0.860462)
        (xy -2.192154 -0.856363)
        (xy -2.20895 -0.850718)
        (xy -2.224894 -0.843593)
        (xy -2.239843 -0.835056)
        (xy -2.253657 -0.825172)
        (xy -2.266194 -0.814007)
        (xy -2.270394 -0.809658)
        (xy -2.28167 -0.79615)
        (xy -2.291451 -0.781552)
        (xy -2.299747 -0.765844)
        (xy -2.306566 -0.749003)
        (xy -2.311916 -0.731007)
        (xy -2.315806 -0.711835)
        (xy -2.318244 -0.691464)
        (xy -2.318575 -0.687001)
        (xy -2.318729 -0.683662)
        (xy -2.318872 -0.678494)
        (xy -2.319003 -0.671561)
        (xy -2.319122 -0.662925)
        (xy -2.319228 -0.65265)
        (xy -2.319321 -0.640799)
        (xy -2.3194 -0.627435)
        (xy -2.319466 -0.61262)
        (xy -2.319517 -0.596417)
        (xy -2.319553 -0.57889)
        (xy -2.319573 -0.560101)
        (xy -2.319579 -0.543978)
        (xy -2.319579 -0.416068)
        (xy -2.343692 -0.416068)
        (xy -2.367805 -0.416068)
        (xy -2.367805 -0.607871)
        (xy -2.367808 -0.627639)
        (xy -2.367818 -0.647388)
        (xy -2.367833 -0.666993)
        (xy -2.367854 -0.686329)
        (xy -2.367881 -0.705273)
        (xy -2.367912 -0.723699)
        (xy -2.367948 -0.741484)
        (xy -2.367988 -0.758502)
        (xy -2.368033 -0.774629)
        (xy -2.368081 -0.789741)
        (xy -2.368133 -0.803713)
        (xy -2.368187 -0.816421)
        (xy -2.368245 -0.82774)
        (xy -2.368304 -0.837546)
        (xy -2.368366 -0.845713)
        (xy -2.36843 -0.852119)
        (xy -2.368432 -0.852311)
        (xy -2.36906 -0.904948)
        (xy -2.345375 -0.904948)
        (xy -2.321691 -0.904948)
        (xy -2.321058 -0.90282)
        (xy -2.32093 -0.901496)
        (xy -2.32079 -0.898461)
        (xy -2.320643 -0.893894)
        (xy -2.320492 -0.887974)
        (xy -2.320341 -0.880882)
        (xy -2.320195 -0.872796)
        (xy -2.320056 -0.863898)
        (xy -2.319931 -0.854365)
        (xy -2.319862 -0.848412)
        (xy -2.319299 -0.796132)
        (xy -2.312985 -0.80917)
        (xy -2.306265 -0.82219)
        (xy -2.299371 -0.833735)
        (xy -2.292019 -0.844213)
        (xy -2.283923 -0.854038)
        (xy -2.275956 -0.862469)
        (xy -2.262356 -0.874748)
        (xy -2.247658 -0.885502)
        (xy -2.23191 -0.894708)
        (xy -2.215161 -0.902345)
        (xy -2.197459 -0.908391)
        (xy -2.178854 -0.912825)
        (xy -2.159392 -0.915624)
        (xy -2.156698 -0.915875)
        (xy -2.149369 -0.916517)
      )

      (stroke (width 0) (type solid)) (fill solid) (layer "F.SilkS") (tstamp 6ff454ef-616d-4462-92c1-e33624b102a0))
    (fp_poly
      (pts
        (xy 0.85483 -0.89006)
        (xy 0.85483 -0.863602)
        (xy 0.84763 -0.86295)
        (xy 0.829553 -0.860462)
        (xy 0.812045 -0.856363)
        (xy 0.795249 -0.850718)
        (xy 0.779306 -0.843593)
        (xy 0.764356 -0.835056)
        (xy 0.750542 -0.825172)
        (xy 0.738005 -0.814007)
        (xy 0.733805 -0.809658)
        (xy 0.722529 -0.79615)
        (xy 0.712748 -0.781552)
        (xy 0.704452 -0.765844)
        (xy 0.697634 -0.749003)
        (xy 0.692284 -0.731007)
        (xy 0.688394 -0.711835)
        (xy 0.685955 -0.691464)
        (xy 0.685625 -0.687001)
        (xy 0.685471 -0.683662)
        (xy 0.685328 -0.678494)
        (xy 0.685197 -0.671561)
        (xy 0.685078 -0.662925)
        (xy 0.684972 -0.65265)
        (xy 0.684879 -0.640799)
        (xy 0.684799 -0.627435)
        (xy 0.684734 -0.61262)
        (xy 0.684683 -0.596417)
        (xy 0.684647 -0.57889)
        (xy 0.684626 -0.560101)
        (xy 0.684621 -0.543978)
        (xy 0.684621 -0.416068)
        (xy 0.660508 -0.416068)
        (xy 0.636395 -0.416068)
        (xy 0.636395 -0.607871)
        (xy 0.636391 -0.627639)
        (xy 0.636382 -0.647388)
        (xy 0.636366 -0.666993)
        (xy 0.636345 -0.686329)
        (xy 0.636319 -0.705273)
        (xy 0.636287 -0.723699)
        (xy 0.636251 -0.741484)
        (xy 0.636211 -0.758502)
        (xy 0.636167 -0.774629)
        (xy 0.636118 -0.789741)
        (xy 0.636067 -0.803713)
        (xy 0.636012 -0.816421)
        (xy 0.635955 -0.82774)
        (xy 0.635895 -0.837546)
        (xy 0.635833 -0.845713)
        (xy 0.635769 -0.852119)
        (xy 0.635767 -0.852311)
        (xy 0.635139 -0.904948)
        (xy 0.658824 -0.904948)
        (xy 0.682509 -0.904948)
        (xy 0.683141 -0.90282)
        (xy 0.68327 -0.901496)
        (xy 0.683409 -0.898461)
        (xy 0.683557 -0.893894)
        (xy 0.683708 -0.887974)
        (xy 0.683858 -0.880882)
        (xy 0.684005 -0.872796)
        (xy 0.684143 -0.863898)
        (xy 0.684269 -0.854365)
        (xy 0.684337 -0.848412)
        (xy 0.6849 -0.796132)
        (xy 0.691214 -0.80917)
        (xy 0.697935 -0.82219)
        (xy 0.704828 -0.833735)
        (xy 0.71218 -0.844213)
        (xy 0.720277 -0.854038)
        (xy 0.728243 -0.862469)
        (xy 0.741843 -0.874748)
        (xy 0.756542 -0.885502)
        (xy 0.77229 -0.894708)
        (xy 0.789039 -0.902345)
        (xy 0.80674 -0.908391)
        (xy 0.825346 -0.912825)
        (xy 0.844807 -0.915624)
        (xy 0.847502 -0.915875)
        (xy 0.85483 -0.916517)
      )

      (stroke (width 0) (type solid)) (fill solid) (layer "F.SilkS") (tstamp 067101e1-518d-4fa0-9d18-b5be6b327695))
    (fp_poly
      (pts
        (xy 4.813149 0.621969)
        (xy 4.813149 0.648427)
        (xy 4.805949 0.649079)
        (xy 4.787872 0.651567)
        (xy 4.770364 0.655666)
        (xy 4.753568 0.661311)
        (xy 4.737624 0.668435)
        (xy 4.722675 0.676972)
        (xy 4.708861 0.686857)
        (xy 4.696324 0.698022)
        (xy 4.692124 0.70237)
        (xy 4.680848 0.715879)
        (xy 4.671067 0.730476)
        (xy 4.662771 0.746184)
        (xy 4.655952 0.763026)
        (xy 4.650603 0.781021)
        (xy 4.646713 0.800194)
        (xy 4.644274 0.820564)
        (xy 4.643943 0.825027)
        (xy 4.643789 0.828367)
        (xy 4.643646 0.833535)
        (xy 4.643515 0.840468)
        (xy 4.643397 0.849103)
        (xy 4.64329 0.859378)
        (xy 4.643197 0.871229)
        (xy 4.643118 0.884594)
        (xy 4.643052 0.899409)
        (xy 4.643002 0.915611)
        (xy 4.642965 0.933139)
        (xy 4.642945 0.951927)
        (xy 4.642939 0.968051)
        (xy 4.642939 1.09596)
        (xy 4.618826 1.09596)
        (xy 4.594713 1.09596)
        (xy 4.594713 0.904158)
        (xy 4.59471 0.88439)
        (xy 4.594701 0.864641)
        (xy 4.594685 0.845036)
        (xy 4.594664 0.825699)
        (xy 4.594638 0.806756)
        (xy 4.594606 0.788329)
        (xy 4.59457 0.770545)
        (xy 4.59453 0.753527)
        (xy 4.594485 0.737399)
        (xy 4.594437 0.722287)
        (xy 4.594386 0.708315)
        (xy 4.594331 0.695608)
        (xy 4.594274 0.684289)
        (xy 4.594214 0.674483)
        (xy 4.594152 0.666315)
        (xy 4.594088 0.65991)
        (xy 4.594086 0.659718)
        (xy 4.593458 0.607081)
        (xy 4.617143 0.607081)
        (xy 4.640828 0.607081)
        (xy 4.64146 0.609208)
        (xy 4.641588 0.610532)
        (xy 4.641728 0.613568)
        (xy 4.641876 0.618135)
        (xy 4.642027 0.624054)
        (xy 4.642177 0.631147)
        (xy 4.642324 0.639232)
        (xy 4.642462 0.648131)
        (xy 4.642588 0.657664)
        (xy 4.642656 0.663616)
        (xy 4.643219 0.715896)
        (xy 4.649533 0.702859)
        (xy 4.656254 0.689838)
        (xy 4.663147 0.678294)
        (xy 4.670499 0.667815)
        (xy 4.678595 0.65799)
        (xy 4.686562 0.64956)
        (xy 4.700162 0.63728)
        (xy 4.714861 0.626526)
        (xy 4.730608 0.61732)
        (xy 4.747357 0.609683)
        (xy 4.765059 0.603637)
        (xy 4.783664 0.599204)
        (xy 4.803126 0.596405)
        (xy 4.805821 0.596153)
        (xy 4.813149 0.595511)
      )

      (stroke (width 0) (type solid)) (fill solid) (layer "F.SilkS") (tstamp 1f3ff3a7-db48-488d-97d6-1dc41f5a7dc6))
    (fp_poly
      (pts
        (xy 7.096794 0.621969)
        (xy 7.096794 0.648427)
        (xy 7.089594 0.649079)
        (xy 7.071517 0.651567)
        (xy 7.05401 0.655666)
        (xy 7.037213 0.661311)
        (xy 7.02127 0.668435)
        (xy 7.00632 0.676972)
        (xy 6.992506 0.686857)
        (xy 6.979969 0.698022)
        (xy 6.975769 0.70237)
        (xy 6.964494 0.715879)
        (xy 6.954712 0.730476)
        (xy 6.946416 0.746184)
        (xy 6.939598 0.763026)
        (xy 6.934248 0.781021)
        (xy 6.930358 0.800194)
        (xy 6.927919 0.820564)
        (xy 6.927589 0.825027)
        (xy 6.927435 0.828367)
        (xy 6.927292 0.833535)
        (xy 6.927161 0.840468)
        (xy 6.927042 0.849103)
        (xy 6.926936 0.859378)
        (xy 6.926843 0.871229)
        (xy 6.926763 0.884594)
        (xy 6.926698 0.899409)
        (xy 6.926647 0.915611)
        (xy 6.926611 0.933139)
        (xy 6.92659 0.951927)
        (xy 6.926585 0.968051)
        (xy 6.926585 1.09596)
        (xy 6.902472 1.09596)
        (xy 6.878359 1.09596)
        (xy 6.878359 0.904158)
        (xy 6.878356 0.88439)
        (xy 6.878346 0.864641)
        (xy 6.878331 0.845036)
        (xy 6.878309 0.825699)
        (xy 6.878283 0.806756)
        (xy 6.878252 0.788329)
        (xy 6.878216 0.770545)
        (xy 6.878175 0.753527)
        (xy 6.878131 0.737399)
        (xy 6.878083 0.722287)
        (xy 6.878031 0.708315)
        (xy 6.877976 0.695608)
        (xy 6.877919 0.684289)
        (xy 6.877859 0.674483)
        (xy 6.877797 0.666315)
        (xy 6.877733 0.65991)
        (xy 6.877731 0.659718)
        (xy 6.877104 0.607081)
        (xy 6.900788 0.607081)
        (xy 6.924473 0.607081)
        (xy 6.925105 0.609208)
        (xy 6.925234 0.610532)
        (xy 6.925374 0.613568)
        (xy 6.925521 0.618135)
        (xy 6.925672 0.624054)
        (xy 6.925823 0.631147)
        (xy 6.925969 0.639232)
        (xy 6.926107 0.648131)
        (xy 6.926233 0.657664)
        (xy 6.926301 0.663616)
        (xy 6.926865 0.715896)
        (xy 6.933178 0.702859)
        (xy 6.939899 0.689838)
        (xy 6.946793 0.678294)
        (xy 6.954145 0.667815)
        (xy 6.962241 0.65799)
        (xy 6.970207 0.64956)
        (xy 6.983808 0.63728)
        (xy 6.998506 0.626526)
        (xy 7.014254 0.61732)
        (xy 7.031003 0.609683)
        (xy 7.048704 0.603637)
        (xy 7.06731 0.599204)
        (xy 7.086771 0.596405)
        (xy 7.089466 0.596153)
        (xy 7.096794 0.595511)
      )

      (stroke (width 0) (type solid)) (fill solid) (layer "F.SilkS") (tstamp 6741e839-0696-4d0a-b59d-386354436027))
    (fp_poly
      (pts
        (xy -1.732356 0.530959)
        (xy -1.732356 0.607081)
        (xy -1.674201 0.607081)
        (xy -1.616046 0.607081)
        (xy -1.616046 0.630248)
        (xy -1.616046 0.653416)
        (xy -1.67423 0.653416)
        (xy -1.732414 0.653416)
        (xy -1.732075 0.825753)
        (xy -1.732032 0.847203)
        (xy -1.731989 0.866845)
        (xy -1.731945 0.884761)
        (xy -1.7319 0.901033)
        (xy -1.731853 0.915745)
        (xy -1.731803 0.92898)
        (xy -1.731749 0.940819)
        (xy -1.731691 0.951346)
        (xy -1.731627 0.960643)
        (xy -1.731557 0.968793)
        (xy -1.731479 0.975879)
        (xy -1.731394 0.981982)
        (xy -1.731299 0.987187)
        (xy -1.731195 0.991576)
        (xy -1.731081 0.995231)
        (xy -1.730955 0.998235)
        (xy -1.730816 1.00067)
        (xy -1.730665 1.00262)
        (xy -1.7305 1.004167)
        (xy -1.73032 1.005394)
        (xy -1.730242 1.005822)
        (xy -1.728521 1.013805)
        (xy -1.726659 1.020442)
        (xy -1.724487 1.026277)
        (xy -1.722448 1.030657)
        (xy -1.717774 1.038339)
        (xy -1.712172 1.04457)
        (xy -1.705499 1.049441)
        (xy -1.697609 1.053046)
        (xy -1.688358 1.055478)
        (xy -1.682462 1.05637)
        (xy -1.676742 1.056767)
        (xy -1.669672 1.056827)
        (xy -1.661758 1.05658)
        (xy -1.653506 1.056056)
        (xy -1.645421 1.055287)
        (xy -1.638009 1.054301)
        (xy -1.633067 1.053412)
        (xy -1.629145 1.052609)
        (xy -1.625933 1.051975)
        (xy -1.623872 1.051598)
        (xy -1.623374 1.051529)
        (xy -1.62317 1.052427)
        (xy -1.622989 1.054948)
        (xy -1.622839 1.058825)
        (xy -1.622731 1.063792)
        (xy -1.622673 1.069581)
        (xy -1.622665 1.07269)
        (xy -1.622665 1.093864)
        (xy -1.626211 1.095283)
        (xy -1.630025 1.096531)
        (xy -1.635235 1.097847)
        (xy -1.641353 1.099133)
        (xy -1.647892 1.10029)
        (xy -1.654363 1.101221)
        (xy -1.657516 1.101581)
        (xy -1.661538 1.101884)
        (xy -1.666785 1.102123)
        (xy -1.672837 1.102296)
        (xy -1.679276 1.102399)
        (xy -1.685681 1.102429)
        (xy -1.691634 1.102381)
        (xy -1.696715 1.102254)
        (xy -1.700505 1.102044)
        (xy -1.701623 1.101929)
        (xy -1.715138 1.099489)
        (xy -1.727278 1.095826)
        (xy -1.73809 1.090894)
        (xy -1.747615 1.08465)
        (xy -1.755899 1.077048)
        (xy -1.762985 1.068043)
        (xy -1.768917 1.057592)
        (xy -1.773738 1.04565)
        (xy -1.777494 1.032172)
        (xy -1.779313 1.02298)
        (xy -1.779515 1.021705)
        (xy -1.779701 1.020286)
        (xy -1.779871 1.018642)
        (xy -1.780026 1.016689)
        (xy -1.780168 1.014345)
        (xy -1.780296 1.011525)
        (xy -1.780413 1.008146)
        (xy -1.780517 1.004127)
        (xy -1.780612 0.999382)
        (xy -1.780697 0.99383)
        (xy -1.780773 0.987387)
        (xy -1.780841 0.97997)
        (xy -1.780903 0.971495)
        (xy -1.780958 0.96188)
        (xy -1.781008 0.951041)
        (xy -1.781054 0.938895)
        (xy -1.781096 0.92536)
        (xy -1.781135 0.910351)
        (xy -1.781173 0.893786)
        (xy -1.78121 0.875581)
        (xy -1.781246 0.855654)
        (xy -1.781284 0.833921)
        (xy -1.781285 0.833318)
        (xy -1.781588 0.653416)
        (xy -1.826947 0.653416)
        (xy -1.872306 0.653416)
        (xy -1.872306 0.630248)
        (xy -1.872306 0.607081)
        (xy -1.826917 0.607081)
        (xy -1.781527 0.607081)
        (xy -1.781527 0.530959)
        (xy -1.781527 0.454838)
        (xy -1.756941 0.454838)
        (xy -1.732356 0.454838)
      )

      (stroke (width 0) (type solid)) (fill solid) (layer "F.SilkS") (tstamp 0569db35-8f15-4f3d-87be-5e3581f2924f))
    (fp_poly
      (pts
        (xy 4.4037 0.530959)
        (xy 4.4037 0.607081)
        (xy 4.461855 0.607081)
        (xy 4.52001 0.607081)
        (xy 4.52001 0.630248)
        (xy 4.52001 0.653416)
        (xy 4.461826 0.653416)
        (xy 4.403642 0.653416)
        (xy 4.403981 0.825753)
        (xy 4.404024 0.847203)
        (xy 4.404067 0.866845)
        (xy 4.404111 0.884761)
        (xy 4.404156 0.901033)
        (xy 4.404203 0.915745)
        (xy 4.404253 0.92898)
        (xy 4.404307 0.940819)
        (xy 4.404365 0.951346)
        (xy 4.404429 0.960643)
        (xy 4.404499 0.968793)
        (xy 4.404577 0.975879)
        (xy 4.404662 0.981982)
        (xy 4.404757 0.987187)
        (xy 4.404861 0.991576)
        (xy 4.404975 0.995231)
        (xy 4.405101 0.998235)
        (xy 4.405239 1.00067)
        (xy 4.405391 1.00262)
        (xy 4.405556 1.004167)
        (xy 4.405736 1.005394)
        (xy 4.405814 1.005822)
        (xy 4.407535 1.013805)
        (xy 4.409397 1.020442)
        (xy 4.411569 1.026277)
        (xy 4.413608 1.030657)
        (xy 4.418282 1.038339)
        (xy 4.423884 1.04457)
        (xy 4.430557 1.049441)
        (xy 4.438447 1.053046)
        (xy 4.447698 1.055478)
        (xy 4.453594 1.05637)
        (xy 4.459314 1.056767)
        (xy 4.466384 1.056827)
        (xy 4.474298 1.05658)
        (xy 4.48255 1.056056)
        (xy 4.490635 1.055287)
        (xy 4.498047 1.054301)
        (xy 4.502989 1.053412)
        (xy 4.506911 1.052609)
        (xy 4.510123 1.051975)
        (xy 4.512184 1.051598)
        (xy 4.512682 1.051529)
        (xy 4.512886 1.052427)
        (xy 4.513067 1.054948)
        (xy 4.513217 1.058825)
        (xy 4.513325 1.063792)
        (xy 4.513383 1.069581)
        (xy 4.513391 1.07269)
        (xy 4.513391 1.093864)
        (xy 4.509845 1.095283)
        (xy 4.506031 1.096531)
        (xy 4.500821 1.097847)
        (xy 4.494703 1.099133)
        (xy 4.488164 1.10029)
        (xy 4.481693 1.101221)
        (xy 4.47854 1.101581)
        (xy 4.474518 1.101884)
        (xy 4.469271 1.102123)
        (xy 4.463219 1.102296)
        (xy 4.45678 1.102399)
        (xy 4.450375 1.102429)
        (xy 4.444422 1.102381)
        (xy 4.439341 1.102254)
        (xy 4.435551 1.102044)
        (xy 4.434433 1.101929)
        (xy 4.420918 1.099489)
        (xy 4.408778 1.095826)
        (xy 4.397966 1.090894)
        (xy 4.388441 1.08465)
        (xy 4.380157 1.077048)
        (xy 4.373071 1.068043)
        (xy 4.367139 1.057592)
        (xy 4.362318 1.04565)
        (xy 4.358562 1.032172)
        (xy 4.356743 1.02298)
        (xy 4.356541 1.021705)
        (xy 4.356355 1.020286)
        (xy 4.356185 1.018642)
        (xy 4.35603 1.016689)
        (xy 4.355888 1.014345)
        (xy 4.35576 1.011525)
        (xy 4.355643 1.008146)
        (xy 4.355539 1.004127)
        (xy 4.355444 0.999382)
        (xy 4.355359 0.99383)
        (xy 4.355283 0.987387)
        (xy 4.355215 0.97997)
        (xy 4.355153 0.971495)
        (xy 4.355098 0.96188)
        (xy 4.355048 0.951041)
        (xy 4.355002 0.938895)
        (xy 4.35496 0.92536)
        (xy 4.354921 0.910351)
        (xy 4.354883 0.893786)
        (xy 4.354846 0.875581)
        (xy 4.35481 0.855654)
        (xy 4.354772 0.833921)
        (xy 4.354771 0.833318)
        (xy 4.354468 0.653416)
        (xy 4.309109 0.653416)
        (xy 4.26375 0.653416)
        (xy 4.26375 0.630248)
        (xy 4.26375 0.607081)
        (xy 4.309139 0.607081)
        (xy 4.354529 0.607081)
        (xy 4.354529 0.530959)
        (xy 4.354529 0.454838)
        (xy 4.379115 0.454838)
        (xy 4.4037 0.454838)
      )

      (stroke (width 0) (type solid)) (fill solid) (layer "F.SilkS") (tstamp c8533421-ad12-42d9-b716-9b1fb9d48240))
    (fp_poly
      (pts
        (xy 6.687346 0.530959)
        (xy 6.687346 0.607081)
        (xy 6.745501 0.607081)
        (xy 6.803656 0.607081)
        (xy 6.803656 0.630248)
        (xy 6.803656 0.653416)
        (xy 6.745472 0.653416)
        (xy 6.687288 0.653416)
        (xy 6.687626 0.825753)
        (xy 6.68767 0.847203)
        (xy 6.687713 0.866845)
        (xy 6.687756 0.884761)
        (xy 6.687801 0.901033)
        (xy 6.687848 0.915745)
        (xy 6.687898 0.92898)
        (xy 6.687952 0.940819)
        (xy 6.688011 0.951346)
        (xy 6.688074 0.960643)
        (xy 6.688145 0.968793)
        (xy 6.688222 0.975879)
        (xy 6.688308 0.981982)
        (xy 6.688402 0.987187)
        (xy 6.688506 0.991576)
        (xy 6.688621 0.995231)
        (xy 6.688747 0.998235)
        (xy 6.688885 1.00067)
        (xy 6.689036 1.00262)
        (xy 6.689201 1.004167)
        (xy 6.689381 1.005394)
        (xy 6.689459 1.005822)
        (xy 6.691181 1.013805)
        (xy 6.693042 1.020442)
        (xy 6.695215 1.026277)
        (xy 6.697253 1.030657)
        (xy 6.701927 1.038339)
        (xy 6.707529 1.04457)
        (xy 6.714202 1.049441)
        (xy 6.722092 1.053046)
        (xy 6.731344 1.055478)
        (xy 6.73724 1.05637)
        (xy 6.74296 1.056767)
        (xy 6.75003 1.056827)
        (xy 6.757943 1.05658)
        (xy 6.766195 1.056056)
        (xy 6.77428 1.055287)
        (xy 6.781692 1.054301)
        (xy 6.786635 1.053412)
        (xy 6.790557 1.052609)
        (xy 6.793768 1.051975)
        (xy 6.79583 1.051598)
        (xy 6.796327 1.051529)
        (xy 6.796531 1.052427)
        (xy 6.796713 1.054948)
        (xy 6.796862 1.058825)
        (xy 6.79697 1.063792)
        (xy 6.797029 1.069581)
        (xy 6.797036 1.07269)
        (xy 6.797036 1.093864)
        (xy 6.79349 1.095283)
        (xy 6.789676 1.096531)
        (xy 6.784466 1.097847)
        (xy 6.778348 1.099133)
        (xy 6.771809 1.10029)
        (xy 6.765338 1.101221)
        (xy 6.762185 1.101581)
        (xy 6.758163 1.101884)
        (xy 6.752917 1.102123)
        (xy 6.746864 1.102296)
        (xy 6.740426 1.102399)
        (xy 6.73402 1.102429)
        (xy 6.728067 1.102381)
        (xy 6.722986 1.102254)
        (xy 6.719196 1.102044)
        (xy 6.718078 1.101929)
        (xy 6.704564 1.099489)
        (xy 6.692423 1.095826)
        (xy 6.681612 1.090894)
        (xy 6.672086 1.08465)
        (xy 6.663802 1.077048)
        (xy 6.656717 1.068043)
        (xy 6.650785 1.057592)
        (xy 6.645963 1.04565)
        (xy 6.642208 1.032172)
        (xy 6.640388 1.02298)
        (xy 6.640186 1.021705)
        (xy 6.64 1.020286)
        (xy 6.63983 1.018642)
        (xy 6.639675 1.016689)
        (xy 6.639534 1.014345)
        (xy 6.639405 1.011525)
        (xy 6.639289 1.008146)
        (xy 6.639184 1.004127)
        (xy 6.639089 0.999382)
        (xy 6.639005 0.99383)
        (xy 6.638928 0.987387)
        (xy 6.63886 0.97997)
        (xy 6.638799 0.971495)
        (xy 6.638743 0.96188)
        (xy 6.638693 0.951041)
        (xy 6.638648 0.938895)
        (xy 6.638606 0.92536)
        (xy 6.638566 0.910351)
        (xy 6.638528 0.893786)
        (xy 6.638492 0.875581)
        (xy 6.638455 0.855654)
        (xy 6.638418 0.833921)
        (xy 6.638417 0.833318)
        (xy 6.638114 0.653416)
        (xy 6.592755 0.653416)
        (xy 6.547396 0.653416)
        (xy 6.547396 0.630248)
        (xy 6.547396 0.607081)
        (xy 6.592785 0.607081)
        (xy 6.638174 0.607081)
        (xy 6.638174 0.530959)
        (xy 6.638174 0.454838)
        (xy 6.66276 0.454838)
        (xy 6.687346 0.454838)
      )

      (stroke (width 0) (type solid)) (fill solid) (layer "F.SilkS") (tstamp ccf2d9b2-6354-49a0-8163-f3826ef57d23))
    (fp_poly
      (pts
        (xy -2.503449 -1.099519)
        (xy -2.468707 -1.099271)
        (xy -2.614701 -0.960739)
        (xy -2.628856 -0.947307)
        (xy -2.642703 -0.934167)
        (xy -2.656174 -0.921384)
        (xy -2.669202 -0.909021)
        (xy -2.68172 -0.897142)
        (xy -2.693661 -0.88581)
        (xy -2.704958 -0.875088)
        (xy -2.715544 -0.865041)
        (xy -2.725352 -0.855732)
        (xy -2.734314 -0.847225)
        (xy -2.742365 -0.839583)
        (xy -2.749437 -0.83287)
        (xy -2.755462 -0.827149)
        (xy -2.760375 -0.822485)
        (xy -2.764107 -0.81894)
        (xy -2.766592 -0.816579)
        (xy -2.76768 -0.815543)
        (xy -2.774665 -0.808879)
        (xy -2.612842 -0.612935)
        (xy -2.598963 -0.596129)
        (xy -2.585402 -0.579704)
        (xy -2.572207 -0.563718)
        (xy -2.559427 -0.548232)
        (xy -2.547112 -0.533306)
        (xy -2.53531 -0.518999)
        (xy -2.524071 -0.505371)
        (xy -2.513444 -0.492482)
        (xy -2.503479 -0.480391)
        (xy -2.494224 -0.469159)
        (xy -2.485729 -0.458844)
        (xy -2.478042 -0.449507)
        (xy -2.471214 -0.441207)
        (xy -2.465293 -0.434004)
        (xy -2.460329 -0.427957)
        (xy -2.45637 -0.423127)
        (xy -2.453466 -0.419574)
        (xy -2.451666 -0.417356)
        (xy -2.45102 -0.416533)
        (xy -2.451018 -0.41653)
        (xy -2.451928 -0.416421)
        (xy -2.454512 -0.416322)
        (xy -2.458556 -0.416235)
        (xy -2.463841 -0.416163)
        (xy -2.470153 -0.416109)
        (xy -2.477274 -0.416076)
        (xy -2.483417 -0.416068)
        (xy -2.515816 -0.416068)
        (xy -2.664225 -0.595246)
        (xy -2.680152 -0.614473)
        (xy -2.694918 -0.632295)
        (xy -2.708567 -0.648761)
        (xy -2.721142 -0.663925)
        (xy -2.732687 -0.677837)
        (xy -2.743245 -0.690551)
        (xy -2.75286 -0.702116)
        (xy -2.761576 -0.712586)
        (xy -2.769436 -0.722011)
        (xy -2.776484 -0.730443)
        (xy -2.782763 -0.737935)
        (xy -2.788316 -0.744538)
        (xy -2.793189 -0.750303)
        (xy -2.797423 -0.755283)
        (xy -2.801063 -0.759529)
        (xy -2.804152 -0.763092)
        (xy -2.806735 -0.766025)
        (xy -2.808853 -0.768379)
        (xy -2.810552 -0.770206)
        (xy -2.811874 -0.771558)
        (xy -2.812863 -0.772485)
        (xy -2.813563 -0.773041)
        (xy -2.814017 -0.773277)
        (xy -2.814254 -0.773257)
        (xy -2.815226 -0.772446)
        (xy -2.817496 -0.770491)
        (xy -2.820942 -0.7675)
        (xy -2.825442 -0.763577)
        (xy -2.830874 -0.758831)
        (xy -2.837116 -0.753366)
        (xy -2.844048 -0.74729)
        (xy -2.851546 -0.740709)
        (xy -2.859491 -0.73373)
        (xy -2.863183 -0.730483)
        (xy -2.910492 -0.688876)
        (xy -2.910538 -0.552472)
        (xy -2.910584 -0.416068)
        (xy -2.937061 -0.416068)
        (xy -2.963538 -0.416068)
        (xy -2.963538 -0.757906)
        (xy -2.963538 -1.099743)
        (xy -2.937061 -1.099743)
        (xy -2.910584 -1.099743)
        (xy -2.910584 -0.92235)
        (xy -2.910584 -0.744957)
        (xy -2.907375 -0.747649)
        (xy -2.906206 -0.748705)
        (xy -2.903777 -0.750965)
        (xy -2.900194 -0.754325)
        (xy -2.895567 -0.758684)
        (xy -2.890003 -0.763939)
        (xy -2.88361 -0.769988)
        (xy -2.876496 -0.776729)
        (xy -2.868769 -0.784059)
        (xy -2.860538 -0.791878)
        (xy -2.851909 -0.800082)
        (xy -2.847092 -0.804666)
        (xy -2.836425 -0.814819)
        (xy -2.824707 -0.825969)
        (xy -2.812229 -0.837841)
        (xy -2.799279 -0.850162)
        (xy -2.786145 -0.862655)
        (xy -2.773118 -0.875046)
        (xy -2.760485 -0.88706)
        (xy -2.748536 -0.898423)
        (xy -2.737559 -0.908859)
        (xy -2.733765 -0.912465)
        (xy -2.71289 -0.93232)
        (xy -2.693322 -0.950951)
        (xy -2.674991 -0.968428)
        (xy -2.657822 -0.984822)
        (xy -2.641744 -1.0002)
        (xy -2.626684 -1.014634)
        (xy -2.612569 -1.028191)
        (xy -2.599328 -1.040941)
        (xy -2.586887 -1.052954)
        (xy -2.583576 -1.056157)
        (xy -2.577217 -1.062308)
        (xy -2.570894 -1.068416)
        (xy -2.564827 -1.07427)
        (xy -2.559235 -1.079657)
        (xy -2.554339 -1.084366)
        (xy -2.55036 -1.088185)
        (xy -2.547516 -1.090902)
        (xy -2.547495 -1.090921)
        (xy -2.538192 -1.099767)
      )

      (stroke (width 0) (type solid)) (fill solid) (layer "F.SilkS") (tstamp b1bc91a1-d33e-42ca-8f53-ac2e9b81e22a))
    (fp_poly
      (pts
        (xy -4.210563 -0.98001)
        (xy -4.210324 -0.823397)
        (xy -4.20465 -0.832572)
        (xy -4.195539 -0.846068)
        (xy -4.185537 -0.858615)
        (xy -4.174885 -0.869946)
        (xy -4.163824 -0.879796)
        (xy -4.157791 -0.884387)
        (xy -4.151581 -0.888469)
        (xy -4.144126 -0.892798)
        (xy -4.135982 -0.897093)
        (xy -4.127708 -0.901071)
        (xy -4.119862 -0.904452)
        (xy -4.113399 -0.906824)
        (xy -4.097274 -0.911201)
        (xy -4.080197 -0.914234)
        (xy -4.062568 -0.915902)
        (xy -4.044787 -0.916183)
        (xy -4.027254 -0.915055)
        (xy -4.01037 -0.912496)
        (xy -4.010148 -0.912452)
        (xy -3.996481 -0.909031)
        (xy -3.982857 -0.904347)
        (xy -3.969761 -0.898605)
        (xy -3.957681 -0.89201)
        (xy -3.950556 -0.887328)
        (xy -3.944359 -0.882484)
        (xy -3.937664 -0.876498)
        (xy -3.930947 -0.869851)
        (xy -3.924687 -0.863021)
        (xy -3.919359 -0.856489)
        (xy -3.917798 -0.854356)
        (xy -3.909752 -0.841492)
        (xy -3.902687 -0.827144)
        (xy -3.896665 -0.811478)
        (xy -3.891747 -0.794662)
        (xy -3.887996 -0.776864)
        (xy -3.886989 -0.770564)
        (xy -3.886573 -0.767554)
        (xy -3.886192 -0.764361)
        (xy -3.885844 -0.760896)
        (xy -3.885529 -0.75707)
        (xy -3.885244 -0.752793)
        (xy -3.884989 -0.747978)
        (xy -3.884761 -0.742533)
        (xy -3.884559 -0.736371)
        (xy -3.884381 -0.729402)
        (xy -3.884227 -0.721536)
        (xy -3.884094 -0.712686)
        (xy -3.883982 -0.70276)
        (xy -3.883888 -0.691671)
        (xy -3.883811 -0.679329)
        (xy -3.88375 -0.665644)
        (xy -3.883703 -0.650528)
        (xy -3.883668 -0.633892)
        (xy -3.883644 -0.615645)
        (xy -3.883631 -0.5957)
        (xy -3.883625 -0.573966)
        (xy -3.883624 -0.570439)
        (xy -3.883616 -0.416068)
        (xy -3.908171 -0.416068)
        (xy -3.932726 -0.416068)
        (xy -3.933042 -0.578949)
        (xy -3.933083 -0.599688)
        (xy -3.933124 -0.618625)
        (xy -3.933165 -0.635846)
        (xy -3.933207 -0.651441)
        (xy -3.933252 -0.665497)
        (xy -3.9333 -0.678104)
        (xy -3.933352 -0.689349)
        (xy -3.933409 -0.69932)
        (xy -3.933473 -0.708106)
        (xy -3.933544 -0.715795)
        (xy -3.933623 -0.722475)
        (xy -3.933712 -0.728234)
        (xy -3.93381 -0.733161)
        (xy -3.93392 -0.737344)
        (xy -3.934042 -0.740871)
        (xy -3.934178 -0.74383)
        (xy -3.934327 -0.74631)
        (xy -3.934492 -0.748398)
        (xy -3.934673 -0.750184)
        (xy -3.934871 -0.751755)
        (xy -3.934995 -0.752609)
        (xy -3.938221 -0.769848)
        (xy -3.942442 -0.785546)
        (xy -3.947697 -0.799792)
        (xy -3.954023 -0.812677)
        (xy -3.961458 -0.824288)
        (xy -3.969158 -0.833757)
        (xy -3.977964 -0.842138)
        (xy -3.988219 -0.849578)
        (xy -3.999662 -0.855947)
        (xy -4.012033 -0.861118)
        (xy -4.025074 -0.86496)
        (xy -4.036206 -0.867046)
        (xy -4.04135 -0.867549)
        (xy -4.047882 -0.867868)
        (xy -4.055307 -0.868007)
        (xy -4.063129 -0.86797)
        (xy -4.070856 -0.867759)
        (xy -4.077991 -0.867379)
        (xy -4.084041 -0.866833)
        (xy -4.085177 -0.866691)
        (xy -4.101876 -0.863631)
        (xy -4.117447 -0.859059)
        (xy -4.131872 -0.852992)
        (xy -4.145134 -0.845447)
        (xy -4.157216 -0.836443)
        (xy -4.1681 -0.825997)
        (xy -4.17777 -0.814128)
        (xy -4.186207 -0.800852)
        (xy -4.193395 -0.786188)
        (xy -4.199316 -0.770154)
        (xy -4.203953 -0.752766)
        (xy -4.205925 -0.742776)
        (xy -4.206467 -0.739661)
        (xy -4.206961 -0.736749)
        (xy -4.207408 -0.73394)
        (xy -4.207811 -0.731136)
        (xy -4.208174 -0.728238)
        (xy -4.208497 -0.725148)
        (xy -4.208785 -0.721766)
        (xy -4.209039 -0.717994)
        (xy -4.209262 -0.713733)
        (xy -4.209457 -0.708884)
        (xy -4.209626 -0.703349)
        (xy -4.209771 -0.697029)
        (xy -4.209896 -0.689825)
        (xy -4.210002 -0.681639)
        (xy -4.210092 -0.672371)
        (xy -4.21017 -0.661922)
        (xy -4.210237 -0.650195)
        (xy -4.210295 -0.637091)
        (xy -4.210348 -0.62251)
        (xy -4.210398 -0.606353)
        (xy -4.210448 -0.588523)
        (xy -4.2105 -0.56892)
        (xy -4.21051 -0.564765)
        (xy -4.210898 -0.416068)
        (xy -4.23496 -0.416068)
        (xy -4.259023 -0.416068)
        (xy -4.259023 -0.776345)
        (xy -4.259023 -1.136622)
        (xy -4.234912 -1.136622)
        (xy -4.210802 -1.136622)
      )

      (stroke (width 0) (type solid)) (fill solid) (layer "F.SilkS") (tstamp 587ef717-be3a-41e5-901b-39ca330c17b9))
    (fp_poly
      (pts
        (xy -4.168914 0.77469)
        (xy -4.16887 0.795869)
        (xy -4.168829 0.815246)
        (xy -4.168787 0.832914)
        (xy -4.168744 0.848962)
        (xy -4.168697 0.86348)
        (xy -4.168644 0.876558)
        (xy -4.168582 0.888289)
        (xy -4.16851 0.898761)
        (xy -4.168426 0.908065)
        (xy -4.168327 0.916291)
        (xy -4.168212 0.923531)
        (xy -4.168077 0.929874)
        (xy -4.167922 0.935411)
        (xy -4.167743 0.940232)
        (xy -4.167539 0.944427)
        (xy -4.167307 0.948088)
        (xy -4.167046 0.951304)
        (xy -4.166754 0.954167)
        (xy -4.166427 0.956765)
        (xy -4.166065 0.95919)
        (xy -4.165664 0.961533)
        (xy -4.165223 0.963883)
        (xy -4.16474 0.966331)
        (xy -4.164345 0.968303)
        (xy -4.160489 0.983739)
        (xy -4.155382 0.997755)
        (xy -4.149024 1.010355)
        (xy -4.141414 1.021536)
        (xy -4.132551 1.031302)
        (xy -4.122436 1.039651)
        (xy -4.111066 1.046584)
        (xy -4.098443 1.052102)
        (xy -4.084565 1.056206)
        (xy -4.076993 1.057757)
        (xy -4.071743 1.058445)
        (xy -4.065062 1.05896)
        (xy -4.0574 1.059298)
        (xy -4.04921 1.059454)
        (xy -4.040944 1.059424)
        (xy -4.033053 1.059205)
        (xy -4.025989 1.058792)
        (xy -4.020729 1.058254)
        (xy -4.004506 1.055396)
        (xy -3.989574 1.051295)
        (xy -3.975903 1.045918)
        (xy -3.963463 1.039231)
        (xy -3.952224 1.031199)
        (xy -3.942156 1.021788)
        (xy -3.933227 1.010963)
        (xy -3.925409 0.998689)
        (xy -3.918671 0.984932)
        (xy -3.912982 0.969658)
        (xy -3.908313 0.952832)
        (xy -3.904634 0.934419)
        (xy -3.903055 0.92386)
        (xy -3.90258 0.920252)
        (xy -3.902149 0.9168)
        (xy -3.901759 0.913402)
        (xy -3.901407 0.909953)
        (xy -3.901091 0.906349)
        (xy -3.900809 0.902487)
        (xy -3.900559 0.898262)
        (xy -3.900337 0.893571)
        (xy -3.900142 0.88831)
        (xy -3.899972 0.882375)
        (xy -3.899823 0.875662)
        (xy -3.899693 0.868068)
        (xy -3.899581 0.859488)
        (xy -3.899483 0.849819)
        (xy -3.899398 0.838957)
        (xy -3.899322 0.826798)
        (xy -3.899254 0.813239)
        (xy -3.899191 0.798175)
        (xy -3.899131 0.781502)
        (xy -3.899071 0.763117)
        (xy -3.899027 0.748686)
        (xy -3.898596 0.607081)
        (xy -3.874558 0.607081)
        (xy -3.85052 0.607081)
        (xy -3.850519 0.788401)
        (xy -3.850515 0.807866)
        (xy -3.850505 0.82745)
        (xy -3.850488 0.847015)
        (xy -3.850465 0.86642)
        (xy -3.850437 0.885527)
        (xy -3.850403 0.904197)
        (xy -3.850365 0.92229)
        (xy -3.850322 0.939669)
        (xy -3.850274 0.956193)
        (xy -3.850223 0.971723)
        (xy -3.850168 0.986121)
        (xy -3.85011 0.999247)
        (xy -3.850049 1.010962)
        (xy -3.849986 1.021127)
        (xy -3.849921 1.029603)
        (xy -3.849891 1.032858)
        (xy -3.849263 1.095994)
        (xy -3.872822 1.095741)
        (xy -3.896382 1.095488)
        (xy -3.897134 1.088868)
        (xy -3.897327 1.086388)
        (xy -3.89754 1.082281)
        (xy -3.897764 1.07681)
        (xy -3.89799 1.070241)
        (xy -3.898209 1.062836)
        (xy -3.898412 1.054859)
        (xy -3.898576 1.047262)
        (xy -3.899266 1.012274)
        (xy -3.901065 1.016529)
        (xy -3.907497 1.030147)
        (xy -3.914737 1.042349)
        (xy -3.923041 1.053526)
        (xy -3.930644 1.062015)
        (xy -3.939939 1.070901)
        (xy -3.949402 1.07837)
        (xy -3.959622 1.08485)
        (xy -3.968248 1.089373)
        (xy -3.983622 1.095916)
        (xy -3.99984 1.100984)
        (xy -4.017085 1.104627)
        (xy -4.029439 1.106311)
        (xy -4.034819 1.106734)
        (xy -4.041555 1.107016)
        (xy -4.0492 1.107162)
        (xy -4.057306 1.107176)
        (xy -4.065425 1.10706)
        (xy -4.073108 1.106818)
        (xy -4.079907 1.106455)
        (xy -4.085376 1.105974)
        (xy -4.086449 1.10584)
        (xy -4.104031 1.102703)
        (xy -4.12031 1.098201)
        (xy -4.135294 1.092328)
        (xy -4.148993 1.085081)
        (xy -4.161416 1.076455)
        (xy -4.172573 1.066446)
        (xy -4.17466 1.06427)
        (xy -4.18362 1.053629)
        (xy -4.191427 1.042041)
        (xy -4.198143 1.029367)
        (xy -4.203828 1.01547)
        (xy -4.208544 1.000209)
        (xy -4.212352 0.983446)
        (xy -4.213812 0.975216)
        (xy -4.215943 0.962157)
        (xy -4.21623 0.784619)
        (xy -4.216518 0.607081)
        (xy -4.192891 0.607081)
        (xy -4.169263 0.607081)
      )

      (stroke (width 0) (type solid)) (fill solid) (layer "F.SilkS") (tstamp 36fb6fce-e804-4ecc-8ad4-5cea4fb5a932))
    (fp_poly
      (pts
        (xy -2.537352 0.59724)
        (xy -2.52072 0.599917)
        (xy -2.505084 0.603913)
        (xy -2.50211 0.604868)
        (xy -2.486552 0.610973)
        (xy -2.4722 0.618527)
        (xy -2.45907 0.627508)
        (xy -2.447178 0.637896)
        (xy -2.436542 0.649667)
        (xy -2.427177 0.662801)
        (xy -2.419099 0.677276)
        (xy -2.412327 0.693071)
        (xy -2.406875 0.710163)
        (xy -2.40276 0.728532)
        (xy -2.401378 0.737012)
        (xy -2.400975 0.739949)
        (xy -2.400607 0.743046)
        (xy -2.40027 0.746394)
        (xy -2.399965 0.75008)
        (xy -2.399689 0.754194)
        (xy -2.399441 0.758825)
        (xy -2.399219 0.764061)
        (xy -2.399023 0.769991)
        (xy -2.39885 0.776705)
        (xy -2.398699 0.78429)
        (xy -2.398569 0.792836)
        (xy -2.398458 0.802432)
        (xy -2.398365 0.813167)
        (xy -2.398288 0.825128)
        (xy -2.398226 0.838406)
        (xy -2.398178 0.853089)
        (xy -2.398141 0.869266)
        (xy -2.398115 0.887026)
        (xy -2.398098 0.906457)
        (xy -2.398089 0.927649)
        (xy -2.398087 0.93828)
        (xy -2.398064 1.09596)
        (xy -2.42262 1.09596)
        (xy -2.447176 1.09596)
        (xy -2.447502 0.929297)
        (xy -2.447549 0.906998)
        (xy -2.4476 0.886525)
        (xy -2.447654 0.867814)
        (xy -2.447712 0.850799)
        (xy -2.447775 0.835416)
        (xy -2.447844 0.821601)
        (xy -2.447918 0.809287)
        (xy -2.448 0.798411)
        (xy -2.448088 0.788908)
        (xy -2.448184 0.780712)
        (xy -2.448288 0.773759)
        (xy -2.448401 0.767984)
        (xy -2.448524 0.763323)
        (xy -2.448656 0.75971)
        (xy -2.448799 0.75708)
        (xy -2.448953 0.755369)
        (xy -2.448994 0.755068)
        (xy -2.451823 0.739415)
        (xy -2.455268 0.725401)
        (xy -2.459404 0.71285)
        (xy -2.464307 0.701591)
        (xy -2.470052 0.691448)
        (xy -2.476714 0.682249)
        (xy -2.484039 0.674147)
        (xy -2.493593 0.66572)
        (xy -2.504004 0.658726)
        (xy -2.515371 0.653128)
        (xy -2.527796 0.64889)
        (xy -2.541379 0.645978)
        (xy -2.556223 0.644354)
        (xy -2.569072 0.643959)
        (xy -2.584082 0.644435)
        (xy -2.597798 0.645913)
        (xy -2.610571 0.648469)
        (xy -2.622757 0.652177)
        (xy -2.634708 0.657112)
        (xy -2.637776 0.658584)
        (xy -2.651184 0.666157)
        (xy -2.663446 0.675102)
        (xy -2.674576 0.685445)
        (xy -2.684585 0.697207)
        (xy -2.693489 0.710412)
        (xy -2.701299 0.725084)
        (xy -2.70803 0.741246)
        (xy -2.713694 0.75892)
        (xy -2.718305 0.77813)
        (xy -2.721876 0.798899)
        (xy -2.723022 0.807696)
        (xy -2.723247 0.809733)
        (xy -2.723451 0.811952)
        (xy -2.723636 0.814451)
        (xy -2.723803 0.817331)
        (xy -2.723954 0.820689)
        (xy -2.724089 0.824625)
        (xy -2.72421 0.829237)
        (xy -2.724318 0.834625)
        (xy -2.724415 0.840886)
        (xy -2.724501 0.84812)
        (xy -2.724579 0.856426)
        (xy -2.724649 0.865903)
        (xy -2.724713 0.876649)
        (xy -2.724771 0.888764)
        (xy -2.724826 0.902345)
        (xy -2.724878 0.917493)
        (xy -2.724929 0.934305)
        (xy -2.724981 0.952881)
        (xy -2.724996 0.958611)
        (xy -2.725354 1.09596)
        (xy -2.749413 1.09596)
        (xy -2.773471 1.09596)
        (xy -2.773471 0.887136)
        (xy -2.773474 0.866859)
        (xy -2.773482 0.84679)
        (xy -2.773496 0.827034)
        (xy -2.773515 0.807696)
        (xy -2.773539 0.788883)
        (xy -2.773567 0.770699)
        (xy -2.7736 0.753251)
        (xy -2.773637 0.736645)
        (xy -2.773677 0.720985)
        (xy -2.773721 0.706378)
        (xy -2.773768 0.692929)
        (xy -2.773818 0.680744)
        (xy -2.77387 0.669929)
        (xy -2.773925 0.660589)
        (xy -2.773982 0.65283)
        (xy -2.774041 0.646758)
        (xy -2.774097 0.642696)
        (xy -2.774724 0.607081)
        (xy -2.750994 0.607081)
        (xy -2.743656 0.60709)
        (xy -2.737988 0.607127)
        (xy -2.733772 0.607207)
        (xy -2.730785 0.607346)
        (xy -2.728808 0.607557)
        (xy -2.727621 0.607857)
        (xy -2.727002 0.60826)
        (xy -2.726746 0.608736)
        (xy -2.726544 0.610233)
        (xy -2.726313 0.61337)
        (xy -2.726062 0.617897)
        (xy -2.7258 0.623562)
        (xy -2.725535 0.630115)
        (xy -2.725276 0.637305)
        (xy -2.725031 0.644882)
        (xy -2.724809 0.652594)
        (xy -2.724617 0.660191)
        (xy -2.724465 0.667422)
        (xy -2.724361 0.674037)
        (xy -2.724314 0.679784)
        (xy -2.724312 0.680795)
        (xy -2.724299 0.698246)
        (xy -2.7183 0.686367)
        (xy -2.709345 0.670356)
        (xy -2.699465 0.655986)
        (xy -2.688622 0.643227)
        (xy -2.676779 0.63205)
        (xy -2.663897 0.622425)
        (xy -2.649938 0.614322)
        (xy -2.634866 0.607713)
        (xy -2.618642 0.602568)
        (xy -2.607573 0.600017)
        (xy -2.59009 0.597272)
        (xy -2.57235 0.595903)
        (xy -2.554666 0.595897)
      )

      (stroke (width 0) (type solid)) (fill solid) (layer "F.SilkS") (tstamp 2e159409-d17b-41e7-8014-e0c67f2fc486))
    (fp_poly
      (pts
        (xy -1.131232 0.59724)
        (xy -1.1146 0.599917)
        (xy -1.098964 0.603913)
        (xy -1.09599 0.604868)
        (xy -1.080432 0.610973)
        (xy -1.06608 0.618527)
        (xy -1.05295 0.627508)
        (xy -1.041058 0.637896)
        (xy -1.030421 0.649667)
        (xy -1.021056 0.662801)
        (xy -1.012979 0.677276)
        (xy -1.006206 0.693071)
        (xy -1.000754 0.710163)
        (xy -0.99664 0.728532)
        (xy -0.995257 0.737012)
        (xy -0.994855 0.739949)
        (xy -0.994486 0.743046)
        (xy -0.99415 0.746394)
        (xy -0.993845 0.75008)
        (xy -0.993569 0.754194)
        (xy -0.993321 0.758825)
        (xy -0.993099 0.764061)
        (xy -0.992903 0.769991)
        (xy -0.99273 0.776705)
        (xy -0.992579 0.78429)
        (xy -0.992449 0.792836)
        (xy -0.992338 0.802432)
        (xy -0.992245 0.813167)
        (xy -0.992168 0.825128)
        (xy -0.992106 0.838406)
        (xy -0.992058 0.853089)
        (xy -0.992021 0.869266)
        (xy -0.991995 0.887026)
        (xy -0.991978 0.906457)
        (xy -0.991969 0.927649)
        (xy -0.991966 0.93828)
        (xy -0.991944 1.09596)
        (xy -1.0165 1.09596)
        (xy -1.041056 1.09596)
        (xy -1.041382 0.929297)
        (xy -1.041429 0.906998)
        (xy -1.041479 0.886525)
        (xy -1.041533 0.867814)
        (xy -1.041591 0.850799)
        (xy -1.041655 0.835416)
        (xy -1.041723 0.821601)
        (xy -1.041798 0.809287)
        (xy -1.041879 0.798411)
        (xy -1.041968 0.788908)
        (xy -1.042064 0.780712)
        (xy -1.042168 0.773759)
        (xy -1.042281 0.767984)
        (xy -1.042403 0.763323)
        (xy -1.042536 0.75971)
        (xy -1.042678 0.75708)
        (xy -1.042832 0.755369)
        (xy -1.042874 0.755068)
        (xy -1.045703 0.739415)
        (xy -1.049148 0.725401)
        (xy -1.053284 0.71285)
        (xy -1.058187 0.701591)
        (xy -1.063932 0.691448)
        (xy -1.070594 0.682249)
        (xy -1.077918 0.674147)
        (xy -1.087473 0.66572)
        (xy -1.097883 0.658726)
        (xy -1.10925 0.653128)
        (xy -1.121675 0.64889)
        (xy -1.135259 0.645978)
        (xy -1.150102 0.644354)
        (xy -1.162952 0.643959)
        (xy -1.177962 0.644435)
        (xy -1.191677 0.645913)
        (xy -1.204451 0.648469)
        (xy -1.216636 0.652177)
        (xy -1.228587 0.657112)
        (xy -1.231656 0.658584)
        (xy -1.245064 0.666157)
        (xy -1.257326 0.675102)
        (xy -1.268455 0.685445)
        (xy -1.278465 0.697207)
        (xy -1.287368 0.710412)
        (xy -1.295179 0.725084)
        (xy -1.301909 0.741246)
        (xy -1.307574 0.75892)
        (xy -1.312184 0.77813)
        (xy -1.315755 0.798899)
        (xy -1.316901 0.807696)
        (xy -1.317126 0.809733)
        (xy -1.317331 0.811952)
        (xy -1.317516 0.814451)
        (xy -1.317683 0.817331)
        (xy -1.317833 0.820689)
        (xy -1.317969 0.824625)
        (xy -1.31809 0.829237)
        (xy -1.318198 0.834625)
        (xy -1.318295 0.840886)
        (xy -1.318381 0.84812)
        (xy -1.318459 0.856426)
        (xy -1.318529 0.865903)
        (xy -1.318592 0.876649)
        (xy -1.318651 0.888764)
        (xy -1.318705 0.902345)
        (xy -1.318758 0.917493)
        (xy -1.318809 0.934305)
        (xy -1.31886 0.952881)
        (xy -1.318875 0.958611)
        (xy -1.319234 1.09596)
        (xy -1.343292 1.09596)
        (xy -1.367351 1.09596)
        (xy -1.367351 0.887136)
        (xy -1.367354 0.866859)
        (xy -1.367362 0.84679)
        (xy -1.367376 0.827034)
        (xy -1.367395 0.807696)
        (xy -1.367419 0.788883)
        (xy -1.367447 0.770699)
        (xy -1.36748 0.753251)
        (xy -1.367516 0.736645)
        (xy -1.367556 0.720985)
        (xy -1.3676 0.706378)
        (xy -1.367647 0.692929)
        (xy -1.367697 0.680744)
        (xy -1.36775 0.669929)
        (xy -1.367805 0.660589)
        (xy -1.367862 0.65283)
        (xy -1.36792 0.646758)
        (xy -1.367977 0.642696)
        (xy -1.368603 0.607081)
        (xy -1.344873 0.607081)
        (xy -1.337535 0.60709)
        (xy -1.331868 0.607127)
        (xy -1.327651 0.607207)
        (xy -1.324665 0.607346)
        (xy -1.322688 0.607557)
        (xy -1.3215 0.607857)
        (xy -1.320882 0.60826)
        (xy -1.320626 0.608736)
        (xy -1.320423 0.610233)
        (xy -1.320192 0.61337)
        (xy -1.319942 0.617897)
        (xy -1.31968 0.623562)
        (xy -1.319415 0.630115)
        (xy -1.319156 0.637305)
        (xy -1.318911 0.644882)
        (xy -1.318688 0.652594)
        (xy -1.318497 0.660191)
        (xy -1.318345 0.667422)
        (xy -1.318241 0.674037)
        (xy -1.318193 0.679784)
        (xy -1.318191 0.680795)
        (xy -1.318179 0.698246)
        (xy -1.31218 0.686367)
        (xy -1.303225 0.670356)
        (xy -1.293345 0.655986)
        (xy -1.282502 0.643227)
        (xy -1.270658 0.63205)
        (xy -1.257776 0.622425)
        (xy -1.243818 0.614322)
        (xy -1.228746 0.607713)
        (xy -1.212522 0.602568)
        (xy -1.201452 0.600017)
        (xy -1.18397 0.597272)
        (xy -1.16623 0.595903)
        (xy -1.148546 0.595897)
      )

      (stroke (width 0) (type solid)) (fill solid) (layer "F.SilkS") (tstamp 765d9aec-6b2b-40a2-a4f4-df5d41bb9767))
    (fp_poly
      (pts
        (xy 1.508521 -0.737339)
        (xy 1.508565 -0.71616)
        (xy 1.508607 -0.696782)
        (xy 1.508648 -0.679115)
        (xy 1.508692 -0.663067)
        (xy 1.508739 -0.648549)
        (xy 1.508792 -0.63547)
        (xy 1.508853 -0.62374)
        (xy 1.508925 -0.613268)
        (xy 1.509009 -0.603964)
        (xy 1.509108 -0.595737)
        (xy 1.509224 -0.588498)
        (xy 1.509359 -0.582155)
        (xy 1.509514 -0.576618)
        (xy 1.509693 -0.571797)
        (xy 1.509897 -0.567601)
        (xy 1.510128 -0.56394)
        (xy 1.510389 -0.560724)
        (xy 1.510682 -0.557862)
        (xy 1.511009 -0.555264)
        (xy 1.511371 -0.552838)
        (xy 1.511772 -0.550496)
        (xy 1.512213 -0.548146)
        (xy 1.512696 -0.545698)
        (xy 1.513091 -0.543725)
        (xy 1.516947 -0.52829)
        (xy 1.522053 -0.514273)
        (xy 1.528411 -0.501674)
        (xy 1.536022 -0.490492)
        (xy 1.544884 -0.480727)
        (xy 1.555 -0.472378)
        (xy 1.566369 -0.465445)
        (xy 1.578993 -0.459926)
        (xy 1.592871 -0.455822)
        (xy 1.600443 -0.454272)
        (xy 1.605692 -0.453584)
        (xy 1.612374 -0.453069)
        (xy 1.620035 -0.452731)
        (xy 1.628225 -0.452575)
        (xy 1.636492 -0.452605)
        (xy 1.644383 -0.452824)
        (xy 1.651447 -0.453236)
        (xy 1.656707 -0.453774)
        (xy 1.67293 -0.456633)
        (xy 1.687862 -0.460734)
        (xy 1.701532 -0.46611)
        (xy 1.713972 -0.472797)
        (xy 1.725211 -0.480829)
        (xy 1.73528 -0.490241)
        (xy 1.744208 -0.501066)
        (xy 1.752027 -0.51334)
        (xy 1.758765 -0.527097)
        (xy 1.764453 -0.542371)
        (xy 1.769122 -0.559197)
        (xy 1.772802 -0.577609)
        (xy 1.774381 -0.588169)
        (xy 1.774855 -0.591777)
        (xy 1.775287 -0.595228)
        (xy 1.775677 -0.598626)
        (xy 1.776029 -0.602076)
        (xy 1.776344 -0.605679)
        (xy 1.776626 -0.609542)
        (xy 1.776877 -0.613767)
        (xy 1.777098 -0.618458)
        (xy 1.777293 -0.623719)
        (xy 1.777464 -0.629654)
        (xy 1.777613 -0.636366)
        (xy 1.777742 -0.643961)
        (xy 1.777855 -0.65254)
        (xy 1.777952 -0.662209)
        (xy 1.778038 -0.673071)
        (xy 1.778114 -0.68523)
        (xy 1.778182 -0.69879)
        (xy 1.778245 -0.713854)
        (xy 1.778305 -0.730526)
        (xy 1.778365 -0.748911)
        (xy 1.778409 -0.763343)
        (xy 1.778839 -0.904948)
        (xy 1.802878 -0.904948)
        (xy 1.826916 -0.904948)
        (xy 1.826917 -0.723627)
        (xy 1.826921 -0.704162)
        (xy 1.826931 -0.684578)
        (xy 1.826947 -0.665014)
        (xy 1.82697 -0.645609)
        (xy 1.826999 -0.626502)
        (xy 1.827032 -0.607832)
        (xy 1.827071 -0.589738)
        (xy 1.827114 -0.57236)
        (xy 1.827161 -0.555836)
        (xy 1.827213 -0.540306)
        (xy 1.827268 -0.525908)
        (xy 1.827326 -0.512782)
        (xy 1.827386 -0.501067)
        (xy 1.82745 -0.490902)
        (xy 1.827515 -0.482425)
        (xy 1.827545 -0.479171)
        (xy 1.828173 -0.416034)
        (xy 1.804613 -0.416288)
        (xy 1.781054 -0.416541)
        (xy 1.780302 -0.42316)
        (xy 1.780109 -0.42564)
        (xy 1.779896 -0.429748)
        (xy 1.779672 -0.435218)
        (xy 1.779446 -0.441788)
        (xy 1.779227 -0.449193)
        (xy 1.779024 -0.457169)
        (xy 1.77886 -0.464767)
        (xy 1.77817 -0.499754)
        (xy 1.77637 -0.495499)
        (xy 1.769939 -0.481881)
        (xy 1.762698 -0.46968)
        (xy 1.754394 -0.458503)
        (xy 1.746792 -0.450013)
        (xy 1.737497 -0.441127)
        (xy 1.728033 -0.433658)
        (xy 1.717814 -0.427178)
        (xy 1.709188 -0.422656)
        (xy 1.693814 -0.416112)
        (xy 1.677596 -0.411045)
        (xy 1.660351 -0.407402)
        (xy 1.647997 -0.405718)
        (xy 1.642617 -0.405295)
        (xy 1.63588 -0.405012)
        (xy 1.628235 -0.404866)
        (xy 1.620129 -0.404853)
        (xy 1.612011 -0.404969)
        (xy 1.604328 -0.40521)
        (xy 1.597528 -0.405574)
        (xy 1.59206 -0.406055)
        (xy 1.590987 -0.406189)
        (xy 1.573365 -0.40934)
        (xy 1.557027 -0.413876)
        (xy 1.541972 -0.4198)
        (xy 1.528199 -0.427112)
        (xy 1.515705 -0.435814)
        (xy 1.50449 -0.445907)
        (xy 1.494552 -0.457394)
        (xy 1.48589 -0.470275)
        (xy 1.478502 -0.484552)
        (xy 1.472388 -0.500227)
        (xy 1.467546 -0.5173)
        (xy 1.463973 -0.535774)
        (xy 1.462361 -0.548264)
        (xy 1.462186 -0.550153)
        (xy 1.462027 -0.552448)
        (xy 1.461882 -0.555232)
        (xy 1.46175 -0.558587)
        (xy 1.461631 -0.562597)
        (xy 1.461524 -0.567343)
        (xy 1.46143 -0.572909)
        (xy 1.461346 -0.579377)
        (xy 1.461272 -0.586829)
        (xy 1.461209 -0.595349)
        (xy 1.461154 -0.605018)
        (xy 1.461108 -0.615921)
        (xy 1.461071 -0.628138)
        (xy 1.46104 -0.641752)
        (xy 1.461016 -0.656848)
        (xy 1.460998 -0.673506)
        (xy 1.460986 -0.691809)
        (xy 1.460979 -0.711841)
        (xy 1.460976 -0.733083)
        (xy 1.460966 -0.904948)
        (xy 1.484569 -0.904948)
        (xy 1.508172 -0.904948)
      )

      (stroke (width 0) (type solid)) (fill solid) (layer "F.SilkS") (tstamp 0d3b3453-680e-4cd9-ac57-742feece1d05))
    (fp_poly
      (pts
        (xy 4.057608 0.596039)
        (xy 4.073952 0.597057)
        (xy 4.089063 0.599013)
        (xy 4.103394 0.601993)
        (xy 4.1174 0.606082)
        (xy 4.124325 0.608533)
        (xy 4.140457 0.615546)
        (xy 4.155567 0.624131)
        (xy 4.169593 0.634227)
        (xy 4.182469 0.645776)
        (xy 4.194133 0.658718)
        (xy 4.20452 0.672992)
        (xy 4.213566 0.68854)
        (xy 4.216535 0.69455)
        (xy 4.220839 0.704481)
        (xy 4.224764 0.715097)
        (xy 4.228117 0.725802)
        (xy 4.230708 0.735997)
        (xy 4.232007 0.742776)
        (xy 4.232542 0.745966)
        (xy 4.233063 0.748836)
        (xy 4.233125 0.749158)
        (xy 4.233641 0.751759)
        (xy 4.208744 0.751753)
        (xy 4.183846 0.751746)
        (xy 4.179676 0.738892)
        (xy 4.176063 0.728944)
        (xy 4.171648 0.718703)
        (xy 4.166724 0.70878)
        (xy 4.161586 0.699786)
        (xy 4.158801 0.695495)
        (xy 4.155087 0.690584)
        (xy 4.150335 0.68507)
        (xy 4.14494 0.679348)
        (xy 4.139293 0.673811)
        (xy 4.133788 0.668853)
        (xy 4.128817 0.664867)
        (xy 4.126904 0.663525)
        (xy 4.114265 0.656135)
        (xy 4.100952 0.650295)
        (xy 4.086638 0.645867)
        (xy 4.081721 0.644711)
        (xy 4.076652 0.643864)
        (xy 4.070155 0.64317)
        (xy 4.062686 0.642643)
        (xy 4.054705 0.642298)
        (xy 4.046668 0.642148)
        (xy 4.039032 0.642209)
        (xy 4.032256 0.642495)
        (xy 4.027026 0.642988)
        (xy 4.010478 0.646106)
        (xy 3.994833 0.650867)
        (xy 3.980119 0.657236)
        (xy 3.966362 0.665179)
        (xy 3.953592 0.674664)
        (xy 3.941834 0.685656)
        (xy 3.931117 0.69812)
        (xy 3.921469 0.712024)
        (xy 3.912916 0.727333)
        (xy 3.905487 0.744013)
        (xy 3.899209 0.762031)
        (xy 3.894109 0.781353)
        (xy 3.890215 0.801944)
        (xy 3.888666 0.813223)
        (xy 3.887912 0.821244)
        (xy 3.887375 0.83066)
        (xy 3.887057 0.841002)
        (xy 3.886955 0.851799)
        (xy 3.887071 0.862579)
        (xy 3.887403 0.872873)
        (xy 3.887953 0.88221)
        (xy 3.888683 0.889818)
        (xy 3.89173 0.910232)
        (xy 3.895723 0.929107)
        (xy 3.900691 0.946556)
        (xy 3.905101 0.958847)
        (xy 3.912701 0.976013)
        (xy 3.921383 0.991698)
        (xy 3.931104 1.005876)
        (xy 3.941824 1.018518)
        (xy 3.9535 1.029597)
        (xy 3.966093 1.039085)
        (xy 3.979559 1.046954)
        (xy 3.993859 1.053177)
        (xy 4.00895 1.057725)
        (xy 4.024791 1.060571)
        (xy 4.041341 1.061687)
        (xy 4.057466 1.061138)
        (xy 4.063127 1.060613)
        (xy 4.068805 1.05997)
        (xy 4.073903 1.059286)
        (xy 4.077825 1.058634)
        (xy 4.078393 1.058519)
        (xy 4.093362 1.0545)
        (xy 4.107278 1.048986)
        (xy 4.120177 1.041945)
        (xy 4.132099 1.033346)
        (xy 4.14308 1.023158)
        (xy 4.153158 1.011347)
        (xy 4.162372 0.997884)
        (xy 4.170758 0.982736)
        (xy 4.172031 0.980143)
        (xy 4.174528 0.974837)
        (xy 4.176959 0.969435)
        (xy 4.17909 0.964477)
        (xy 4.180682 0.960502)
        (xy 4.181029 0.959556)
        (xy 4.183627 0.952228)
        (xy 4.208559 0.952228)
        (xy 4.215203 0.952248)
        (xy 4.22118 0.952304)
        (xy 4.226244 0.952391)
        (xy 4.230148 0.952503)
        (xy 4.232645 0.952635)
        (xy 4.233491 0.952776)
        (xy 4.233173 0.954206)
        (xy 4.232294 0.957084)
        (xy 4.230969 0.961093)
        (xy 4.229311 0.965913)
        (xy 4.227433 0.971226)
        (xy 4.22545 0.976713)
        (xy 4.223476 0.982057)
        (xy 4.221623 0.986938)
        (xy 4.220006 0.991039)
        (xy 4.21883 0.993835)
        (xy 4.209932 1.011858)
        (xy 4.199916 1.028363)
        (xy 4.188791 1.043345)
        (xy 4.176564 1.056795)
        (xy 4.163246 1.068708)
        (xy 4.148843 1.079076)
        (xy 4.133364 1.087893)
        (xy 4.116818 1.095152)
        (xy 4.099214 1.100846)
        (xy 4.080559 1.104969)
        (xy 4.080302 1.105014)
        (xy 4.075399 1.105652)
        (xy 4.069009 1.106173)
        (xy 4.061531 1.106571)
        (xy 4.053366 1.106842)
        (xy 4.044914 1.106979)
        (xy 4.036575 1.106978)
        (xy 4.02875 1.106833)
        (xy 4.021839 1.106539)
        (xy 4.016243 1.10609)
        (xy 4.014582 1.105884)
        (xy 3.996249 1.102606)
        (xy 3.97933 1.09817)
        (xy 3.97652 1.097277)
        (xy 3.969851 1.094856)
        (xy 3.962276 1.091716)
        (xy 3.954351 1.088115)
        (xy 3.946628 1.084315)
        (xy 3.93966 1.080575)
        (xy 3.934477 1.077469)
        (xy 3.919314 1.06657)
        (xy 3.905314 1.054203)
        (xy 3.892505 1.040409)
        (xy 3.880912 1.025231)
        (xy 3.870562 1.00871)
        (xy 3.861482 0.99089)
        (xy 3.853698 0.971812)
        (xy 3.847235 0.951518)
        (xy 3.842122 0.930051)
        (xy 3.842018 0.929533)
        (xy 3.838572 0.908851)
        (xy 3.836247 0.887283)
        (xy 3.835061 0.865326)
        (xy 3.835032 0.843477)
        (xy 3.836176 0.822231)
        (xy 3.837742 0.80755)
        (xy 3.841537 0.784493)
        (xy 3.846731 0.762434)
        (xy 3.853295 0.741436)
        (xy 3.861198 0.72156)
        (xy 3.870408 0.702868)
        (xy 3.880894 0.685423)
        (xy 3.892626 0.669286)
        (xy 3.905572 0.65452)
        (xy 3.919701 0.641186)
        (xy 3.921535 0.639635)
        (xy 3.936113 0.628679)
        (xy 3.951757 0.619251)
        (xy 3.968382 0.611379)
        (xy 3.985905 0.60509)
        (xy 4.004242 0.600411)
        (xy 4.02331 0.597368)
        (xy 4.043025 0.595987)
      )

      (stroke (width 0) (type solid)) (fill solid) (layer "F.SilkS") (tstamp b66ecf53-06b8-4679-8abc-e6b76b4ff120))
    (fp_poly
      (pts
        (xy 1.131999 -0.915803)
        (xy 1.140955 -0.915515)
        (xy 1.149065 -0.915016)
        (xy 1.155873 -0.914309)
        (xy 1.157391 -0.914088)
        (xy 1.177299 -0.910089)
        (xy 1.196189 -0.904499)
        (xy 1.214051 -0.897325)
        (xy 1.230874 -0.888574)
        (xy 1.246645 -0.878254)
        (xy 1.261355 -0.866372)
        (xy 1.274992 -0.852934)
        (xy 1.287544 -0.837948)
        (xy 1.29667 -0.825044)
        (xy 1.306529 -0.808486)
        (xy 1.315143 -0.790729)
        (xy 1.322532 -0.771714)
        (xy 1.328716 -0.751382)
        (xy 1.333714 -0.729674)
        (xy 1.337547 -0.70653)
        (xy 1.338245 -0.701169)
        (xy 1.338699 -0.696176)
        (xy 1.339045 -0.68964)
        (xy 1.339286 -0.681906)
        (xy 1.339423 -0.673322)
        (xy 1.339458 -0.664231)
        (xy 1.339393 -0.654979)
        (xy 1.339232 -0.645912)
        (xy 1.338975 -0.637376)
        (xy 1.338626 -0.629714)
        (xy 1.338186 -0.623275)
        (xy 1.337727 -0.618901)
        (xy 1.333754 -0.594926)
        (xy 1.328409 -0.572242)
        (xy 1.321695 -0.550851)
        (xy 1.313611 -0.530758)
        (xy 1.30416 -0.511965)
        (xy 1.293343 -0.494475)
        (xy 1.281161 -0.478292)
        (xy 1.26955 -0.465375)
        (xy 1.25922 -0.455327)
        (xy 1.249105 -0.446685)
        (xy 1.238725 -0.439099)
        (xy 1.227597 -0.432218)
        (xy 1.21524 -0.425689)
        (xy 1.214904 -0.425524)
        (xy 1.19917 -0.418558)
        (xy 1.183288 -0.413089)
        (xy 1.166981 -0.409056)
        (xy 1.149973 -0.4064)
        (xy 1.131988 -0.405063)
        (xy 1.118683 -0.40488)
        (xy 1.112688 -0.404947)
        (xy 1.107097 -0.405039)
        (xy 1.102281 -0.405148)
        (xy 1.09861 -0.405265)
        (xy 1.096454 -0.405381)
        (xy 1.096433 -0.405383)
        (xy 1.093971 -0.40568)
        (xy 1.090192 -0.406222)
        (xy 1.085646 -0.406927)
        (xy 1.081603 -0.407591)
        (xy 1.063894 -0.411452)
        (xy 1.046523 -0.416952)
        (xy 1.029775 -0.423969)
        (xy 1.013939 -0.432383)
        (xy 0.999302 -0.44207)
        (xy 0.998405 -0.442736)
        (xy 0.993157 -0.446946)
        (xy 0.98714 -0.452235)
        (xy 0.980765 -0.458204)
        (xy 0.97444 -0.464455)
        (xy 0.968575 -0.470588)
        (xy 0.96358 -0.476205)
        (xy 0.961709 -0.478478)
        (xy 0.950277 -0.494289)
        (xy 0.940051 -0.511454)
        (xy 0.931068 -0.529842)
        (xy 0.923365 -0.549321)
        (xy 0.916979 -0.56976)
        (xy 0.911947 -0.591026)
        (xy 0.908305 -0.612988)
        (xy 0.90609 -0.635515)
        (xy 0.90534 -0.658474)
        (xy 0.905383 -0.660059)
        (xy 0.957502 -0.660059)
        (xy 0.957541 -0.651238)
        (xy 0.95771 -0.643008)
        (xy 0.958013 -0.635749)
        (xy 0.958452 -0.62984)
        (xy 0.958673 -0.627884)
        (xy 0.961306 -0.610305)
        (xy 0.964485 -0.594247)
        (xy 0.968298 -0.579398)
        (xy 0.972836 -0.565443)
        (xy 0.978191 -0.55207)
        (xy 0.984066 -0.539714)
        (xy 0.993199 -0.523695)
        (xy 1.003427 -0.509164)
        (xy 1.014691 -0.496154)
        (xy 1.026936 -0.484696)
        (xy 1.040102 -0.474824)
        (xy 1.054134 -0.46657)
        (xy 1.068974 -0.459967)
        (xy 1.084565 -0.455048)
        (xy 1.100848 -0.451844)
        (xy 1.117768 -0.450389)
        (xy 1.135267 -0.450715)
        (xy 1.139881 -0.451093)
        (xy 1.15683 -0.453523)
        (xy 1.172736 -0.457515)
        (xy 1.187668 -0.4631)
        (xy 1.201695 -0.470311)
        (xy 1.214883 -0.479179)
        (xy 1.227303 -0.489736)
        (xy 1.230727 -0.493074)
        (xy 1.238383 -0.501141)
        (xy 1.244933 -0.508953)
        (xy 1.250736 -0.517017)
        (xy 1.256154 -0.525843)
        (xy 1.261546 -0.535935)
        (xy 1.26237 -0.537579)
        (xy 1.269202 -0.552553)
        (xy 1.274874 -0.567773)
        (xy 1.279473 -0.583562)
        (xy 1.283082 -0.600239)
        (xy 1.285789 -0.618125)
        (xy 1.287055 -0.629993)
        (xy 1.287523 -0.637068)
        (xy 1.287791 -0.645485)
        (xy 1.287868 -0.654829)
        (xy 1.287765 -0.664685)
        (xy 1.287493 -0.674638)
        (xy 1.287062 -0.684272)
        (xy 1.286483 -0.693173)
        (xy 1.285766 -0.700925)
        (xy 1.28512 -0.705897)
        (xy 1.281132 -0.726962)
        (xy 1.275865 -0.746743)
        (xy 1.269335 -0.765214)
        (xy 1.261558 -0.782348)
        (xy 1.252549 -0.79812)
        (xy 1.242324 -0.812503)
        (xy 1.230897 -0.825472)
        (xy 1.218286 -0.836999)
        (xy 1.204504 -0.847059)
        (xy 1.199847 -0.849966)
        (xy 1.187338 -0.856515)
        (xy 1.17364 -0.861943)
        (xy 1.159179 -0.866106)
        (xy 1.144384 -0.86886)
        (xy 1.142978 -0.869043)
        (xy 1.136858 -0.869572)
        (xy 1.129458 -0.869836)
        (xy 1.121259 -0.869852)
        (xy 1.112742 -0.869636)
        (xy 1.104387 -0.869203)
        (xy 1.096676 -0.86857)
        (xy 1.09009 -0.867751)
        (xy 1.086977 -0.867199)
        (xy 1.070665 -0.862928)
        (xy 1.055351 -0.857065)
        (xy 1.041058 -0.849638)
        (xy 1.027804 -0.840672)
        (xy 1.01561 -0.830194)
        (xy 1.004497 -0.818231)
        (xy 0.994485 -0.804809)
        (xy 0.985593 -0.789954)
        (xy 0.977843 -0.773694)
        (xy 0.971253 -0.756054)
        (xy 0.965846 -0.737062)
        (xy 0.96164 -0.716743)
        (xy 0.959178 -0.699751)
        (xy 0.958603 -0.693665)
        (xy 0.958145 -0.686274)
        (xy 0.957807 -0.677956)
        (xy 0.957592 -0.669091)
        (xy 0.957502 -0.660059)
        (xy 0.905383 -0.660059)
        (xy 0.905868 -0.677981)
        (xy 0.907956 -0.702452)
        (xy 0.911498 -0.725841)
        (xy 0.916483 -0.748118)
        (xy 0.922899 -0.769257)
        (xy 0.930736 -0.789229)
        (xy 0.939981 -0.808005)
        (xy 0.950624 -0.825558)
        (xy 0.962654 -0.84186)
        (xy 0.976059 -0.856882)
        (xy 0.977885 -0.858722)
        (xy 0.992052 -0.871531)
        (xy 1.007241 -0.882756)
        (xy 1.023458 -0.892402)
        (xy 1.040713 -0.900473)
        (xy 1.059016 -0.906972)
        (xy 1.078374 -0.911905)
        (xy 1.090419 -0.914103)
        (xy 1.096794 -0.914862)
        (xy 1.104593 -0.915412)
        (xy 1.113363 -0.915752)
        (xy 1.12265 -0.915883)
      )

      (stroke (width 0) (type solid)) (fill solid) (layer "F.SilkS") (tstamp 0d9c7fe8-417a-4730-899b-4b6afac0b75a))
    (fp_poly
      (pts
        (xy -3.538363 -0.915842)
        (xy -3.518802 -0.914052)
        (xy -3.500145 -0.91063)
        (xy -3.482424 -0.905594)
        (xy -3.465668 -0.898962)
        (xy -3.449909 -0.890751)
        (xy -3.435177 -0.880979)
        (xy -3.421501 -0.869663)
        (xy -3.408913 -0.856822)
        (xy -3.397443 -0.842473)
        (xy -3.387121 -0.826633)
        (xy -3.379173 -0.811805)
        (xy -3.370983 -0.793013)
        (xy -3.364213 -0.773184)
        (xy -3.358947 -0.752619)
        (xy -3.35527 -0.731618)
        (xy -3.35415 -0.722045)
        (xy -3.353908 -0.718717)
        (xy -3.353696 -0.714086)
        (xy -3.353514 -0.708428)
        (xy -3.353365 -0.702016)
        (xy -3.35325 -0.695127)
        (xy -3.353171 -0.688033)
        (xy -3.353131 -0.681011)
        (xy -3.353131 -0.674335)
        (xy -3.353173 -0.66828)
        (xy -3.353258 -0.663121)
        (xy -3.353389 -0.659132)
        (xy -3.353568 -0.656588)
        (xy -3.353703 -0.655857)
        (xy -3.353894 -0.655676)
        (xy -3.354373 -0.65551)
        (xy -3.355218 -0.655358)
        (xy -3.356507 -0.65522)
        (xy -3.358319 -0.655096)
        (xy -3.360731 -0.654983)
        (xy -3.363821 -0.654883)
        (xy -3.367669 -0.654794)
        (xy -3.372351 -0.654715)
        (xy -3.377946 -0.654647)
        (xy -3.384532 -0.654588)
        (xy -3.392187 -0.654537)
        (xy -3.400988 -0.654494)
        (xy -3.411015 -0.654459)
        (xy -3.422346 -0.65443)
        (xy -3.435057 -0.654407)
        (xy -3.449228 -0.65439)
        (xy -3.464936 -0.654378)
        (xy -3.48226 -0.654369)
        (xy -3.501278 -0.654364)
        (xy -3.522067 -0.654362)
        (xy -3.533842 -0.654362)
        (xy -3.713406 -0.654362)
        (xy -3.713402 -0.64987)
        (xy -3.71333 -0.647242)
        (xy -3.713134 -0.643236)
        (xy -3.712843 -0.638359)
        (xy -3.712486 -0.633119)
        (xy -3.712414 -0.63214)
        (xy -3.710138 -0.61079)
        (xy -3.706591 -0.590584)
        (xy -3.701812 -0.571562)
        (xy -3.695838 -0.553764)
        (xy -3.688707 -0.537232)
        (xy -3.680455 -0.522006)
        (xy -3.671122 -0.508127)
        (xy -3.660743 -0.495636)
        (xy -3.649356 -0.484574)
        (xy -3.637 -0.474982)
        (xy -3.62371 -0.4669)
        (xy -3.609526 -0.460369)
        (xy -3.594484 -0.455431)
        (xy -3.578623 -0.452125)
        (xy -3.561978 -0.450493)
        (xy -3.545619 -0.450523)
        (xy -3.527828 -0.452123)
        (xy -3.51119 -0.455154)
        (xy -3.495734 -0.459605)
        (xy -3.481489 -0.465468)
        (xy -3.468485 -0.472733)
        (xy -3.462428 -0.47691)
        (xy -3.452736 -0.484884)
        (xy -3.443795 -0.493989)
        (xy -3.435467 -0.504403)
        (xy -3.427615 -0.516303)
        (xy -3.420101 -0.529864)
        (xy -3.418246 -0.53356)
        (xy -3.414172 -0.541834)
        (xy -3.389351 -0.541834)
        (xy -3.36453 -0.541834)
        (xy -3.367399 -0.533704)
        (xy -3.374715 -0.515481)
        (xy -3.383354 -0.498465)
        (xy -3.393266 -0.482716)
        (xy -3.404399 -0.468295)
        (xy -3.416704 -0.455263)
        (xy -3.43013 -0.443681)
        (xy -3.444626 -0.433609)
        (xy -3.456201 -0.427066)
        (xy -3.468618 -0.421151)
        (xy -3.480884 -0.41631)
        (xy -3.49355 -0.412361)
        (xy -3.507168 -0.409125)
        (xy -3.516247 -0.407412)
        (xy -3.520503 -0.406743)
        (xy -3.524829 -0.406222)
        (xy -3.529571 -0.405828)
        (xy -3.535075 -0.405539)
        (xy -3.541686 -0.405334)
        (xy -3.54975 -0.40519)
        (xy -3.55218 -0.405159)
        (xy -3.558932 -0.405096)
        (xy -3.56516 -0.405067)
        (xy -3.570582 -0.405073)
        (xy -3.574918 -0.405111)
        (xy -3.577885 -0.405181)
        (xy -3.57913 -0.405266)
        (xy -3.581122 -0.40556)
        (xy -3.584404 -0.406004)
        (xy -3.58839 -0.406519)
        (xy -3.590004 -0.406722)
        (xy -3.60586 -0.40952)
        (xy -3.621793 -0.413899)
        (xy -3.637443 -0.419711)
        (xy -3.652449 -0.426805)
        (xy -3.666451 -0.435031)
        (xy -3.677946 -0.443318)
        (xy -3.691828 -0.455595)
        (xy -3.704553 -0.469346)
        (xy -3.716101 -0.484536)
        (xy -3.726453 -0.501128)
        (xy -3.735588 -0.519085)
        (xy -3.743487 -0.538371)
        (xy -3.750128 -0.558949)
        (xy -3.755493 -0.580782)
        (xy -3.756784 -0.587223)
        (xy -3.760263 -0.609638)
        (xy -3.762346 -0.63283)
        (xy -3.763043 -0.656443)
        (xy -3.762362 -0.680121)
        (xy -3.760809 -0.69786)
        (xy -3.710337 -0.69786)
        (xy -3.556758 -0.69786)
        (xy -3.403179 -0.69786)
        (xy -3.403754 -0.706606)
        (xy -3.405371 -0.723958)
        (xy -3.407854 -0.740348)
        (xy -3.411157 -0.755515)
        (xy -3.415212 -0.769143)
        (xy -3.421775 -0.785642)
        (xy -3.429587 -0.800794)
        (xy -3.438605 -0.814562)
        (xy -3.448789 -0.826908)
        (xy -3.460095 -0.837794)
        (xy -3.472482 -0.847183)
        (xy -3.485907 -0.855039)
        (xy -3.50033 -0.861322)
        (xy -3.515708 -0.865996)
        (xy -3.525929 -0.868108)
        (xy -3.533149 -0.86904)
        (xy -3.541675 -0.869654)
        (xy -3.550947 -0.869943)
        (xy -3.560406 -0.869905)
        (xy -3.569491 -0.869535)
        (xy -3.577644 -0.868828)
        (xy -3.580069 -0.868516)
        (xy -3.596316 -0.865335)
        (xy -3.611551 -0.860563)
        (xy -3.625762 -0.854212)
        (xy -3.63894 -0.846295)
        (xy -3.651072 -0.836825)
        (xy -3.662148 -0.825815)
        (xy -3.672157 -0.813279)
        (xy -3.681086 -0.799228)
        (xy -3.688926 -0.783677)
        (xy -3.695665 -0.766638)
        (xy -3.701292 -0.748124)
        (xy -3.705795 -0.728148)
        (xy -3.707164 -0.720451)
        (xy -3.70802 -0.71517)
        (xy -3.708796 -0.710159)
        (xy -3.70942 -0.705904)
        (xy -3.709819 -0.702894)
        (xy -3.709879 -0.702351)
        (xy -3.710337 -0.69786)
        (xy -3.760809 -0.69786)
        (xy -3.760314 -0.703508)
        (xy -3.756908 -0.726247)
        (xy -3.752517 -0.746558)
        (xy -3.746382 -0.767804)
        (xy -3.738999 -0.787802)
        (xy -3.7304 -0.80651)
        (xy -3.72062 -0.823889)
        (xy -3.709692 -0.839897)
        (xy -3.697651 -0.854493)
        (xy -3.684529 -0.867638)
        (xy -3.670362 -0.879289)
        (xy -3.655182 -0.889407)
        (xy -3.639024 -0.89795)
        (xy -3.621921 -0.904878)
        (xy -3.620737 -0.905286)
        (xy -3.608579 -0.909047)
        (xy -3.596687 -0.91191)
        (xy -3.584528 -0.913967)
        (xy -3.571569 -0.91531)
        (xy -3.558799 -0.915983)
      )

      (stroke (width 0) (type solid)) (fill solid) (layer "F.SilkS") (tstamp 62b8023c-24c6-4ac8-abe8-6a3dcc6cc4ae))
    (fp_poly
      (pts
        (xy -1.873146 -0.915842)
        (xy -1.853584 -0.914052)
        (xy -1.834928 -0.91063)
        (xy -1.817207 -0.905594)
        (xy -1.800451 -0.898962)
        (xy -1.784692 -0.890751)
        (xy -1.769959 -0.880979)
        (xy -1.756284 -0.869663)
        (xy -1.743696 -0.856822)
        (xy -1.732226 -0.842473)
        (xy -1.721904 -0.826633)
        (xy -1.713956 -0.811805)
        (xy -1.705765 -0.793013)
        (xy -1.698996 -0.773184)
        (xy -1.69373 -0.752619)
        (xy -1.690053 -0.731618)
        (xy -1.688933 -0.722045)
        (xy -1.688691 -0.718717)
        (xy -1.688478 -0.714086)
        (xy -1.688297 -0.708428)
        (xy -1.688147 -0.702016)
        (xy -1.688033 -0.695127)
        (xy -1.687954 -0.688033)
        (xy -1.687914 -0.681011)
        (xy -1.687914 -0.674335)
        (xy -1.687955 -0.66828)
        (xy -1.688041 -0.663121)
        (xy -1.688172 -0.659132)
        (xy -1.688351 -0.656588)
        (xy -1.688486 -0.655857)
        (xy -1.688677 -0.655676)
        (xy -1.689155 -0.65551)
        (xy -1.69 -0.655358)
        (xy -1.69129 -0.65522)
        (xy -1.693101 -0.655096)
        (xy -1.695513 -0.654983)
        (xy -1.698604 -0.654883)
        (xy -1.702452 -0.654794)
        (xy -1.707134 -0.654715)
        (xy -1.712729 -0.654647)
        (xy -1.719314 -0.654588)
        (xy -1.726969 -0.654537)
        (xy -1.735771 -0.654494)
        (xy -1.745798 -0.654459)
        (xy -1.757128 -0.65443)
        (xy -1.76984 -0.654407)
        (xy -1.784011 -0.65439)
        (xy -1.799719 -0.654378)
        (xy -1.817043 -0.654369)
        (xy -1.836061 -0.654364)
        (xy -1.85685 -0.654362)
        (xy -1.868624 -0.654362)
        (xy -2.048189 -0.654362)
        (xy -2.048185 -0.64987)
        (xy -2.048113 -0.647242)
        (xy -2.047917 -0.643236)
        (xy -2.047626 -0.638359)
        (xy -2.047269 -0.633119)
        (xy -2.047197 -0.63214)
        (xy -2.04492 -0.61079)
        (xy -2.041374 -0.590584)
        (xy -2.036595 -0.571562)
        (xy -2.030621 -0.553764)
        (xy -2.02349 -0.537232)
        (xy -2.015238 -0.522006)
        (xy -2.005904 -0.508127)
        (xy -1.995525 -0.495636)
        (xy -1.984139 -0.484574)
        (xy -1.971782 -0.474982)
        (xy -1.958493 -0.4669)
        (xy -1.944309 -0.460369)
        (xy -1.929267 -0.455431)
        (xy -1.913405 -0.452125)
        (xy -1.896761 -0.450493)
        (xy -1.880401 -0.450523)
        (xy -1.86261 -0.452123)
        (xy -1.845972 -0.455154)
        (xy -1.830517 -0.459605)
        (xy -1.816272 -0.465468)
        (xy -1.803268 -0.472733)
        (xy -1.797211 -0.47691)
        (xy -1.787518 -0.484884)
        (xy -1.778578 -0.493989)
        (xy -1.77025 -0.504403)
        (xy -1.762398 -0.516303)
        (xy -1.754883 -0.529864)
        (xy -1.753029 -0.53356)
        (xy -1.748955 -0.541834)
        (xy -1.724134 -0.541834)
        (xy -1.699313 -0.541834)
        (xy -1.702182 -0.533704)
        (xy -1.709498 -0.515481)
        (xy -1.718137 -0.498465)
        (xy -1.728049 -0.482716)
        (xy -1.739182 -0.468295)
        (xy -1.751487 -0.455263)
        (xy -1.764913 -0.443681)
        (xy -1.779409 -0.433609)
        (xy -1.790983 -0.427066)
        (xy -1.803401 -0.421151)
        (xy -1.815667 -0.41631)
        (xy -1.828333 -0.412361)
        (xy -1.841951 -0.409125)
        (xy -1.85103 -0.407412)
        (xy -1.855286 -0.406743)
        (xy -1.859612 -0.406222)
        (xy -1.864354 -0.405828)
        (xy -1.869858 -0.405539)
        (xy -1.876469 -0.405334)
        (xy -1.884533 -0.40519)
        (xy -1.886963 -0.405159)
        (xy -1.893715 -0.405096)
        (xy -1.899943 -0.405067)
        (xy -1.905365 -0.405073)
        (xy -1.909701 -0.405111)
        (xy -1.912668 -0.405181)
        (xy -1.913913 -0.405266)
        (xy -1.915904 -0.40556)
        (xy -1.919187 -0.406004)
        (xy -1.923173 -0.406519)
        (xy -1.924787 -0.406722)
        (xy -1.940643 -0.40952)
        (xy -1.956576 -0.413899)
        (xy -1.972226 -0.419711)
        (xy -1.987232 -0.426805)
        (xy -2.001234 -0.435031)
        (xy -2.012729 -0.443318)
        (xy -2.02661 -0.455595)
        (xy -2.039336 -0.469346)
        (xy -2.050884 -0.484536)
        (xy -2.061236 -0.501128)
        (xy -2.070371 -0.519085)
        (xy -2.078269 -0.538371)
        (xy -2.084911 -0.558949)
        (xy -2.090275 -0.580782)
        (xy -2.091567 -0.587223)
        (xy -2.095046 -0.609638)
        (xy -2.097129 -0.63283)
        (xy -2.097825 -0.656443)
        (xy -2.097145 -0.680121)
        (xy -2.095592 -0.69786)
        (xy -2.04512 -0.69786)
        (xy -1.891541 -0.69786)
        (xy -1.737961 -0.69786)
        (xy -1.738537 -0.706606)
        (xy -1.740153 -0.723958)
        (xy -1.742637 -0.740348)
        (xy -1.74594 -0.755515)
        (xy -1.749994 -0.769143)
        (xy -1.756558 -0.785642)
        (xy -1.76437 -0.800794)
        (xy -1.773388 -0.814562)
        (xy -1.783572 -0.826908)
        (xy -1.794878 -0.837794)
        (xy -1.807264 -0.847183)
        (xy -1.82069 -0.855039)
        (xy -1.835113 -0.861322)
        (xy -1.850491 -0.865996)
        (xy -1.860711 -0.868108)
        (xy -1.867932 -0.86904)
        (xy -1.876458 -0.869654)
        (xy -1.88573 -0.869943)
        (xy -1.895188 -0.869905)
        (xy -1.904274 -0.869535)
        (xy -1.912427 -0.868828)
        (xy -1.914852 -0.868516)
        (xy -1.931099 -0.865335)
        (xy -1.946333 -0.860563)
        (xy -1.960545 -0.854212)
        (xy -1.973723 -0.846295)
        (xy -1.985855 -0.836825)
        (xy -1.996931 -0.825815)
        (xy -2.006939 -0.813279)
        (xy -2.015869 -0.799228)
        (xy -2.023709 -0.783677)
        (xy -2.030448 -0.766638)
        (xy -2.036075 -0.748124)
        (xy -2.040578 -0.728148)
        (xy -2.041947 -0.720451)
        (xy -2.042803 -0.71517)
        (xy -2.043579 -0.710159)
        (xy -2.044203 -0.705904)
        (xy -2.044602 -0.702894)
        (xy -2.044662 -0.702351)
        (xy -2.04512 -0.69786)
        (xy -2.095592 -0.69786)
        (xy -2.095097 -0.703508)
        (xy -2.091691 -0.726247)
        (xy -2.087299 -0.746558)
        (xy -2.081165 -0.767804)
        (xy -2.073782 -0.787802)
        (xy -2.065183 -0.80651)
        (xy -2.055403 -0.823889)
        (xy -2.044475 -0.839897)
        (xy -2.032433 -0.854493)
        (xy -2.019312 -0.867638)
        (xy -2.005144 -0.879289)
        (xy -1.989965 -0.889407)
        (xy -1.973807 -0.89795)
        (xy -1.956704 -0.904878)
        (xy -1.955519 -0.905286)
        (xy -1.943362 -0.909047)
        (xy -1.93147 -0.91191)
        (xy -1.919311 -0.913967)
        (xy -1.906352 -0.91531)
        (xy -1.893582 -0.915983)
      )

      (stroke (width 0) (type solid)) (fill solid) (layer "F.SilkS") (tstamp a4dabc4c-6129-41af-bdc1-4fdc351f6fbb))
    (fp_poly
      (pts
        (xy -0.83865 -0.915842)
        (xy -0.819088 -0.914052)
        (xy -0.800432 -0.91063)
        (xy -0.78271 -0.905594)
        (xy -0.765955 -0.898962)
        (xy -0.750196 -0.890751)
        (xy -0.735463 -0.880979)
        (xy -0.721788 -0.869663)
        (xy -0.7092 -0.856822)
        (xy -0.69773 -0.842473)
        (xy -0.687408 -0.826633)
        (xy -0.67946 -0.811805)
        (xy -0.671269 -0.793013)
        (xy -0.664499 -0.773184)
        (xy -0.659234 -0.752619)
        (xy -0.655557 -0.731618)
        (xy -0.654436 -0.722045)
        (xy -0.654195 -0.718717)
        (xy -0.653982 -0.714086)
        (xy -0.6538 -0.708428)
        (xy -0.653651 -0.702016)
        (xy -0.653536 -0.695127)
        (xy -0.653458 -0.688033)
        (xy -0.653418 -0.681011)
        (xy -0.653418 -0.674335)
        (xy -0.653459 -0.66828)
        (xy -0.653545 -0.663121)
        (xy -0.653676 -0.659132)
        (xy -0.653854 -0.656588)
        (xy -0.65399 -0.655857)
        (xy -0.65418 -0.655676)
        (xy -0.654659 -0.65551)
        (xy -0.655504 -0.655358)
        (xy -0.656793 -0.65522)
        (xy -0.658605 -0.655096)
        (xy -0.661017 -0.654983)
        (xy -0.664108 -0.654883)
        (xy -0.667956 -0.654794)
        (xy -0.672638 -0.654715)
        (xy -0.678233 -0.654647)
        (xy -0.684818 -0.654588)
        (xy -0.692473 -0.654537)
        (xy -0.701275 -0.654494)
        (xy -0.711302 -0.654459)
        (xy -0.722632 -0.65443)
        (xy -0.735344 -0.654407)
        (xy -0.749515 -0.65439)
        (xy -0.765223 -0.654378)
        (xy -0.782547 -0.654369)
        (xy -0.801564 -0.654364)
        (xy -0.822354 -0.654362)
        (xy -0.834128 -0.654362)
        (xy -1.013693 -0.654362)
        (xy -1.013689 -0.64987)
        (xy -1.013617 -0.647242)
        (xy -1.013421 -0.643236)
        (xy -1.01313 -0.638359)
        (xy -1.012773 -0.633119)
        (xy -1.012701 -0.63214)
        (xy -1.010424 -0.61079)
        (xy -1.006878 -0.590584)
        (xy -1.002099 -0.571562)
        (xy -0.996125 -0.553764)
        (xy -0.988993 -0.537232)
        (xy -0.980742 -0.522006)
        (xy -0.971408 -0.508127)
        (xy -0.961029 -0.495636)
        (xy -0.949643 -0.484574)
        (xy -0.937286 -0.474982)
        (xy -0.923997 -0.4669)
        (xy -0.909813 -0.460369)
        (xy -0.894771 -0.455431)
        (xy -0.878909 -0.452125)
        (xy -0.862265 -0.450493)
        (xy -0.845905 -0.450523)
        (xy -0.828114 -0.452123)
        (xy -0.811476 -0.455154)
        (xy -0.796021 -0.459605)
        (xy -0.781776 -0.465468)
        (xy -0.768772 -0.472733)
        (xy -0.762714 -0.47691)
        (xy -0.753022 -0.484884)
        (xy -0.744082 -0.493989)
        (xy -0.735754 -0.504403)
        (xy -0.727902 -0.516303)
        (xy -0.720387 -0.529864)
        (xy -0.718533 -0.53356)
        (xy -0.714459 -0.541834)
        (xy -0.689638 -0.541834)
        (xy -0.664816 -0.541834)
        (xy -0.667686 -0.533704)
        (xy -0.675002 -0.515481)
        (xy -0.683641 -0.498465)
        (xy -0.693553 -0.482716)
        (xy -0.704686 -0.468295)
        (xy -0.716991 -0.455263)
        (xy -0.730416 -0.443681)
        (xy -0.744913 -0.433609)
        (xy -0.756487 -0.427066)
        (xy -0.768905 -0.421151)
        (xy -0.781171 -0.41631)
        (xy -0.793837 -0.412361)
        (xy -0.807455 -0.409125)
        (xy -0.816533 -0.407412)
        (xy -0.82079 -0.406743)
        (xy -0.825116 -0.406222)
        (xy -0.829858 -0.405828)
        (xy -0.835362 -0.405539)
        (xy -0.841973 -0.405334)
        (xy -0.850037 -0.40519)
        (xy -0.852467 -0.405159)
        (xy -0.859219 -0.405096)
        (xy -0.865447 -0.405067)
        (xy -0.870869 -0.405073)
        (xy -0.875204 -0.405111)
        (xy -0.878172 -0.405181)
        (xy -0.879416 -0.405266)
        (xy -0.881408 -0.40556)
        (xy -0.884691 -0.406004)
        (xy -0.888677 -0.406519)
        (xy -0.890291 -0.406722)
        (xy -0.906146 -0.40952)
        (xy -0.92208 -0.413899)
        (xy -0.93773 -0.419711)
        (xy -0.952736 -0.426805)
        (xy -0.966738 -0.435031)
        (xy -0.978233 -0.443318)
        (xy -0.992114 -0.455595)
        (xy -1.004839 -0.469346)
        (xy -1.016388 -0.484536)
        (xy -1.02674 -0.501128)
        (xy -1.035875 -0.519085)
        (xy -1.043773 -0.538371)
        (xy -1.050415 -0.558949)
        (xy -1.055779 -0.580782)
        (xy -1.057071 -0.587223)
        (xy -1.06055 -0.609638)
        (xy -1.062633 -0.63283)
        (xy -1.063329 -0.656443)
        (xy -1.062649 -0.680121)
        (xy -1.061096 -0.69786)
        (xy -1.010624 -0.69786)
        (xy -0.857044 -0.69786)
        (xy -0.703465 -0.69786)
        (xy -0.704041 -0.706606)
        (xy -0.705657 -0.723958)
        (xy -0.708141 -0.740348)
        (xy -0.711443 -0.755515)
        (xy -0.715498 -0.769143)
        (xy -0.722062 -0.785642)
        (xy -0.729874 -0.800794)
        (xy -0.738892 -0.814562)
        (xy -0.749075 -0.826908)
        (xy -0.760381 -0.837794)
        (xy -0.772768 -0.847183)
        (xy -0.786194 -0.855039)
        (xy -0.800617 -0.861322)
        (xy -0.815995 -0.865996)
        (xy -0.826215 -0.868108)
        (xy -0.833436 -0.86904)
        (xy -0.841962 -0.869654)
        (xy -0.851234 -0.869943)
        (xy -0.860692 -0.869905)
        (xy -0.869778 -0.869535)
        (xy -0.877931 -0.868828)
        (xy -0.880356 -0.868516)
        (xy -0.896603 -0.865335)
        (xy -0.911837 -0.860563)
        (xy -0.926049 -0.854212)
        (xy -0.939227 -0.846295)
        (xy -0.951359 -0.836825)
        (xy -0.962435 -0.825815)
        (xy -0.972443 -0.813279)
        (xy -0.981373 -0.799228)
        (xy -0.989213 -0.783677)
        (xy -0.995952 -0.766638)
        (xy -1.001578 -0.748124)
        (xy -1.006082 -0.728148)
        (xy -1.007451 -0.720451)
        (xy -1.008307 -0.71517)
        (xy -1.009083 -0.710159)
        (xy -1.009707 -0.705904)
        (xy -1.010105 -0.702894)
        (xy -1.010166 -0.702351)
        (xy -1.010624 -0.69786)
        (xy -1.061096 -0.69786)
        (xy -1.060601 -0.703508)
        (xy -1.057195 -0.726247)
        (xy -1.052803 -0.746558)
        (xy -1.046669 -0.767804)
        (xy -1.039286 -0.787802)
        (xy -1.030687 -0.80651)
        (xy -1.020907 -0.823889)
        (xy -1.009979 -0.839897)
        (xy -0.997937 -0.854493)
        (xy -0.984816 -0.867638)
        (xy -0.970648 -0.879289)
        (xy -0.955469 -0.889407)
        (xy -0.939311 -0.89795)
        (xy -0.922208 -0.904878)
        (xy -0.921023 -0.905286)
        (xy -0.908866 -0.909047)
        (xy -0.896974 -0.91191)
        (xy -0.884815 -0.913967)
        (xy -0.871856 -0.91531)
        (xy -0.859086 -0.915983)
      )

      (stroke (width 0) (type solid)) (fill solid) (layer "F.SilkS") (tstamp d12213b0-8ea5-495b-9d62-d63e4883a3f8))
    (fp_poly
      (pts
        (xy 3.583017 0.596187)
        (xy 3.602579 0.597977)
        (xy 3.621235 0.601399)
        (xy 3.638957 0.606435)
        (xy 3.655712 0.613067)
        (xy 3.671471 0.621278)
        (xy 3.686204 0.63105)
        (xy 3.699879 0.642365)
        (xy 3.712467 0.655206)
        (xy 3.723938 0.669556)
        (xy 3.734259 0.685396)
        (xy 3.742207 0.700223)
        (xy 3.750398 0.719015)
        (xy 3.757168 0.738844)
        (xy 3.762433 0.75941)
        (xy 3.76611 0.78041)
        (xy 3.767231 0.789984)
        (xy 3.767472 0.793312)
        (xy 3.767685 0.797942)
        (xy 3.767867 0.803601)
        (xy 3.768016 0.810012)
        (xy 3.768131 0.816902)
        (xy 3.768209 0.823995)
        (xy 3.768249 0.831017)
        (xy 3.768249 0.837693)
        (xy 3.768208 0.843748)
        (xy 3.768122 0.848908)
        (xy 3.767991 0.852897)
        (xy 3.767813 0.85544)
        (xy 3.767677 0.856171)
        (xy 3.767487 0.856353)
        (xy 3.767008 0.856519)
        (xy 3.766163 0.85667)
        (xy 3.764874 0.856808)
        (xy 3.763062 0.856933)
        (xy 3.76065 0.857045)
        (xy 3.757559 0.857146)
        (xy 3.753712 0.857235)
        (xy 3.749029 0.857313)
        (xy 3.743435 0.857382)
        (xy 3.736849 0.857441)
        (xy 3.729194 0.857492)
        (xy 3.720392 0.857534)
        (xy 3.710365 0.85757)
        (xy 3.699035 0.857599)
        (xy 3.686323 0.857621)
        (xy 3.672152 0.857639)
        (xy 3.656444 0.857651)
        (xy 3.63912 0.85766)
        (xy 3.620103 0.857665)
        (xy 3.599313 0.857667)
        (xy 3.587539 0.857667)
        (xy 3.407974 0.857667)
        (xy 3.407978 0.862159)
        (xy 3.408051 0.864787)
        (xy 3.408246 0.868793)
        (xy 3.408537 0.873669)
        (xy 3.408894 0.878909)
        (xy 3.408966 0.879889)
        (xy 3.411243 0.901238)
        (xy 3.414789 0.921445)
        (xy 3.419568 0.940467)
        (xy 3.425542 0.958265)
        (xy 3.432674 0.974797)
        (xy 3.440925 0.990023)
        (xy 3.450259 1.003902)
        (xy 3.460638 1.016392)
        (xy 3.472024 1.027454)
        (xy 3.484381 1.037047)
        (xy 3.49767 1.045129)
        (xy 3.511854 1.051659)
        (xy 3.526896 1.056598)
        (xy 3.542758 1.059904)
        (xy 3.559402 1.061536)
        (xy 3.575762 1.061506)
        (xy 3.593553 1.059905)
        (xy 3.610191 1.056875)
        (xy 3.625647 1.052423)
        (xy 3.639891 1.046561)
        (xy 3.652895 1.039296)
        (xy 3.658953 1.035118)
        (xy 3.668645 1.027145)
        (xy 3.677586 1.018039)
        (xy 3.685913 1.007625)
        (xy 3.693765 0.995726)
        (xy 3.70128 0.982164)
        (xy 3.703134 0.978469)
        (xy 3.707208 0.970195)
        (xy 3.732029 0.970195)
        (xy 3.756851 0.970195)
        (xy 3.753981 0.978325)
        (xy 3.746665 0.996548)
        (xy 3.738026 1.013564)
        (xy 3.728115 1.029313)
        (xy 3.716981 1.043733)
        (xy 3.704676 1.056765)
        (xy 3.691251 1.068348)
        (xy 3.676755 1.07842)
        (xy 3.66518 1.084963)
        (xy 3.652762 1.090878)
        (xy 3.640496 1.095719)
        (xy 3.62783 1.099667)
        (xy 3.614212 1.102904)
        (xy 3.605134 1.104617)
        (xy 3.600877 1.105286)
        (xy 3.596551 1.105806)
        (xy 3.591809 1.1062)
        (xy 3.586305 1.106489)
        (xy 3.579695 1.106695)
        (xy 3.57163 1.106839)
        (xy 3.569201 1.106869)
        (xy 3.562448 1.106933)
        (xy 3.55622 1.106961)
        (xy 3.550798 1.106956)
        (xy 3.546463 1.106918)
        (xy 3.543495 1.106848)
        (xy 3.542251 1.106763)
        (xy 3.540259 1.106469)
        (xy 3.536976 1.106025)
        (xy 3.53299 1.105509)
        (xy 3.531376 1.105307)
        (xy 3.515521 1.102509)
        (xy 3.499587 1.098129)
        (xy 3.483937 1.092317)
        (xy 3.468931 1.085223)
        (xy 3.454929 1.076997)
        (xy 3.443435 1.06871)
        (xy 3.429553 1.056434)
        (xy 3.416828 1.042682)
        (xy 3.405279 1.027492)
        (xy 3.394927 1.0109)
        (xy 3.385792 0.992943)
        (xy 3.377894 0.973658)
        (xy 3.371252 0.95308)
        (xy 3.365888 0.931247)
        (xy 3.364597 0.924805)
        (xy 3.361117 0.90239)
        (xy 3.359034 0.879198)
        (xy 3.358338 0.855585)
        (xy 3.359018 0.831908)
        (xy 3.360571 0.814169)
        (xy 3.411043 0.814169)
        (xy 3.564623 0.814169)
        (xy 3.718202 0.814169)
        (xy 3.717626 0.805422)
        (xy 3.71601 0.788071)
        (xy 3.713526 0.771681)
        (xy 3.710224 0.756514)
        (xy 3.706169 0.742886)
        (xy 3.699605 0.726387)
        (xy 3.691794 0.711235)
        (xy 3.682775 0.697467)
        (xy 3.672592 0.685121)
        (xy 3.661286 0.674235)
        (xy 3.648899 0.664845)
        (xy 3.635473 0.65699)
        (xy 3.62105 0.650707)
        (xy 3.605672 0.646033)
        (xy 3.595452 0.643921)
        (xy 3.588231 0.642988)
        (xy 3.579705 0.642375)
        (xy 3.570433 0.642085)
        (xy 3.560975 0.642124)
        (xy 3.551889 0.642494)
        (xy 3.543736 0.6432)
        (xy 3.541311 0.643513)
        (xy 3.525064 0.646694)
        (xy 3.50983 0.651466)
        (xy 3.495618 0.657817)
        (xy 3.48244 0.665734)
        (xy 3.470308 0.675204)
        (xy 3.459232 0.686213)
        (xy 3.449224 0.69875)
        (xy 3.440294 0.7128)
        (xy 3.432454 0.728352)
        (xy 3.425715 0.745391)
        (xy 3.420089 0.763905)
        (xy 3.415585 0.783881)
        (xy 3.414216 0.791577)
        (xy 3.41336 0.796859)
        (xy 3.412584 0.80187)
        (xy 3.41196 0.806124)
        (xy 3.411562 0.809135)
        (xy 3.411502 0.809677)
        (xy 3.411043 0.814169)
        (xy 3.360571 0.814169)
        (xy 3.361066 0.808521)
        (xy 3.364472 0.785782)
        (xy 3.368864 0.76547)
        (xy 3.374996 0.744233)
        (xy 3.382378 0.724241)
        (xy 3.390977 0.705536)
        (xy 3.400757 0.688159)
        (xy 3.411684 0.672151)
        (xy 3.423725 0.657553)
        (xy 3.436844 0.644407)
        (xy 3.451009 0.632753)
        (xy 3.466184 0.622634)
        (xy 3.482337 0.614089)
        (xy 3.499431 0.60716)
        (xy 3.500644 0.606743)
        (xy 3.512802 0.602981)
        (xy 3.524693 0.600118)
        (xy 3.536852 0.598062)
        (xy 3.549811 0.596719)
        (xy 3.562581 0.596046)
      )

      (stroke (width 0) (type solid)) (fill solid) (layer "F.SilkS") (tstamp fdf8d3f8-411b-4d34-989d-1a633242de85))
    (fp_poly
      (pts
        (xy 5.062037 0.596323)
        (xy 5.070733 0.596605)
        (xy 5.078461 0.597141)
        (xy 5.085682 0.597984)
        (xy 5.092856 0.599187)
        (xy 5.10044 0.600803)
        (xy 5.108618 0.602814)
        (xy 5.127005 0.608491)
        (xy 5.144468 0.615795)
        (xy 5.160962 0.624678)
        (xy 5.176444 0.635094)
        (xy 5.190871 0.646997)
        (xy 5.2042 0.660339)
        (xy 5.216388 0.675075)
        (xy 5.227391 0.691156)
        (xy 5.237166 0.708538)
        (xy 5.24567 0.727172)
        (xy 5.252859 0.747013)
        (xy 5.257599 0.763579)
        (xy 5.260309 0.774774)
        (xy 5.262509 0.785191)
        (xy 5.264241 0.795219)
        (xy 5.265551 0.805246)
        (xy 5.266482 0.815664)
        (xy 5.267079 0.826861)
        (xy 5.267386 0.839227)
        (xy 5.267452 0.850575)
        (xy 5.267402 0.861244)
        (xy 5.267251 0.870394)
        (xy 5.266966 0.878396)
        (xy 5.266513 0.88562)
        (xy 5.265859 0.892437)
        (xy 5.264973 0.899218)
        (xy 5.263821 0.906334)
        (xy 5.26237 0.914155)
        (xy 5.261385 0.919132)
        (xy 5.256204 0.940831)
        (xy 5.249622 0.961516)
        (xy 5.241679 0.981117)
        (xy 5.232417 0.999568)
        (xy 5.22188 1.016802)
        (xy 5.210108 1.032751)
        (xy 5.197143 1.047348)
        (xy 5.183029 1.060526)
        (xy 5.167806 1.072218)
        (xy 5.164443 1.074497)
        (xy 5.149338 1.083439)
        (xy 5.133011 1.091107)
        (xy 5.11571 1.09741)
        (xy 5.097688 1.10226)
        (xy 5.079196 1.105565)
        (xy 5.077002 1.105848)
        (xy 5.072069 1.106309)
        (xy 5.06572 1.106681)
        (xy 5.058425 1.106955)
        (xy 5.050657 1.107126)
        (xy 5.042888 1.107186)
        (xy 5.035591 1.107128)
        (xy 5.029237 1.106944)
        (xy 5.024493 1.106646)
        (xy 5.02203 1.106349)
        (xy 5.018251 1.105807)
        (xy 5.013705 1.105101)
        (xy 5.009662 1.104437)
        (xy 4.991954 1.100576)
        (xy 4.974582 1.095076)
        (xy 4.957834 1.088059)
        (xy 4.941998 1.079646)
        (xy 4.927361 1.069958)
        (xy 4.926464 1.069292)
        (xy 4.921216 1.065083)
        (xy 4.9152 1.059794)
        (xy 4.908824 1.053825)
        (xy 4.902499 1.047574)
        (xy 4.896634 1.04144)
        (xy 4.89164 1.035824)
        (xy 4.889769 1.03355)
        (xy 4.878342 1.017764)
        (xy 4.868063 1.000561)
        (xy 4.859 0.982076)
        (xy 4.851224 0.962445)
        (xy 4.847155 0.950009)
        (xy 4.841557 0.928525)
        (xy 4.837421 0.906113)
        (xy 4.83475 0.88305)
        (xy 4.83355 0.859613)
        (xy 4.833639 0.85197)
        (xy 4.885561 0.85197)
        (xy 4.8856 0.860791)
        (xy 4.885769 0.86902)
        (xy 4.886072 0.876279)
        (xy 4.886511 0.882188)
        (xy 4.886732 0.884144)
        (xy 4.889366 0.901724)
        (xy 4.892544 0.917781)
        (xy 4.896357 0.932631)
        (xy 4.900896 0.946585)
        (xy 4.90625 0.959959)
        (xy 4.912125 0.972314)
        (xy 4.921259 0.988333)
        (xy 4.931486 1.002864)
        (xy 4.942751 1.015875)
        (xy 4.954995 1.027333)
        (xy 4.968162 1.037204)
        (xy 4.982194 1.045458)
        (xy 4.997033 1.052061)
        (xy 5.012624 1.056981)
        (xy 5.028908 1.060184)
        (xy 5.045827 1.06164)
        (xy 5.063326 1.061314)
        (xy 5.067941 1.060935)
        (xy 5.08476 1.05851)
        (xy 5.100648 1.054483)
        (xy 5.115765 1.048801)
        (xy 5.130269 1.041407)
        (xy 5.138489 1.036295)
        (xy 5.144268 1.032032)
        (xy 5.15069 1.026579)
        (xy 5.157357 1.020329)
        (xy 5.163877 1.013673)
        (xy 5.169852 1.007004)
        (xy 5.17489 1.000714)
        (xy 5.176287 0.998777)
        (xy 5.185965 0.983414)
        (xy 5.194279 0.966996)
        (xy 5.201253 0.949453)
        (xy 5.206911 0.930715)
        (xy 5.211275 0.910712)
        (xy 5.214369 0.889373)
        (xy 5.215114 0.882036)
        (xy 5.215583 0.874961)
        (xy 5.21585 0.866544)
        (xy 5.215927 0.857199)
        (xy 5.215824 0.847343)
        (xy 5.215552 0.83739)
        (xy 5.215121 0.827756)
        (xy 5.214542 0.818856)
        (xy 5.213825 0.811104)
        (xy 5.213179 0.806131)
        (xy 5.209191 0.785067)
        (xy 5.203924 0.765286)
        (xy 5.197394 0.746815)
        (xy 5.189617 0.729681)
        (xy 5.180608 0.713909)
        (xy 5.170383 0.699525)
        (xy 5.158957 0.686557)
        (xy 5.146345 0.67503)
        (xy 5.132563 0.664969)
        (xy 5.127906 0.662063)
        (xy 5.115888 0.655757)
        (xy 5.102654 0.650445)
        (xy 5.088686 0.64629)
        (xy 5.074464 0.643452)
        (xy 5.071037 0.642982)
        (xy 5.064918 0.642455)
        (xy 5.05752 0.642192)
        (xy 5.049324 0.642176)
        (xy 5.04081 0.642393)
        (xy 5.032459 0.642825)
        (xy 5.024752 0.643458)
        (xy 5.018168 0.644274)
        (xy 5.015036 0.64483)
        (xy 4.998724 0.649101)
        (xy 4.983411 0.654963)
        (xy 4.969117 0.662391)
        (xy 4.955863 0.671357)
        (xy 4.94367 0.681835)
        (xy 4.932557 0.693798)
        (xy 4.922544 0.70722)
        (xy 4.913652 0.722075)
        (xy 4.905902 0.738335)
        (xy 4.899313 0.755974)
        (xy 4.893905 0.774967)
        (xy 4.889699 0.795286)
        (xy 4.887237 0.812278)
        (xy 4.886662 0.818363)
        (xy 4.886204 0.825754)
        (xy 4.885866 0.834072)
        (xy 4.885651 0.842937)
        (xy 4.885561 0.85197)
        (xy 4.833639 0.85197)
        (xy 4.833824 0.836079)
        (xy 4.835577 0.812726)
        (xy 4.838812 0.789829)
        (xy 4.843533 0.767667)
        (xy 4.844377 0.764396)
        (xy 4.850699 0.74361)
        (xy 4.858357 0.723973)
        (xy 4.867303 0.705537)
        (xy 4.877488 0.688353)
        (xy 4.888866 0.672473)
        (xy 4.901386 0.657947)
        (xy 4.915002 0.644826)
        (xy 4.929666 0.633162)
        (xy 4.945329 0.623006)
        (xy 4.961943 0.614407)
        (xy 4.979461 0.607419)
        (xy 4.996783 0.602345)
        (xy 5.005041 0.600417)
        (xy 5.012396 0.598926)
        (xy 5.019314 0.597822)
        (xy 5.026259 0.597053)
        (xy 5.033696 0.596567)
        (xy 5.04209 0.596314)
        (xy 5.051905 0.59624)
        (xy 5.051915 0.59624)
      )

      (stroke (width 0) (type solid)) (fill solid) (layer "F.SilkS") (tstamp 1f8470de-e29a-407c-a49c-673c35e358de))
    (fp_poly
      (pts
        (xy 6.33663 0.596187)
        (xy 6.356192 0.597977)
        (xy 6.374848 0.601399)
        (xy 6.39257 0.606435)
        (xy 6.409325 0.613067)
        (xy 6.425084 0.621278)
        (xy 6.439817 0.63105)
        (xy 6.453492 0.642365)
        (xy 6.466081 0.655206)
        (xy 6.477551 0.669556)
        (xy 6.487872 0.685396)
        (xy 6.49582 0.700223)
        (xy 6.504011 0.719015)
        (xy 6.510781 0.738844)
        (xy 6.516046 0.75941)
        (xy 6.519723 0.78041)
        (xy 6.520844 0.789984)
        (xy 6.521085 0.793312)
        (xy 6.521298 0.797942)
        (xy 6.52148 0.803601)
        (xy 6.521629 0.810012)
        (xy 6.521744 0.816902)
        (xy 6.521822 0.823995)
        (xy 6.521862 0.831017)
        (xy 6.521862 0.837693)
        (xy 6.521821 0.843748)
        (xy 6.521735 0.848908)
        (xy 6.521604 0.852897)
        (xy 6.521426 0.85544)
        (xy 6.52129 0.856171)
        (xy 6.5211 0.856353)
        (xy 6.520621 0.856519)
        (xy 6.519776 0.85667)
        (xy 6.518487 0.856808)
        (xy 6.516675 0.856933)
        (xy 6.514263 0.857045)
        (xy 6.511172 0.857146)
        (xy 6.507325 0.857235)
        (xy 6.502643 0.857313)
        (xy 6.497048 0.857382)
        (xy 6.490462 0.857441)
        (xy 6.482807 0.857492)
        (xy 6.474005 0.857534)
        (xy 6.463978 0.85757)
        (xy 6.452648 0.857599)
        (xy 6.439936 0.857621)
        (xy 6.425766 0.857639)
        (xy 6.410057 0.857651)
        (xy 6.392733 0.85766)
        (xy 6.373716 0.857665)
        (xy 6.352926 0.857667)
        (xy 6.341152 0.857667)
        (xy 6.161587 0.857667)
        (xy 6.161591 0.862159)
        (xy 6.161664 0.864787)
        (xy 6.161859 0.868793)
        (xy 6.16215 0.873669)
        (xy 6.162507 0.878909)
        (xy 6.162579 0.879889)
        (xy 6.164856 0.901238)
        (xy 6.168402 0.921445)
        (xy 6.173181 0.940467)
        (xy 6.179155 0.958265)
        (xy 6.186287 0.974797)
        (xy 6.194538 0.990023)
        (xy 6.203872 1.003902)
        (xy 6.214251 1.016392)
        (xy 6.225637 1.027454)
        (xy 6.237994 1.037047)
        (xy 6.251283 1.045129)
        (xy 6.265467 1.051659)
        (xy 6.280509 1.056598)
        (xy 6.296371 1.059904)
        (xy 6.313015 1.061536)
        (xy 6.329375 1.061506)
        (xy 6.347166 1.059905)
        (xy 6.363804 1.056875)
        (xy 6.37926 1.052423)
        (xy 6.393504 1.046561)
        (xy 6.406508 1.039296)
        (xy 6.412566 1.035118)
        (xy 6.422258 1.027145)
        (xy 6.431199 1.018039)
        (xy 6.439526 1.007625)
        (xy 6.447378 0.995726)
        (xy 6.454893 0.982164)
        (xy 6.456747 0.978469)
        (xy 6.460821 0.970195)
        (xy 6.485642 0.970195)
        (xy 6.510464 0.970195)
        (xy 6.507594 0.978325)
        (xy 6.500278 0.996548)
        (xy 6.491639 1.013564)
        (xy 6.481728 1.029313)
        (xy 6.470594 1.043733)
        (xy 6.458289 1.056765)
        (xy 6.444864 1.068348)
        (xy 6.430368 1.07842)
        (xy 6.418793 1.084963)
        (xy 6.406375 1.090878)
        (xy 6.394109 1.095719)
        (xy 6.381443 1.099667)
        (xy 6.367825 1.102904)
        (xy 6.358747 1.104617)
        (xy 6.35449 1.105286)
        (xy 6.350164 1.105806)
        (xy 6.345422 1.1062)
        (xy 6.339919 1.106489)
        (xy 6.333308 1.106695)
        (xy 6.325243 1.106839)
        (xy 6.322814 1.106869)
        (xy 6.316061 1.106933)
        (xy 6.309833 1.106961)
        (xy 6.304411 1.106956)
        (xy 6.300076 1.106918)
        (xy 6.297108 1.106848)
        (xy 6.295864 1.106763)
        (xy 6.293872 1.106469)
        (xy 6.290589 1.106025)
        (xy 6.286603 1.105509)
        (xy 6.284989 1.105307)
        (xy 6.269134 1.102509)
        (xy 6.253201 1.098129)
        (xy 6.23755 1.092317)
        (xy 6.222544 1.085223)
        (xy 6.208542 1.076997)
        (xy 6.197048 1.06871)
        (xy 6.183166 1.056434)
        (xy 6.170441 1.042682)
        (xy 6.158892 1.027492)
        (xy 6.14854 1.0109)
        (xy 6.139405 0.992943)
        (xy 6.131507 0.973658)
        (xy 6.124865 0.95308)
        (xy 6.119501 0.931247)
        (xy 6.11821 0.924805)
        (xy 6.114731 0.90239)
        (xy 6.112647 0.879198)
        (xy 6.111951 0.855585)
        (xy 6.112631 0.831908)
        (xy 6.114184 0.814169)
        (xy 6.164656 0.814169)
        (xy 6.318236 0.814169)
        (xy 6.471815 0.814169)
        (xy 6.47124 0.805422)
        (xy 6.469623 0.788071)
        (xy 6.467139 0.771681)
        (xy 6.463837 0.756514)
        (xy 6.459782 0.742886)
        (xy 6.453219 0.726387)
        (xy 6.445407 0.711235)
        (xy 6.436388 0.697467)
        (xy 6.426205 0.685121)
        (xy 6.414899 0.674235)
        (xy 6.402512 0.664845)
        (xy 6.389086 0.65699)
        (xy 6.374663 0.650707)
        (xy 6.359285 0.646033)
        (xy 6.349065 0.643921)
        (xy 6.341844 0.642988)
        (xy 6.333318 0.642375)
        (xy 6.324046 0.642085)
        (xy 6.314588 0.642124)
        (xy 6.305502 0.642494)
        (xy 6.297349 0.6432)
        (xy 6.294924 0.643513)
        (xy 6.278678 0.646694)
        (xy 6.263443 0.651466)
        (xy 6.249231 0.657817)
        (xy 6.236054 0.665734)
        (xy 6.223921 0.675204)
        (xy 6.212845 0.686213)
        (xy 6.202837 0.69875)
        (xy 6.193907 0.7128)
        (xy 6.186067 0.728352)
        (xy 6.179328 0.745391)
        (xy 6.173702 0.763905)
        (xy 6.169198 0.783881)
        (xy 6.167829 0.791577)
        (xy 6.166974 0.796859)
        (xy 6.166197 0.80187)
        (xy 6.165573 0.806124)
        (xy 6.165175 0.809135)
        (xy 6.165115 0.809677)
        (xy 6.164656 0.814169)
        (xy 6.114184 0.814169)
        (xy 6.114679 0.808521)
        (xy 6.118085 0.785782)
        (xy 6.122477 0.76547)
        (xy 6.128609 0.744233)
        (xy 6.135992 0.724241)
        (xy 6.14459 0.705536)
        (xy 6.15437 0.688159)
        (xy 6.165297 0.672151)
        (xy 6.177338 0.657553)
        (xy 6.190457 0.644407)
        (xy 6.204622 0.632753)
        (xy 6.219798 0.622634)
        (xy 6.23595 0.614089)
        (xy 6.253044 0.60716)
        (xy 6.254257 0.606743)
        (xy 6.266415 0.602981)
        (xy 6.278306 0.600118)
        (xy 6.290465 0.598062)
        (xy 6.303424 0.596719)
        (xy 6.316194 0.596046)
      )

      (stroke (width 0) (type solid)) (fill solid) (layer "F.SilkS") (tstamp f34f063f-e07b-4c3b-b138-37cb68db4f31))
    (fp_poly
      (pts
        (xy 2.221475 -0.91586)
        (xy 2.227382 -0.915423)
        (xy 2.24349 -0.913095)
        (xy 2.258529 -0.909612)
        (xy 2.273038 -0.904818)
        (xy 2.287553 -0.898554)
        (xy 2.291201 -0.896763)
        (xy 2.306627 -0.887971)
        (xy 2.321031 -0.877636)
        (xy 2.334384 -0.865824)
        (xy 2.346655 -0.852602)
        (xy 2.357816 -0.838037)
        (xy 2.367837 -0.822194)
        (xy 2.376688 -0.805142)
        (xy 2.384341 -0.786946)
        (xy 2.390765 -0.767672)
        (xy 2.395932 -0.747388)
        (xy 2.399811 -0.726159)
        (xy 2.402374 -0.704054)
        (xy 2.403591 -0.681137)
        (xy 2.403433 -0.657475)
        (xy 2.402767 -0.644433)
        (xy 2.400368 -0.619074)
        (xy 2.396625 -0.595)
        (xy 2.391542 -0.572221)
        (xy 2.385121 -0.550744)
        (xy 2.377367 -0.53058)
        (xy 2.368283 -0.511738)
        (xy 2.357873 -0.494227)
        (xy 2.34614 -0.478055)
        (xy 2.333088 -0.463233)
        (xy 2.332871 -0.46301)
        (xy 2.320244 -0.450965)
        (xy 2.307373 -0.440608)
        (xy 2.293986 -0.431733)
        (xy 2.2827 -0.425554)
        (xy 2.266679 -0.418342)
        (xy 2.250498 -0.412724)
        (xy 2.233887 -0.408639)
        (xy 2.216572 -0.406026)
        (xy 2.198285 -0.404822)
        (xy 2.190852 -0.404721)
        (xy 2.173022 -0.405235)
        (xy 2.156542 -0.40681)
        (xy 2.14116 -0.409498)
        (xy 2.126628 -0.413349)
        (xy 2.112696 -0.418412)
        (xy 2.104046 -0.42228)
        (xy 2.089982 -0.429886)
        (xy 2.077329 -0.438579)
        (xy 2.065889 -0.448534)
        (xy 2.055466 -0.459922)
        (xy 2.045861 -0.472917)
        (xy 2.045308 -0.47375)
        (xy 2.042671 -0.477725)
        (xy 2.040301 -0.481269)
        (xy 2.038453 -0.484002)
        (xy 2.037382 -0.485546)
        (xy 2.037364 -0.48557)
        (xy 2.03717 -0.485671)
        (xy 2.036995 -0.485358)
        (xy 2.036837 -0.484546)
        (xy 2.036696 -0.483146)
        (xy 2.036571 -0.481072)
        (xy 2.03646 -0.478236)
        (xy 2.036363 -0.474551)
        (xy 2.036279 -0.469931)
        (xy 2.036207 -0.464287)
        (xy 2.036146 -0.457533)
        (xy 2.036095 -0.449581)
        (xy 2.036052 -0.440345)
        (xy 2.036018 -0.429737)
        (xy 2.035992 -0.41767)
        (xy 2.035971 -0.404057)
        (xy 2.035956 -0.38881)
        (xy 2.035945 -0.371843)
        (xy 2.035938 -0.353894)
        (xy 2.035896 -0.220327)
        (xy 2.011783 -0.220327)
        (xy 1.98767 -0.220327)
        (xy 1.987668 -0.527886)
        (xy 1.987666 -0.552295)
        (xy 1.98766 -0.57641)
        (xy 1.987651 -0.600151)
        (xy 1.987638 -0.623437)
        (xy 1.987622 -0.646186)
        (xy 1.98761 -0.65987)
        (xy 2.033715 -0.65987)
        (xy 2.033812 -0.649819)
        (xy 2.03401 -0.640046)
        (xy 2.034306 -0.630909)
        (xy 2.034699 -0.62277)
        (xy 2.035186 -0.615989)
        (xy 2.035313 -0.614646)
        (xy 2.037911 -0.593669)
        (xy 2.041374 -0.574334)
        (xy 2.045732 -0.556589)
        (xy 2.051012 -0.540382)
        (xy 2.057243 -0.525658)
        (xy 2.064452 -0.512365)
        (xy 2.072668 -0.500451)
        (xy 2.08192 -0.489862)
        (xy 2.092235 -0.480545)
        (xy 2.103641 -0.472448)
        (xy 2.114381 -0.466401)
        (xy 2.125909 -0.461403)
        (xy 2.138799 -0.457253)
        (xy 2.152698 -0.45401)
        (xy 2.16725 -0.451729)
        (xy 2.182101 -0.450468)
        (xy 2.196897 -0.450283)
        (xy 2.210024 -0.451099)
        (xy 2.226187 -0.453549)
        (xy 2.241309 -0.457553)
        (xy 2.255496 -0.463161)
        (xy 2.268854 -0.470422)
        (xy 2.281488 -0.479387)
        (xy 2.293504 -0.490104)
        (xy 2.294115 -0.490712)
        (xy 2.305094 -0.502996)
        (xy 2.314952 -0.516767)
        (xy 2.323675 -0.531981)
        (xy 2.331247 -0.548591)
        (xy 2.337655 -0.566551)
        (xy 2.342882 -0.585815)
        (xy 2.346915 -0.606338)
        (xy 2.349739 -0.628072)
        (xy 2.351338 -0.650972)
        (xy 2.351726 -0.669917)
        (xy 2.351066 -0.69162)
        (xy 2.349114 -0.712352)
        (xy 2.3459 -0.732057)
        (xy 2.341456 -0.75068)
        (xy 2.335811 -0.768165)
        (xy 2.328995 -0.784458)
        (xy 2.32104 -0.799502)
        (xy 2.311975 -0.813243)
        (xy 2.301832 -0.825626)
        (xy 2.29064 -0.836595)
        (xy 2.278429 -0.846094)
        (xy 2.265231 -0.854069)
        (xy 2.251075 -0.860465)
        (xy 2.24585 -0.862337)
        (xy 2.234127 -0.865522)
        (xy 2.221123 -0.867727)
        (xy 2.207177 -0.868939)
        (xy 2.192631 -0.86915)
        (xy 2.177826 -0.868347)
        (xy 2.163102 -0.866521)
        (xy 2.155515 -0.865148)
        (xy 2.139241 -0.861037)
        (xy 2.124196 -0.85551)
        (xy 2.110323 -0.848538)
        (xy 2.097563 -0.84009)
        (xy 2.085859 -0.830137)
        (xy 2.083617 -0.82794)
        (xy 2.07383 -0.816945)
        (xy 2.065133 -0.804664)
        (xy 2.057507 -0.791047)
        (xy 2.050933 -0.776046)
        (xy 2.045391 -0.75961)
        (xy 2.040863 -0.741691)
        (xy 2.03733 -0.722238)
        (xy 2.034813 -0.701642)
        (xy 2.034376 -0.69562)
        (xy 2.034049 -0.688072)
        (xy 2.033832 -0.679357)
        (xy 2.033721 -0.669836)
        (xy 2.033715 -0.65987)
        (xy 1.98761 -0.65987)
        (xy 1.987602 -0.668317)
        (xy 1.987579 -0.68975)
        (xy 1.987554 -0.710402)
        (xy 1.987526 -0.730193)
        (xy 1.987495 -0.749042)
        (xy 1.987462 -0.766867)
        (xy 1.987426 -0.783587)
        (xy 1.987388 -0.799122)
        (xy 1.987349 -0.813389)
        (xy 1.987307 -0.826308)
        (xy 1.987264 -0.837798)
        (xy 1.987219 -0.847777)
        (xy 1.987172 -0.856165)
        (xy 1.987125 -0.86288)
        (xy 1.987076 -0.86784)
        (xy 1.987042 -0.870197)
        (xy 1.986417 -0.904948)
        (xy 2.01011 -0.904948)
        (xy 2.017448 -0.904939)
        (xy 2.023118 -0.9049)
        (xy 2.027341 -0.904818)
        (xy 2.03034 -0.904678)
        (xy 2.032337 -0.904463)
        (xy 2.033555 -0.904159)
        (xy 2.034215 -0.903751)
        (xy 2.034512 -0.903293)
        (xy 2.034672 -0.902027)
        (xy 2.034845 -0.89907)
        (xy 2.035026 -0.894621)
        (xy 2.035207 -0.888881)
        (xy 2.035384 -0.882049)
        (xy 2.035551 -0.874325)
        (xy 2.035701 -0.86591)
        (xy 2.035795 -0.859572)
        (xy 2.036369 -0.817506)
        (xy 2.041366 -0.826003)
        (xy 2.051767 -0.841997)
        (xy 2.063238 -0.856434)
        (xy 2.075783 -0.869314)
        (xy 2.089406 -0.880642)
        (xy 2.104111 -0.890419)
        (xy 2.119901 -0.898648)
        (xy 2.136781 -0.905332)
        (xy 2.154755 -0.910474)
        (xy 2.17312 -0.913972)
        (xy 2.179929 -0.914778)
        (xy 2.187924 -0.915406)
        (xy 2.196591 -0.915843)
        (xy 2.205415 -0.916073)
        (xy 2.213882 -0.916083)
      )

      (stroke (width 0) (type solid)) (fill solid) (layer "F.SilkS") (tstamp d69ab937-2b8d-449a-8e43-075d2fa48435))
    (fp_poly
      (pts
        (xy 3.103404 0.59607)
        (xy 3.119681 0.597365)
        (xy 3.135151 0.600002)
        (xy 3.150137 0.60405)
        (xy 3.164963 0.609578)
        (xy 3.177236 0.615265)
        (xy 3.192663 0.624058)
        (xy 3.207067 0.634393)
        (xy 3.220419 0.646205)
        (xy 3.232691 0.659427)
        (xy 3.243851 0.673992)
        (xy 3.253872 0.689834)
        (xy 3.262724 0.706887)
        (xy 3.270376 0.725083)
        (xy 3.276801 0.744357)
        (xy 3.281967 0.764641)
        (xy 3.285847 0.785869)
        (xy 3.28841 0.807975)
        (xy 3.289627 0.830892)
        (xy 3.289469 0.854554)
        (xy 3.288802 0.867596)
        (xy 3.286401 0.892984)
        (xy 3.282656 0.917078)
        (xy 3.277569 0.93987)
        (xy 3.271144 0.961354)
        (xy 3.263383 0.981521)
        (xy 3.254289 1.000365)
        (xy 3.243865 1.017879)
        (xy 3.232113 1.034054)
        (xy 3.219038 1.048884)
        (xy 3.218907 1.049019)
        (xy 3.206279 1.061063)
        (xy 3.193409 1.071421)
        (xy 3.180021 1.080295)
        (xy 3.168735 1.086475)
        (xy 3.152715 1.093687)
        (xy 3.136534 1.099304)
        (xy 3.119922 1.103389)
        (xy 3.102608 1.106003)
        (xy 3.08432 1.107207)
        (xy 3.076887 1.107308)
        (xy 3.059058 1.106794)
        (xy 3.042577 1.105218)
        (xy 3.027196 1.10253)
        (xy 3.012664 1.09868)
        (xy 2.998731 1.093616)
        (xy 2.990082 1.089748)
        (xy 2.976018 1.082143)
        (xy 2.963364 1.073449)
        (xy 2.951925 1.063495)
        (xy 2.941501 1.052107)
        (xy 2.931897 1.039111)
        (xy 2.931343 1.038278)
        (xy 2.928706 1.034303)
        (xy 2.926337 1.03076)
        (xy 2.924489 1.028026)
        (xy 2.923417 1.026483)
        (xy 2.9234 1.026458)
        (xy 2.923206 1.026358)
        (xy 2.92303 1.02667)
        (xy 2.922873 1.027483)
        (xy 2.922732 1.028882)
        (xy 2.922606 1.030957)
        (xy 2.922495 1.033793)
        (xy 2.922399 1.037477)
        (xy 2.922315 1.042098)
        (xy 2.922242 1.047742)
        (xy 2.922181 1.054496)
        (xy 2.92213 1.062447)
        (xy 2.922088 1.071684)
        (xy 2.922054 1.082292)
        (xy 2.922027 1.094359)
        (xy 2.922007 1.107972)
        (xy 2.921991 1.123219)
        (xy 2.921981 1.140186)
        (xy 2.921973 1.158134)
        (xy 2.921931 1.291702)
        (xy 2.897818 1.291702)
        (xy 2.873705 1.291702)
        (xy 2.873704 0.984142)
        (xy 2.873702 0.959734)
        (xy 2.873696 0.935619)
        (xy 2.873686 0.911878)
        (xy 2.873673 0.888592)
        (xy 2.873657 0.865843)
        (xy 2.873645 0.852159)
        (xy 2.919751 0.852159)
        (xy 2.919848 0.862209)
        (xy 2.920045 0.871983)
        (xy 2.920342 0.88112)
        (xy 2.920734 0.889259)
        (xy 2.921222 0.896039)
        (xy 2.921348 0.897383)
        (xy 2.923946 0.91836)
        (xy 2.92741 0.937694)
        (xy 2.931768 0.955439)
        (xy 2.937048 0.971647)
        (xy 2.943278 0.986371)
        (xy 2.950488 0.999663)
        (xy 2.958704 1.011578)
        (xy 2.967955 1.022167)
        (xy 2.97827 1.031483)
        (xy 2.989676 1.03958)
        (xy 3.000417 1.045627)
        (xy 3.011944 1.050626)
        (xy 3.024835 1.054775)
        (xy 3.038733 1.058019)
        (xy 3.053285 1.060299)
        (xy 3.068136 1.06156)
        (xy 3.082932 1.061745)
        (xy 3.096059 1.060929)
        (xy 3.112222 1.05848)
        (xy 3.127344 1.054476)
        (xy 3.141532 1.048868)
        (xy 3.15489 1.041607)
        (xy 3.167524 1.032642)
        (xy 3.17954 1.021924)
        (xy 3.180151 1.021316)
        (xy 3.19113 1.009033)
        (xy 3.200988 0.995261)
        (xy 3.20971 0.980047)
        (xy 3.217283 0.963437)
        (xy 3.22369 0.945477)
        (xy 3.228918 0.926213)
        (xy 3.232951 0.905691)
        (xy 3.235774 0.883957)
        (xy 3.237373 0.861057)
        (xy 3.237761 0.842112)
        (xy 3.237101 0.820408)
        (xy 3.235149 0.799676)
        (xy 3.231936 0.779971)
        (xy 3.227491 0.761349)
        (xy 3.221846 0.743863)
        (xy 3.215031 0.727571)
        (xy 3.207076 0.712526)
        (xy 3.198011 0.698785)
        (xy 3.187867 0.686403)
        (xy 3.176675 0.675434)
        (xy 3.164465 0.665934)
        (xy 3.151267 0.657959)
        (xy 3.137111 0.651564)
        (xy 3.131885 0.649692)
        (xy 3.120163 0.646506)
        (xy 3.107158 0.644302)
        (xy 3.093213 0.643089)
        (xy 3.078667 0.642879)
        (xy 3.063861 0.643682)
        (xy 3.049138 0.645508)
        (xy 3.041551 0.646881)
        (xy 3.025277 0.650992)
        (xy 3.010232 0.656518)
        (xy 2.996358 0.663491)
        (xy 2.983598 0.671938)
        (xy 2.971895 0.681892)
        (xy 2.969653 0.684088)
        (xy 2.959866 0.695084)
        (xy 2.951169 0.707365)
        (xy 2.943543 0.720981)
        (xy 2.936969 0.735982)
        (xy 2.931427 0.752418)
        (xy 2.926899 0.770338)
        (xy 2.923365 0.789791)
        (xy 2.920849 0.810387)
        (xy 2.920411 0.816408)
        (xy 2.920085 0.823957)
        (xy 2.919867 0.832672)
        (xy 2.919757 0.842193)
        (xy 2.919751 0.852159)
        (xy 2.873645 0.852159)
        (xy 2.873638 0.843712)
        (xy 2.873615 0.822279)
        (xy 2.87359 0.801627)
        (xy 2.873561 0.781836)
        (xy 2.87353 0.762987)
        (xy 2.873497 0.745162)
        (xy 2.873462 0.728441)
        (xy 2.873424 0.712907)
        (xy 2.873384 0.698639)
        (xy 2.873343 0.68572)
        (xy 2.873299 0.67423)
        (xy 2.873254 0.664251)
        (xy 2.873208 0.655864)
        (xy 2.87316 0.649149)
        (xy 2.873112 0.644189)
        (xy 2.873078 0.641832)
        (xy 2.872453 0.607081)
        (xy 2.896145 0.607081)
        (xy 2.903484 0.60709)
        (xy 2.909154 0.607128)
        (xy 2.913377 0.60721)
        (xy 2.916376 0.607351)
        (xy 2.918373 0.607566)
        (xy 2.91959 0.60787)
        (xy 2.920251 0.608278)
        (xy 2.920548 0.608736)
        (xy 2.920708 0.610002)
        (xy 2.920881 0.612959)
        (xy 2.921061 0.617408)
        (xy 2.921243 0.623148)
        (xy 2.92142 0.629979)
        (xy 2.921587 0.637702)
        (xy 2.921737 0.646117)
        (xy 2.921831 0.652438)
        (xy 2.922404 0.694486)
        (xy 2.927746 0.685535)
        (xy 2.938015 0.669833)
        (xy 2.949119 0.655772)
        (xy 2.961149 0.643257)
        (xy 2.974193 0.63219)
        (xy 2.982807 0.62603)
        (xy 2.988486 0.622537)
        (xy 2.995416 0.618755)
        (xy 3.003038 0.614951)
        (xy 3.010797 0.611391)
        (xy 3.018133 0.608345)
        (xy 3.024057 0.606218)
        (xy 3.036074 0.602692)
        (xy 3.04779 0.599999)
        (xy 3.059743 0.598051)
        (xy 3.07247 0.596758)
        (xy 3.085994 0.59605)
      )

      (stroke (width 0) (type solid)) (fill solid) (layer "F.SilkS") (tstamp 9edc33ae-e95e-4bc4-a289-b8d9d5c35186))
    (fp_poly
      (pts
        (xy 7.557084 0.609208)
        (xy 7.556719 0.610336)
        (xy 7.555749 0.61316)
        (xy 7.554203 0.617597)
        (xy 7.552112 0.623563)
        (xy 7.549505 0.630972)
        (xy 7.546413 0.639741)
        (xy 7.542865 0.649786)
        (xy 7.538892 0.661021)
        (xy 7.534523 0.673364)
        (xy 7.529789 0.686729)
        (xy 7.524719 0.701032)
        (xy 7.519344 0.71619)
        (xy 7.513693 0.732116)
        (xy 7.507797 0.748729)
        (xy 7.501685 0.765942)
        (xy 7.495387 0.783671)
        (xy 7.488934 0.801834)
        (xy 7.482355 0.820344)
        (xy 7.475681 0.839118)
        (xy 7.468941 0.858071)
        (xy 7.462165 0.87712)
        (xy 7.455384 0.896179)
        (xy 7.448627 0.915165)
        (xy 7.441925 0.933994)
        (xy 7.435306 0.95258)
        (xy 7.428802 0.970839)
        (xy 7.422443 0.988689)
        (xy 7.416257 1.006043)
        (xy 7.410276 1.022818)
        (xy 7.40453 1.038929)
        (xy 7.399047 1.054292)
        (xy 7.393859 1.068823)
        (xy 7.388995 1.082438)
        (xy 7.384485 1.095052)
        (xy 7.38036 1.10658)
        (xy 7.376648 1.116939)
        (xy 7.373381 1.126045)
        (xy 7.370588 1.133812)
        (xy 7.3683 1.140157)
        (xy 7.366545 1.144996)
        (xy 7.365355 1.148243)
        (xy 7.364926 1.149387)
        (xy 7.356996 1.169494)
        (xy 7.349233 1.187803)
        (xy 7.341578 1.204394)
        (xy 7.33397 1.219347)
        (xy 7.326349 1.232742)
        (xy 7.318655 1.244659)
        (xy 7.310827 1.255177)
        (xy 7.302806 1.264377)
        (xy 7.29453 1.272338)
        (xy 7.28594 1.279139)
        (xy 7.276975 1.284862)
        (xy 7.267574 1.289585)
        (xy 7.257679 1.293388)
        (xy 7.255676 1.294033)
        (xy 7.248554 1.296068)
        (xy 7.241472 1.297668)
        (xy 7.234065 1.29888)
        (xy 7.225968 1.29975)
        (xy 7.216815 1.300324)
        (xy 7.206243 1.300649)
        (xy 7.203175 1.300699)
        (xy 7.196291 1.300759)
        (xy 7.189565 1.300751)
        (xy 7.183387 1.300682)
        (xy 7.178141 1.300557)
        (xy 7.174214 1.300382)
        (xy 7.172916 1.300282)
        (xy 7.16839 1.299823)
        (xy 7.163744 1.299318)
        (xy 7.15997 1.298875)
        (xy 7.159914 1.298868)
        (xy 7.154477 1.298185)
        (xy 7.154477 1.273649)
        (xy 7.154477 1.249113)
        (xy 7.156604 1.249577)
        (xy 7.160722 1.250237)
        (xy 7.166354 1.250801)
        (xy 7.173126 1.251262)
        (xy 7.180665 1.25161)
        (xy 7.188595 1.251837)
        (xy 7.196542 1.251936)
        (xy 7.204132 1.251897)
        (xy 7.21099 1.251712)
        (xy 7.216742 1.251373)
        (xy 7.220196 1.250999)
        (xy 7.23019 1.249178)
        (xy 7.239469 1.246632)
        (xy 7.248114 1.243268)
        (xy 7.256203 1.238996)
        (xy 7.263818 1.233722)
        (xy 7.271038 1.227357)
        (xy 7.277942 1.219807)
        (xy 7.284612 1.210982)
        (xy 7.291126 1.200789)
        (xy 7.297564 1.189137)
        (xy 7.304008 1.175935)
        (xy 7.310536 1.16109)
        (xy 7.317228 1.144511)
        (xy 7.320536 1.135873)
        (xy 7.327416 1.11763)
        (xy 7.234327 0.863195)
        (xy 7.226591 0.842048)
        (xy 7.219026 0.821361)
        (xy 7.211656 0.801203)
        (xy 7.204508 0.781646)
        (xy 7.197607 0.762761)
        (xy 7.19098 0.744617)
        (xy 7.184651 0.727285)
        (xy 7.178647 0.710836)
        (xy 7.172993 0.69534)
        (xy 7.167715 0.680869)
        (xy 7.162839 0.667491)
        (xy 7.15839 0.655279)
        (xy 7.154395 0.644302)
        (xy 7.150878 0.634631)
        (xy 7.147866 0.626337)
        (xy 7.145384 0.61949)
        (xy 7.143459 0.614161)
        (xy 7.142115 0.61042)
        (xy 7.141379 0.608337)
        (xy 7.141238 0.607906)
        (xy 7.14215 0.607678)
        (xy 7.144755 0.607495)
        (xy 7.148854 0.607362)
        (xy 7.15425 0.607283)
        (xy 7.160743 0.607263)
        (xy 7.167864 0.607302)
        (xy 7.194489 0.607554)
        (xy 7.209558 0.650106)
        (xy 7.211545 0.655709)
        (xy 7.214122 0.662966)
        (xy 7.217244 0.67175)
        (xy 7.220867 0.681935)
        (xy 7.224945 0.693394)
        (xy 7.229433 0.706)
        (xy 7.234285 0.719625)
        (xy 7.239457 0.734144)
        (xy 7.244903 0.749429)
        (xy 7.250578 0.765354)
        (xy 7.256437 0.781791)
        (xy 7.262435 0.798614)
        (xy 7.268527 0.815695)
        (xy 7.274666 0.832909)
        (xy 7.279788 0.847265)
        (xy 7.285816 0.86417)
        (xy 7.291761 0.880858)
        (xy 7.297584 0.897218)
        (xy 7.303244 0.913137)
        (xy 7.308702 0.928505)
        (xy 7.31392 0.94321)
        (xy 7.318857 0.957141)
        (xy 7.323473 0.970186)
        (xy 7.327731 0.982233)
        (xy 7.331589 0.993171)
        (xy 7.335009 1.002889)
        (xy 7.337951 1.011275)
        (xy 7.340376 1.018218)
        (xy 7.342244 1.023606)
        (xy 7.343516 1.027328)
        (xy 7.343542 1.027404)
        (xy 7.34578 1.034048)
        (xy 7.347841 1.040148)
        (xy 7.34964 1.045462)
        (xy 7.351097 1.049748)
        (xy 7.35213 1.052764)
        (xy 7.352656 1.054268)
        (xy 7.352688 1.054354)
        (xy 7.353102 1.053817)
        (xy 7.354041 1.051672)
        (xy 7.355436 1.048105)
        (xy 7.357217 1.043303)
        (xy 7.359316 1.037452)
        (xy 7.361663 1.03074)
        (xy 7.364189 1.023353)
        (xy 7.364418 1.022676)
        (xy 7.366391 1.01685)
        (xy 7.368858 1.009592)
        (xy 7.371786 1.001)
        (xy 7.37514 0.991173)
        (xy 7.378887 0.980208)
        (xy 7.382994 0.968204)
        (xy 7.387426 0.955258)
        (xy 7.392149 0.94147)
        (xy 7.397131 0.926937)
        (xy 7.402337 0.911757)
        (xy 7.407733 0.896029)
        (xy 7.413286 0.87985)
        (xy 7.418962 0.863319)
        (xy 7.424727 0.846534)
        (xy 7.430548 0.829593)
        (xy 7.43639 0.812594)
        (xy 7.44222 0.795636)
        (xy 7.448005 0.778816)
        (xy 7.45371 0.762233)
        (xy 7.459301 0.745985)
        (xy 7.464746 0.73017)
        (xy 7.47001 0.714885)
        (xy 7.475059 0.700231)
        (xy 7.47986 0.686304)
        (xy 7.484379 0.673202)
        (xy 7.488582 0.661024)
        (xy 7.492435 0.649868)
        (xy 7.495906 0.639833)
        (xy 7.498959 0.631015)
        (xy 7.501561 0.623514)
        (xy 7.503679 0.617427)
        (xy 7.505279 0.612854)
        (xy 7.506326 0.609891)
        (xy 7.506748 0.608736)
        (xy 7.507071 0.608236)
        (xy 7.507748 0.607848)
        (xy 7.508994 0.607557)
        (xy 7.511025 0.60735)
        (xy 7.514056 0.607213)
        (xy 7.518303 0.607132)
        (xy 7.52398 0.607092)
        (xy 7.531303 0.607081)
        (xy 7.532459 0.607081)
        (xy 7.557526 0.607081)
      )

      (stroke (width 0) (type solid)) (fill solid) (layer "F.SilkS") (tstamp e38108cd-8c93-4ce8-8bba-96c8e64374c2))
    (fp_poly
      (pts
        (xy -0.015982 0.412511)
        (xy 0.023826 0.412758)
        (xy 0.035577 0.442072)
        (xy 0.04427 0.463809)
        (xy 0.053249 0.486358)
        (xy 0.062476 0.509619)
        (xy 0.07191 0.53349)
        (xy 0.081514 0.557869)
        (xy 0.091247 0.582655)
        (xy 0.101072 0.607747)
        (xy 0.110949 0.633044)
        (xy 0.12084 0.658442)
        (xy 0.130704 0.683843)
        (xy 0.140503 0.709143)
        (xy 0.150199 0.734242)
        (xy 0.159752 0.759038)
        (xy 0.169123 0.783429)
        (xy 0.178273 0.807315)
        (xy 0.187163 0.830593)
        (xy 0.195754 0.853163)
        (xy 0.204007 0.874923)
        (xy 0.211884 0.895772)
        (xy 0.219344 0.915607)
        (xy 0.22635 0.934328)
        (xy 0.232862 0.951834)
        (xy 0.238841 0.968022)
        (xy 0.244248 0.982792)
        (xy 0.249044 0.996041)
        (xy 0.25319 1.007669)
        (xy 0.254404 1.01112)
        (xy 0.256444 1.016813)
        (xy 0.258326 1.021831)
        (xy 0.25995 1.025924)
        (xy 0.261214 1.02884)
        (xy 0.262017 1.030329)
        (xy 0.262202 1.030466)
        (xy 0.262809 1.029514)
        (xy 0.263896 1.02708)
        (xy 0.265337 1.023475)
        (xy 0.267004 1.019011)
        (xy 0.268071 1.016018)
        (xy 0.271053 1.00768)
        (xy 0.27473 0.99768)
        (xy 0.279069 0.9861)
        (xy 0.284039 0.973023)
        (xy 0.289604 0.958531)
        (xy 0.295732 0.942707)
        (xy 0.30239 0.925634)
        (xy 0.309544 0.907394)
        (xy 0.317162 0.88807)
        (xy 0.32521 0.867744)
        (xy 0.333655 0.846499)
        (xy 0.342463 0.824418)
        (xy 0.351603 0.801584)
        (xy 0.361039 0.778078)
        (xy 0.37074 0.753984)
        (xy 0.380671 0.729384)
        (xy 0.3908 0.70436)
        (xy 0.401094 0.678997)
        (xy 0.411519 0.653375)
        (xy 0.422042 0.627577)
        (xy 0.43263 0.601687)
        (xy 0.44325 0.575787)
        (xy 0.453868 0.549959)
        (xy 0.464452 0.524286)
        (xy 0.474967 0.498851)
        (xy 0.485382 0.473736)
        (xy 0.495662 0.449024)
        (xy 0.503593 0.430015)
        (xy 0.511002 0.412285)
        (xy 0.550058 0.412285)
        (xy 0.589114 0.412285)
        (xy 0.589114 0.754123)
        (xy 0.589114 1.09596)
        (xy 0.562637 1.09596)
        (xy 0.53616 1.09596)
        (xy 0.536193 0.938753)
        (xy 0.536207 0.91143)
        (xy 0.536238 0.884241)
        (xy 0.536284 0.857258)
        (xy 0.536346 0.83055)
        (xy 0.536422 0.804187)
        (xy 0.536513 0.778239)
        (xy 0.536616 0.752776)
        (xy 0.536733 0.727868)
        (xy 0.536862 0.703585)
        (xy 0.537003 0.679998)
        (xy 0.537154 0.657176)
        (xy 0.537316 0.635189)
        (xy 0.537488 0.614107)
        (xy 0.537669 0.594001)
        (xy 0.537859 0.57494)
        (xy 0.538057 0.556994)
        (xy 0.538262 0.540233)
        (xy 0.538474 0.524728)
        (xy 0.538692 0.510549)
        (xy 0.538916 0.497764)
        (xy 0.539145 0.486446)
        (xy 0.539378 0.476662)
        (xy 0.539615 0.468485)
        (xy 0.539855 0.461982)
        (xy 0.540098 0.457225)
        (xy 0.540343 0.454284)
        (xy 0.540363 0.454128)
        (xy 0.540442 0.451972)
        (xy 0.539757 0.451134)
        (xy 0.539092 0.451055)
        (xy 0.537932 0.451614)
        (xy 0.536882 0.453485)
        (xy 0.535865 0.456635)
        (xy 0.534737 0.460376)
        (xy 0.53301 0.465687)
        (xy 0.530752 0.472368)
        (xy 0.528035 0.48022)
        (xy 0.524929 0.489044)
        (xy 0.521503 0.49864)
        (xy 0.51783 0.50881)
        (xy 0.513978 0.519354)
        (xy 0.510018 0.530073)
        (xy 0.508103 0.535214)
        (xy 0.503281 0.54805)
        (xy 0.49806 0.561813)
        (xy 0.49242 0.57655)
        (xy 0.486343 0.592309)
        (xy 0.479811 0.609137)
        (xy 0.472804 0.62708)
        (xy 0.465305 0.646185)
        (xy 0.457294 0.666499)
        (xy 0.448753 0.688068)
        (xy 0.439664 0.710941)
        (xy 0.430007 0.735163)
        (xy 0.419764 0.760782)
        (xy 0.408917 0.787844)
        (xy 0.397447 0.816396)
        (xy 0.385335 0.846486)
        (xy 0.372563 0.878159)
        (xy 0.359112 0.911463)
        (xy 0.344963 0.946445)
        (xy 0.338029 0.963575)
        (xy 0.331966 0.978547)
        (xy 0.326094 0.993047)
        (xy 0.320453 1.006977)
        (xy 0.315083 1.020241)
        (xy 0.310021 1.03274)
        (xy 0.305309 1.044377)
        (xy 0.300985 1.055055)
        (xy 0.29709 1.064675)
        (xy 0.293662 1.073142)
        (xy 0.29074 1.080356)
        (xy 0.288366 1.086221)
        (xy 0.286577 1.090639)
        (xy 0.285414 1.093512)
        (xy 0.284916 1.094743)
        (xy 0.284901 1.094778)
        (xy 0.284305 1.095149)
        (xy 0.282738 1.09544)
        (xy 0.280036 1.095659)
        (xy 0.276032 1.095812)
        (xy 0.270563 1.095908)
        (xy 0.263462 1.095954)
        (xy 0.258623 1.09596)
        (xy 0.232821 1.09596)
        (xy 0.230261 1.089578)
        (xy 0.228864 1.086061)
        (xy 0.22685 1.08094)
        (xy 0.224281 1.074375)
        (xy 0.221221 1.066529)
        (xy 0.21773 1.05756)
        (xy 0.213872 1.047632)
        (xy 0.209709 1.036903)
        (xy 0.205303 1.025535)
        (xy 0.200717 1.01369)
        (xy 0.196013 1.001527)
        (xy 0.191254 0.989208)
        (xy 0.186502 0.976893)
        (xy 0.18182 0.964743)
        (xy 0.18137 0.963575)
        (xy 0.168978 0.931344)
        (xy 0.156793 0.899547)
        (xy 0.144841 0.86825)
        (xy 0.133146 0.837521)
        (xy 0.121732 0.807424)
        (xy 0.110624 0.778028)
        (xy 0.099846 0.749397)
        (xy 0.089424 0.721599)
        (xy 0.079381 0.6947)
        (xy 0.069742 0.668766)
        (xy 0.060533 0.643864)
        (xy 0.051776 0.620061)
        (xy 0.043497 0.597422)
        (xy 0.035721 0.576014)
        (xy 0.028472 0.555904)
        (xy 0.021775 0.537157)
        (xy 0.015653 0.519841)
        (xy 0.010133 0.504022)
        (xy 0.005238 0.489766)
        (xy 0.000993 0.477139)
        (xy -0.002358 0.466894)
        (xy -0.004106 0.461612)
        (xy -0.005722 0.457011)
        (xy -0.007099 0.453374)
        (xy -0.008133 0.45098)
        (xy -0.008716 0.45011)
        (xy -0.008718 0.45011)
        (xy -0.009154 0.451035)
        (xy -0.009305 0.453772)
        (xy -0.009169 0.458262)
        (xy -0.00908 0.459802)
        (xy -0.008396 0.471746)
        (xy -0.007754 0.484878)
        (xy -0.007155 0.499237)
        (xy -0.006597 0.514865)
        (xy -0.006081 0.5318)
        (xy -0.005605 0.550085)
        (xy -0.005169 0.569759)
        (xy -0.004772 0.590861)
        (xy -0.004414 0.613434)
        (xy -0.004095 0.637516)
        (xy -0.003813 0.663149)
        (xy -0.003568 0.690372)
        (xy -0.00336 0.719226)
        (xy -0.003188 0.749751)
        (xy -0.003052 0.781987)
        (xy -0.00295 0.815976)
        (xy -0.002883 0.851756)
        (xy -0.002849 0.889368)
        (xy -0.002845 0.907075)
        (xy -0.002837 1.09596)
        (xy -0.029314 1.09596)
        (xy -0.055791 1.09596)
        (xy -0.055791 0.754113)
        (xy -0.055791 0.412265)
      )

      (stroke (width 0) (type solid)) (fill solid) (layer "F.SilkS") (tstamp 01dc18de-b9cf-4494-9fd9-82dc2c060cd9))
    (fp_poly
      (pts
        (xy 0.229116 -1.109505)
        (xy 0.255231 -1.107748)
        (xy 0.255603 -1.107711)
        (xy 0.278999 -1.104578)
        (xy 0.301363 -1.099951)
        (xy 0.322656 -1.09386)
        (xy 0.342839 -1.086337)
        (xy 0.361872 -1.077415)
        (xy 0.379717 -1.067125)
        (xy 0.396334 -1.0555)
        (xy 0.411684 -1.04257)
        (xy 0.425728 -1.028369)
        (xy 0.438427 -1.012927)
        (xy 0.449742 -0.996276)
        (xy 0.459632 -0.978449)
        (xy 0.46806 -0.959477)
        (xy 0.474986 -0.939392)
        (xy 0.478477 -0.926524)
        (xy 0.479618 -0.92172)
        (xy 0.480644 -0.91714)
        (xy 0.481433 -0.913349)
        (xy 0.481827 -0.911158)
        (xy 0.482475 -0.906839)
        (xy 0.455891 -0.906839)
        (xy 0.448048 -0.906849)
        (xy 0.441897 -0.906885)
        (xy 0.437237 -0.906959)
        (xy 0.433868 -0.907082)
        (xy 0.43159 -0.907266)
        (xy 0.430204 -0.907521)
        (xy 0.42951 -0.907859)
        (xy 0.429307 -0.908291)
        (xy 0.429306 -0.908332)
        (xy 0.428987 -0.909719)
        (xy 0.428109 -0.91251)
        (xy 0.426795 -0.916346)
        (xy 0.425164 -0.920865)
        (xy 0.424511 -0.92262)
        (xy 0.416574 -0.941789)
        (xy 0.407714 -0.959347)
        (xy 0.397881 -0.975364)
        (xy 0.387024 -0.989907)
        (xy 0.375091 -1.003044)
        (xy 0.362032 -1.014845)
        (xy 0.347796 -1.025377)
        (xy 0.347511 -1.025566)
        (xy 0.331786 -1.034918)
        (xy 0.31485 -1.042861)
        (xy 0.29677 -1.049378)
        (xy 0.277615 -1.054452)
        (xy 0.257454 -1.058066)
        (xy 0.236355 -1.060203)
        (xy 0.214386 -1.060847)
        (xy 0.20567 -1.060692)
        (xy 0.183424 -1.059272)
        (xy 0.162358 -1.056398)
        (xy 0.142417 -1.052047)
        (xy 0.123544 -1.046197)
        (xy 0.105685 -1.038826)
        (xy 0.088786 -1.029912)
        (xy 0.072789 -1.019432)
        (xy 0.057641 -1.007365)
        (xy 0.046278 -0.996735)
        (xy 0.032715 -0.981907)
        (xy 0.020399 -0.965803)
        (xy 0.009321 -0.948394)
        (xy -0.000531 -0.929656)
        (xy -0.009168 -0.909562)
        (xy -0.016601 -0.888085)
        (xy -0.022841 -0.8652)
        (xy -0.027898 -0.840879)
        (xy -0.031784 -0.815097)
        (xy -0.032774 -0.806605)
        (xy -0.033299 -0.800538)
        (xy -0.033735 -0.793)
        (xy -0.034082 -0.784317)
        (xy -0.034336 -0.774817)
        (xy -0.034498 -0.764827)
        (xy -0.034564 -0.754675)
        (xy -0.034534 -0.744686)
        (xy -0.034405 -0.735188)
        (xy -0.034176 -0.726509)
        (xy -0.033845 -0.718976)
        (xy -0.03341 -0.712915)
        (xy -0.033274 -0.711571)
        (xy -0.029687 -0.685081)
        (xy -0.024872 -0.660019)
        (xy -0.018823 -0.636371)
        (xy -0.011533 -0.61412)
        (xy -0.002997 -0.593251)
        (xy 0.006793 -0.573749)
        (xy 0.017842 -0.555598)
        (xy 0.030157 -0.538784)
        (xy 0.043744 -0.52329)
        (xy 0.044365 -0.522645)
        (xy 0.058975 -0.508839)
        (xy 0.074559 -0.49665)
        (xy 0.091098 -0.486084)
        (xy 0.108572 -0.477148)
        (xy 0.126963 -0.469849)
        (xy 0.146252 -0.464194)
        (xy 0.166419 -0.460191)
        (xy 0.187445 -0.457844)
        (xy 0.209311 -0.457163)
        (xy 0.224717 -0.457658)
        (xy 0.242766 -0.459071)
        (xy 0.259313 -0.461211)
        (xy 0.274627 -0.46414)
        (xy 0.288979 -0.467923)
        (xy 0.302638 -0.472625)
        (xy 0.315873 -0.478309)
        (xy 0.320088 -0.480359)
        (xy 0.330974 -0.486201)
        (xy 0.340613 -0.49231)
        (xy 0.349592 -0.499108)
        (xy 0.358495 -0.507016)
        (xy 0.362667 -0.511085)
        (xy 0.373804 -0.523344)
        (xy 0.383816 -0.536763)
        (xy 0.392718 -0.551388)
        (xy 0.400525 -0.567266)
        (xy 0.407252 -0.584447)
        (xy 0.412915 -0.602976)
        (xy 0.417528 -0.622902)
        (xy 0.421106 -0.644271)
        (xy 0.423666 -0.667132)
        (xy 0.425221 -0.691532)
        (xy 0.425708 -0.708734)
        (xy 0.425997 -0.727646)
        (xy 0.315597 -0.727887)
        (xy 0.205197 -0.728127)
        (xy 0.205197 -0.752236)
        (xy 0.205197 -0.776345)
        (xy 0.340892 -0.776345)
        (xy 0.476587 -0.776345)
        (xy 0.476587 -0.596207)
        (xy 0.476587 -0.416068)
        (xy 0.454814 -0.416068)
        (xy 0.433042 -0.416068)
        (xy 0.432212 -0.418251)
        (xy 0.431217 -0.421915)
        (xy 0.430305 -0.427436)
        (xy 0.429479 -0.434778)
        (xy 0.428741 -0.44391)
        (xy 0.428094 -0.454798)
        (xy 0.427539 -0.467407)
        (xy 0.42708 -0.481706)
        (xy 0.426789 -0.494044)
        (xy 0.426603 -0.502026)
        (xy 0.426391 -0.509018)
        (xy 0.426161 -0.514855)
        (xy 0.425923 -0.519374)
        (xy 0.425682 -0.52241)
        (xy 0.425449 -0.523797)
        (xy 0.425342 -0.523831)
        (xy 0.42456 -0.522499)
        (xy 0.423046 -0.519916)
        (xy 0.421022 -0.516462)
        (xy 0.418865 -0.512779)
        (xy 0.411517 -0.501339)
        (xy 0.402927 -0.489859)
        (xy 0.393459 -0.47875)
        (xy 0.383476 -0.468423)
        (xy 0.373342 -0.45929)
        (xy 0.367525 -0.454693)
        (xy 0.351827 -0.444098)
        (xy 0.334918 -0.434867)
        (xy 0.316765 -0.426987)
        (xy 0.297339 -0.420446)
        (xy 0.27661 -0.415234)
        (xy 0.254546 -0.411338)
        (xy 0.250586 -0.410796)
        (xy 0.245854 -0.410317)
        (xy 0.239601 -0.409894)
        (xy 0.232177 -0.409533)
        (xy 0.223932 -0.409241)
        (xy 0.215217 -0.409022)
        (xy 0.20638 -0.408884)
        (xy 0.197771 -0.408832)
        (xy 0.189741 -0.408872)
        (xy 0.182638 -0.409009)
        (xy 0.176814 -0.40925)
        (xy 0.173519 -0.4095)
        (xy 0.14998 -0.412592)
        (xy 0.127698 -0.417036)
        (xy 0.106568 -0.422869)
        (xy 0.086486 -0.430131)
        (xy 0.067346 -0.438859)
        (xy 0.049044 -0.449093)
        (xy 0.031475 -0.460871)
        (xy 0.028786 -0.462855)
        (xy 0.022979 -0.467478)
        (xy 0.016388 -0.473198)
        (xy 0.009358 -0.479676)
        (xy 0.002236 -0.486572)
        (xy -0.004634 -0.493547)
        (xy -0.010906 -0.500261)
        (xy -0.016233 -0.506374)
        (xy -0.018886 -0.509683)
        (xy -0.032253 -0.5284)
        (xy -0.044127 -0.547818)
        (xy -0.054586 -0.568104)
        (xy -0.063709 -0.589424)
        (xy -0.071573 -0.611945)
        (xy -0.078258 -0.635834)
        (xy -0.078414 -0.636464)
        (xy -0.082668 -0.655409)
        (xy -0.08603 -0.674331)
        (xy -0.088551 -0.693648)
        (xy -0.090284 -0.713774)
        (xy -0.091279 -0.735128)
        (xy -0.091441 -0.74183)
        (xy -0.091266 -0.77229)
        (xy -0.089529 -0.8017)
        (xy -0.086227 -0.830079)
        (xy -0.081358 -0.857452)
        (xy -0.074917 -0.883838)
        (xy -0.066901 -0.909261)
        (xy -0.062304 -0.921608)
        (xy -0.05243 -0.944463)
        (xy -0.041284 -0.96593)
        (xy -0.028901 -0.985989)
        (xy -0.015315 -1.00462)
        (xy -0.000559 -1.021803)
        (xy 0.015331 -1.037517)
        (xy 0.032321 -1.051744)
        (xy 0.050378 -1.064462)
        (xy 0.069467 -1.075651)
        (xy 0.089554 -1.085293)
        (xy 0.110604 -1.093366)
        (xy 0.132585 -1.09985)
        (xy 0.15546 -1.104727)
        (xy 0.179197 -1.107975)
        (xy 0.20376 -1.109574)
      )

      (stroke (width 0) (type solid)) (fill solid) (layer "F.SilkS") (tstamp a7f903fa-e11a-4986-b908-5b971bdb08be))
    (fp_poly
      (pts
        (xy 1.36889 0.597088)
        (xy 1.384694 0.599132)
        (xy 1.399474 0.602233)
        (xy 1.413546 0.606462)
        (xy 1.427225 0.611892)
        (xy 1.432155 0.614173)
        (xy 1.44666 0.62216)
        (xy 1.460003 0.631596)
        (xy 1.472109 0.642381)
        (xy 1.482901 0.654417)
        (xy 1.492303 0.667603)
        (xy 1.50024 0.68184)
        (xy 1.506637 0.697029)
        (xy 1.511416 0.71307)
        (xy 1.512916 0.720007)
        (xy 1.513715 0.724265)
        (xy 1.514354 0.727912)
        (xy 1.51476 0.7305)
        (xy 1.514865 0.731492)
        (xy 1.514643 0.731918)
        (xy 1.513839 0.732242)
        (xy 1.51225 0.732473)
        (xy 1.509672 0.732621)
        (xy 1.505902 0.732695)
        (xy 1.500734 0.732704)
        (xy 1.493966 0.732659)
        (xy 1.490575 0.732626)
        (xy 1.466284 0.732374)
        (xy 1.463791 0.723863)
        (xy 1.458709 0.709604)
        (xy 1.4522 0.696575)
        (xy 1.444305 0.684813)
        (xy 1.435064 0.674354)
        (xy 1.424518 0.665234)
        (xy 1.412705 0.657491)
        (xy 1.399668 0.651161)
        (xy 1.385446 0.64628)
        (xy 1.375566 0.643898)
        (xy 1.363591 0.642004)
        (xy 1.350902 0.640993)
        (xy 1.337832 0.640834)
        (xy 1.324715 0.641494)
        (xy 1.311884 0.642941)
        (xy 1.299671 0.645143)
        (xy 1.288411 0.648069)
        (xy 1.278436 0.651685)
        (xy 1.274208 0.653655)
        (xy 1.264825 0.659277)
        (xy 1.256255 0.666118)
        (xy 1.248777 0.673895)
        (xy 1.242668 0.682323)
        (xy 1.238714 0.689893)
        (xy 1.235911 0.698145)
        (xy 1.233967 0.707534)
        (xy 1.232922 0.717491)
        (xy 1.232819 0.727445)
        (xy 1.233698 0.736829)
        (xy 1.234879 0.7426)
        (xy 1.237913 0.751421)
        (xy 1.242266 0.759542)
        (xy 1.24802 0.767035)
        (xy 1.255259 0.773972)
        (xy 1.264066 0.780425)
        (xy 1.274523 0.786464)
        (xy 1.286713 0.792162)
        (xy 1.297055 0.796259)
        (xy 1.302528 0.798231)
        (xy 1.308224 0.800155)
        (xy 1.314385 0.802102)
        (xy 1.321254 0.804144)
        (xy 1.329075 0.806351)
        (xy 1.33809 0.808793)
        (xy 1.348542 0.811543)
        (xy 1.356476 0.813593)
        (xy 1.376144 0.818862)
        (xy 1.394049 0.824121)
        (xy 1.410319 0.829421)
        (xy 1.42508 0.834815)
        (xy 1.43846 0.840355)
        (xy 1.450586 0.846095)
        (xy 1.461585 0.852086)
        (xy 1.471584 0.858382)
        (xy 1.480351 0.864752)
        (xy 1.49147 0.87445)
        (xy 1.500872 0.884891)
        (xy 1.508605 0.896142)
        (xy 1.51472 0.908272)
        (xy 1.517656 0.916071)
        (xy 1.519569 0.922108)
        (xy 1.521039 0.927541)
        (xy 1.522134 0.93281)
        (xy 1.522921 0.938355)
        (xy 1.523467 0.944614)
        (xy 1.523837 0.952028)
        (xy 1.524022 0.957902)
        (xy 1.524183 0.964955)
        (xy 1.52423 0.97055)
        (xy 1.524142 0.975119)
        (xy 1.5239 0.979092)
        (xy 1.523483 0.982901)
        (xy 1.522873 0.986977)
        (xy 1.522594 0.988634)
        (xy 1.519008 1.004322)
        (xy 1.513815 1.019041)
        (xy 1.507051 1.03276)
        (xy 1.498751 1.045446)
        (xy 1.488952 1.057068)
        (xy 1.477688 1.067593)
        (xy 1.464997 1.076991)
        (xy 1.450913 1.085228)
        (xy 1.435473 1.092274)
        (xy 1.418712 1.098096)
        (xy 1.400666 1.102662)
        (xy 1.392882 1.104168)
        (xy 1.388449 1.10492)
        (xy 1.384442 1.105507)
        (xy 1.38051 1.105953)
        (xy 1.376306 1.106281)
        (xy 1.37148 1.106515)
        (xy 1.365683 1.106679)
        (xy 1.358568 1.106795)
        (xy 1.353166 1.106856)
        (xy 1.346162 1.106911)
        (xy 1.339628 1.106933)
        (xy 1.333846 1.106924)
        (xy 1.329101 1.106885)
        (xy 1.325677 1.106817)
        (xy 1.323858 1.106721)
        (xy 1.323852 1.10672)
        (xy 1.309317 1.104738)
        (xy 1.29631 1.102427)
        (xy 1.284482 1.099696)
        (xy 1.273484 1.096453)
        (xy 1.262969 1.092607)
        (xy 1.252588 1.088065)
        (xy 1.252257 1.087909)
        (xy 1.236891 1.079649)
        (xy 1.222876 1.070065)
        (xy 1.210213 1.059157)
        (xy 1.198902 1.046928)
        (xy 1.188943 1.033378)
        (xy 1.180338 1.018506)
        (xy 1.173767 1.004031)
        (xy 1.171811 0.998725)
        (xy 1.169718 0.99231)
        (xy 1.167638 0.985325)
        (xy 1.165722 0.978308)
        (xy 1.164122 0.971796)
        (xy 1.162989 0.966327)
        (xy 1.16273 0.964757)
        (xy 1.162131 0.960738)
        (xy 1.186964 0.96075)
        (xy 1.211798 0.960762)
        (xy 1.215355 0.971861)
        (xy 1.220999 0.986769)
        (xy 1.227976 1.000379)
        (xy 1.236346 1.012794)
        (xy 1.246172 1.024115)
        (xy 1.247172 1.025126)
        (xy 1.257974 1.03474)
        (xy 1.269713 1.042886)
        (xy 1.282465 1.049593)
        (xy 1.296304 1.054891)
        (xy 1.311306 1.058808)
        (xy 1.327546 1.061375)
        (xy 1.342705 1.062531)
        (xy 1.359727 1.062645)
        (xy 1.375925 1.061534)
        (xy 1.391186 1.059231)
        (xy 1.405395 1.055769)
        (xy 1.418439 1.051181)
        (xy 1.430204 1.045499)
        (xy 1.440575 1.038756)
        (xy 1.448295 1.032132)
        (xy 1.456017 1.023396)
        (xy 1.462226 1.013773)
        (xy 1.466957 1.003173)
        (xy 1.47024 0.991509)
        (xy 1.472109 0.978692)
        (xy 1.472608 0.965939)
        (xy 1.472286 0.955626)
        (xy 1.471372 0.946705)
        (xy 1.469781 0.938744)
        (xy 1.467425 0.931313)
        (xy 1.464218 0.923981)
        (xy 1.464158 0.92386)
        (xy 1.459045 0.91543)
        (xy 1.452285 0.907315)
        (xy 1.444118 0.899758)
        (xy 1.434786 0.893004)
        (xy 1.431652 0.891086)
        (xy 1.42012 0.884962)
        (xy 1.406774 0.879044)
        (xy 1.391685 0.873359)
        (xy 1.374921 0.867934)
        (xy 1.356552 0.862792)
        (xy 1.355057 0.862405)
        (xy 1.343854 0.859511)
        (xy 1.334278 0.85702)
        (xy 1.32612 0.854875)
        (xy 1.319175 0.853019)
        (xy 1.313232 0.851396)
        (xy 1.308087 0.849949)
        (xy 1.303529 0.848619)
        (xy 1.299353 0.847352)
        (xy 1.29535 0.846089)
        (xy 1.294066 0.845674)
        (xy 1.276906 0.839732)
        (xy 1.261526 0.833597)
        (xy 1.247819 0.827214)
        (xy 1.235678 0.820527)
        (xy 1.224998 0.813479)
        (xy 1.21567 0.806014)
        (xy 1.211337 0.801965)
        (xy 1.203079 0.792907)
        (xy 1.19644 0.783516)
        (xy 1.191266 0.773483)
        (xy 1.187402 0.7625)
        (xy 1.184694 0.750258)
        (xy 1.18433 0.747976)
        (xy 1.183643 0.741868)
        (xy 1.183206 0.734635)
        (xy 1.183024 0.726899)
        (xy 1.183103 0.719282)
        (xy 1.18345 0.712407)
        (xy 1.183935 0.707788)
        (xy 1.186949 0.692868)
        (xy 1.191582 0.678859)
        (xy 1.197776 0.6658)
        (xy 1.205472 0.65373)
        (xy 1.214611 0.642688)
        (xy 1.225134 0.632713)
        (xy 1.236983 0.623845)
        (xy 1.250099 0.616123)
        (xy 1.264422 0.609586)
        (xy 1.279895 0.604272)
        (xy 1.296458 0.600222)
        (xy 1.314052 0.597474)
        (xy 1.332619 0.596068)
        (xy 1.351748 0.596031)
      )

      (stroke (width 0) (type solid)) (fill solid) (layer "F.SilkS") (tstamp 5b6bd4d2-031c-40ed-b219-732925700de3))
    (fp_poly
      (pts
        (xy 1.792523 0.597088)
        (xy 1.808327 0.599132)
        (xy 1.823106 0.602233)
        (xy 1.837178 0.606462)
        (xy 1.850858 0.611892)
        (xy 1.855787 0.614173)
        (xy 1.870292 0.62216)
        (xy 1.883636 0.631596)
        (xy 1.895741 0.642381)
        (xy 1.906533 0.654417)
        (xy 1.915936 0.667603)
        (xy 1.923873 0.68184)
        (xy 1.930269 0.697029)
        (xy 1.935048 0.71307)
        (xy 1.936549 0.720007)
        (xy 1.937347 0.724265)
        (xy 1.937987 0.727912)
        (xy 1.938393 0.7305)
        (xy 1.938498 0.731492)
        (xy 1.938275 0.731918)
        (xy 1.937472 0.732242)
        (xy 1.935883 0.732473)
        (xy 1.933305 0.732621)
        (xy 1.929534 0.732695)
        (xy 1.924367 0.732704)
        (xy 1.917599 0.732659)
        (xy 1.914208 0.732626)
        (xy 1.889917 0.732374)
        (xy 1.887423 0.723863)
        (xy 1.882342 0.709604)
        (xy 1.875833 0.696575)
        (xy 1.867938 0.684813)
        (xy 1.858697 0.674354)
        (xy 1.84815 0.665234)
        (xy 1.836338 0.657491)
        (xy 1.823301 0.651161)
        (xy 1.809079 0.64628)
        (xy 1.799199 0.643898)
        (xy 1.787224 0.642004)
        (xy 1.774535 0.640993)
        (xy 1.761465 0.640834)
        (xy 1.748348 0.641494)
        (xy 1.735516 0.642941)
        (xy 1.723304 0.645143)
        (xy 1.712044 0.648069)
        (xy 1.702069 0.651685)
        (xy 1.697841 0.653655)
        (xy 1.688458 0.659277)
        (xy 1.679888 0.666118)
        (xy 1.67241 0.673895)
        (xy 1.666301 0.682323)
        (xy 1.662346 0.689893)
        (xy 1.659544 0.698145)
        (xy 1.6576 0.707534)
        (xy 1.656555 0.717491)
        (xy 1.656452 0.727445)
        (xy 1.65733 0.736829)
        (xy 1.658512 0.7426)
        (xy 1.661546 0.751421)
        (xy 1.665899 0.759542)
        (xy 1.671653 0.767035)
        (xy 1.678892 0.773972)
        (xy 1.687699 0.780425)
        (xy 1.698156 0.786464)
        (xy 1.710346 0.792162)
        (xy 1.720688 0.796259)
        (xy 1.726161 0.798231)
        (xy 1.731857 0.800155)
        (xy 1.738018 0.802102)
        (xy 1.744887 0.804144)
        (xy 1.752708 0.806351)
        (xy 1.761723 0.808793)
        (xy 1.772175 0.811543)
        (xy 1.780109 0.813593)
        (xy 1.799777 0.818862)
        (xy 1.817682 0.824121)
        (xy 1.833952 0.829421)
        (xy 1.848713 0.834815)
        (xy 1.862093 0.840355)
        (xy 1.874219 0.846095)
        (xy 1.885218 0.852086)
        (xy 1.895217 0.858382)
        (xy 1.903983 0.864752)
        (xy 1.915103 0.87445)
        (xy 1.924504 0.884891)
        (xy 1.932238 0.896142)
        (xy 1.938353 0.908272)
        (xy 1.941289 0.916071)
        (xy 1.943201 0.922108)
        (xy 1.944672 0.927541)
        (xy 1.945767 0.93281)
        (xy 1.946554 0.938355)
        (xy 1.947099 0.944614)
        (xy 1.94747 0.952028)
        (xy 1.947655 0.957902)
        (xy 1.947816 0.964955)
        (xy 1.947863 0.97055)
        (xy 1.947775 0.975119)
        (xy 1.947533 0.979092)
        (xy 1.947116 0.982901)
        (xy 1.946505 0.986977)
        (xy 1.946227 0.988634)
        (xy 1.942641 1.004322)
        (xy 1.937448 1.019041)
        (xy 1.930684 1.03276)
        (xy 1.922384 1.045446)
        (xy 1.912584 1.057068)
        (xy 1.901321 1.067593)
        (xy 1.88863 1.076991)
        (xy 1.874546 1.085228)
        (xy 1.859106 1.092274)
        (xy 1.842345 1.098096)
        (xy 1.824299 1.102662)
        (xy 1.816514 1.104168)
        (xy 1.812082 1.10492)
        (xy 1.808075 1.105507)
        (xy 1.804143 1.105953)
        (xy 1.799939 1.106281)
        (xy 1.795113 1.106515)
        (xy 1.789316 1.106679)
        (xy 1.7822 1.106795)
        (xy 1.776799 1.106856)
        (xy 1.769795 1.106911)
        (xy 1.76326 1.106933)
        (xy 1.757479 1.106924)
        (xy 1.752734 1.106885)
        (xy 1.74931 1.106817)
        (xy 1.747491 1.106721)
        (xy 1.747485 1.10672)
        (xy 1.73295 1.104738)
        (xy 1.719942 1.102427)
        (xy 1.708114 1.099696)
        (xy 1.697117 1.096453)
        (xy 1.686602 1.092607)
        (xy 1.67622 1.088065)
        (xy 1.67589 1.087909)
        (xy 1.660524 1.079649)
        (xy 1.646509 1.070065)
        (xy 1.633846 1.059157)
        (xy 1.622534 1.046928)
        (xy 1.612576 1.033378)
        (xy 1.603971 1.018506)
        (xy 1.597399 1.004031)
        (xy 1.595444 0.998725)
        (xy 1.59335 0.99231)
        (xy 1.59127 0.985325)
        (xy 1.589355 0.978308)
        (xy 1.587755 0.971796)
        (xy 1.586622 0.966327)
        (xy 1.586363 0.964757)
        (xy 1.585764 0.960738)
        (xy 1.610597 0.96075)
        (xy 1.63543 0.960762)
        (xy 1.638988 0.971861)
        (xy 1.644632 0.986769)
        (xy 1.651608 1.000379)
        (xy 1.659979 1.012794)
        (xy 1.669805 1.024115)
        (xy 1.670805 1.025126)
        (xy 1.681606 1.03474)
        (xy 1.693346 1.042886)
        (xy 1.706098 1.049593)
        (xy 1.719937 1.054891)
        (xy 1.734939 1.058808)
        (xy 1.751178 1.061375)
        (xy 1.766338 1.062531)
        (xy 1.78336 1.062645)
        (xy 1.799558 1.061534)
        (xy 1.814819 1.059231)
        (xy 1.829028 1.055769)
        (xy 1.842072 1.051181)
        (xy 1.853836 1.045499)
        (xy 1.864207 1.038756)
        (xy 1.871928 1.032132)
        (xy 1.879649 1.023396)
        (xy 1.885859 1.013773)
        (xy 1.890589 1.003173)
        (xy 1.893873 0.991509)
        (xy 1.895742 0.978692)
        (xy 1.896241 0.965939)
        (xy 1.895918 0.955626)
        (xy 1.895005 0.946705)
        (xy 1.893413 0.938744)
        (xy 1.891057 0.931313)
        (xy 1.887851 0.923981)
        (xy 1.887791 0.92386)
        (xy 1.882678 0.91543)
        (xy 1.875918 0.907315)
        (xy 1.867751 0.899758)
        (xy 1.858419 0.893004)
        (xy 1.855284 0.891086)
        (xy 1.843752 0.884962)
        (xy 1.830407 0.879044)
        (xy 1.815318 0.873359)
        (xy 1.798554 0.867934)
        (xy 1.780185 0.862792)
        (xy 1.77869 0.862405)
        (xy 1.767487 0.859511)
        (xy 1.757911 0.85702)
        (xy 1.749753 0.854875)
        (xy 1.742807 0.853019)
        (xy 1.736865 0.851396)
        (xy 1.731719 0.849949)
        (xy 1.727162 0.848619)
        (xy 1.722986 0.847352)
        (xy 1.718983 0.846089)
        (xy 1.717698 0.845674)
        (xy 1.700539 0.839732)
        (xy 1.685158 0.833597)
        (xy 1.671452 0.827214)
        (xy 1.659311 0.820527)
        (xy 1.64863 0.813479)
        (xy 1.639303 0.806014)
        (xy 1.634969 0.801965)
        (xy 1.626712 0.792907)
        (xy 1.620073 0.783516)
        (xy 1.614899 0.773483)
        (xy 1.611035 0.7625)
        (xy 1.608327 0.750258)
        (xy 1.607963 0.747976)
        (xy 1.607276 0.741868)
        (xy 1.606838 0.734635)
        (xy 1.606656 0.726899)
        (xy 1.606736 0.719282)
        (xy 1.607083 0.712407)
        (xy 1.607568 0.707788)
        (xy 1.610581 0.692868)
        (xy 1.615214 0.678859)
        (xy 1.621408 0.6658)
        (xy 1.629104 0.65373)
        (xy 1.638243 0.642688)
        (xy 1.648767 0.632713)
        (xy 1.660616 0.623845)
        (xy 1.673731 0.616123)
        (xy 1.688055 0.609586)
        (xy 1.703528 0.604272)
        (xy 1.72009 0.600222)
        (xy 1.737685 0.597474)
        (xy 1.756252 0.596068)
        (xy 1.77538 0.596031)
      )

      (stroke (width 0) (type solid)) (fill solid) (layer "F.SilkS") (tstamp adec61e7-c720-484b-a260-1df9faf57057))
    (fp_poly
      (pts
        (xy 2.559514 0.403389)
        (xy 2.578503 0.405604)
        (xy 2.579134 0.4057)
        (xy 2.60007 0.409721)
        (xy 2.619858 0.415171)
        (xy 2.63847 0.42203)
        (xy 2.655873 0.430278)
        (xy 2.672038 0.439895)
        (xy 2.686934 0.450861)
        (xy 2.700531 0.463157)
        (xy 2.712799 0.476762)
        (xy 2.723705 0.491657)
        (xy 2.731702 0.504984)
        (xy 2.737461 0.516671)
        (xy 2.742636 0.529415)
        (xy 2.747047 0.542655)
        (xy 2.750511 0.555833)
        (xy 2.752847 0.568391)
        (xy 2.753236 0.571384)
        (xy 2.753873 0.576821)
        (xy 2.726493 0.576821)
        (xy 2.699113 0.576821)
        (xy 2.697396 0.569493)
        (xy 2.692627 0.552887)
        (xy 2.686364 0.537289)
        (xy 2.678667 0.522778)
        (xy 2.669593 0.509431)
        (xy 2.659204 0.497328)
        (xy 2.647559 0.486546)
        (xy 2.634716 0.477164)
        (xy 2.622026 0.469903)
        (xy 2.612051 0.465476)
        (xy 2.60057 0.461437)
        (xy 2.587945 0.457891)
        (xy 2.574539 0.454939)
        (xy 2.561654 0.452813)
        (xy 2.557237 0.452371)
        (xy 2.551328 0.452025)
        (xy 2.544305 0.451777)
        (xy 2.536546 0.451626)
        (xy 2.52843 0.451572)
        (xy 2.520335 0.451617)
        (xy 2.512639 0.45176)
        (xy 2.50572 0.452002)
        (xy 2.499956 0.452344)
        (xy 2.495934 0.452754)
        (xy 2.478034 0.45587)
        (xy 2.461706 0.459985)
        (xy 2.446904 0.465124)
        (xy 2.43358 0.471308)
        (xy 2.421689 0.478562)
        (xy 2.411182 0.486909)
        (xy 2.402014 0.496372)
        (xy 2.398313 0.500998)
        (xy 2.391001 0.511976)
        (xy 2.385218 0.523528)
        (xy 2.380911 0.535832)
        (xy 2.378025 0.54906)
        (xy 2.376509 0.56339)
        (xy 2.376232 0.573556)
        (xy 2.376739 0.58745)
        (xy 2.378301 0.599939)
        (xy 2.380998 0.61124)
        (xy 2.384908 0.621571)
        (xy 2.390113 0.631149)
        (xy 2.396692 0.64019)
        (xy 2.403668 0.64786)
        (xy 2.412803 0.656136)
        (xy 2.42303 0.663632)
        (xy 2.43464 0.670547)
        (xy 2.443657 0.675106)
        (xy 2.451466 0.678704)
        (xy 2.459328 0.682089)
        (xy 2.467443 0.685327)
        (xy 2.476014 0.688484)
        (xy 2.485242 0.691626)
        (xy 2.495329 0.69482)
        (xy 2.506476 0.698132)
        (xy 2.518884 0.701627)
        (xy 2.532756 0.705373)
        (xy 2.547204 0.709155)
        (xy 2.569989 0.71532)
        (xy 2.591014 0.72159)
        (xy 2.61041 0.728021)
        (xy 2.628308 0.734669)
        (xy 2.644838 0.741588)
        (xy 2.660131 0.748833)
        (xy 2.674318 0.75646)
        (xy 2.687529 0.764524)
        (xy 2.699896 0.773079)
        (xy 2.701541 0.7743)
        (xy 2.715236 0.785478)
        (xy 2.727213 0.797276)
        (xy 2.737527 0.809794)
        (xy 2.746233 0.823131)
        (xy 2.753384 0.837387)
        (xy 2.759035 0.852663)
        (xy 2.763242 0.869059)
        (xy 2.766058 0.886675)
        (xy 2.766806 0.894073)
        (xy 2.767683 0.914146)
        (xy 2.766835 0.933473)
        (xy 2.764291 0.952007)
        (xy 2.760079 0.969705)
        (xy 2.75423 0.986521)
        (xy 2.746772 1.002408)
        (xy 2.737734 1.017323)
        (xy 2.727145 1.031219)
        (xy 2.715036 1.044051)
        (xy 2.701433 1.055775)
        (xy 2.686368 1.066344)
        (xy 2.669869 1.075713)
        (xy 2.651965 1.083837)
        (xy 2.642504 1.087415)
        (xy 2.627966 1.091978)
        (xy 2.611747 1.095967)
        (xy 2.593974 1.099352)
        (xy 2.581039 1.101298)
        (xy 2.576855 1.101724)
        (xy 2.571111 1.102105)
        (xy 2.564138 1.102436)
        (xy 2.55627 1.10271)
        (xy 2.547835 1.102924)
        (xy 2.539167 1.103072)
        (xy 2.530597 1.103148)
        (xy 2.522455 1.103147)
        (xy 2.515073 1.103064)
        (xy 2.508782 1.102893)
        (xy 2.503915 1.10263)
        (xy 2.503027 1.102555)
        (xy 2.48008 1.099753)
        (xy 2.45852 1.095699)
        (xy 2.438297 1.090372)
        (xy 2.419363 1.083751)
        (xy 2.401667 1.075817)
        (xy 2.385163 1.066548)
        (xy 2.369801 1.055924)
        (xy 2.355531 1.043925)
        (xy 2.349748 1.038365)
        (xy 2.336735 1.024037)
        (xy 2.32523 1.008577)
        (xy 2.315228 0.991974)
        (xy 2.306722 0.974219)
        (xy 2.299709 0.955305)
        (xy 2.299387 0.954297)
        (xy 2.297412 0.947649)
        (xy 2.295458 0.940342)
        (xy 2.293655 0.932922)
        (xy 2.292133 0.925934)
        (xy 2.29102 0.919923)
        (xy 2.290661 0.917477)
        (xy 2.290021 0.912512)
        (xy 2.317415 0.912512)
        (xy 2.344809 0.912512)
        (xy 2.345985 0.91795)
        (xy 2.348547 0.927733)
        (xy 2.352127 0.938434)
        (xy 2.356508 0.949561)
        (xy 2.361474 0.960623)
        (xy 2.366809 0.971129)
        (xy 2.372295 0.980587)
        (xy 2.376074 0.98627)
        (xy 2.385371 0.997917)
        (xy 2.396178 1.008967)
        (xy 2.408138 1.019113)
        (xy 2.420893 1.028053)
        (xy 2.433524 1.035201)
        (xy 2.449485 1.042192)
        (xy 2.466682 1.047845)
        (xy 2.485001 1.052144)
        (xy 2.504325 1.055074)
        (xy 2.524538 1.056617)
        (xy 2.545525 1.05676)
        (xy 2.56717 1.055484)
        (xy 2.57442 1.054751)
        (xy 2.593216 1.051948)
        (xy 2.610742 1.047883)
        (xy 2.626966 1.042579)
        (xy 2.641857 1.03606)
        (xy 2.655384 1.028348)
        (xy 2.667515 1.019466)
        (xy 2.678217 1.009439)
        (xy 2.687461 0.998289)
        (xy 2.695214 0.98604)
        (xy 2.701444 0.972714)
        (xy 2.706121 0.958336)
        (xy 2.706354 0.957429)
        (xy 2.709198 0.942944)
        (xy 2.710683 0.927599)
        (xy 2.710813 0.911842)
        (xy 2.709595 0.896122)
        (xy 2.707034 0.880887)
        (xy 2.705292 0.873742)
        (xy 2.703202 0.867458)
        (xy 2.700194 0.86031)
        (xy 2.696562 0.852889)
        (xy 2.692599 0.845783)
        (xy 2.688602 0.839582)
        (xy 2.687442 0.83799)
        (xy 2.679299 0.828381)
        (xy 2.669688 0.819241)
        (xy 2.658561 0.810546)
        (xy 2.64587 0.80227)
        (xy 2.63157 0.79439)
        (xy 2.615612 0.786881)
        (xy 2.59795 0.779716)
        (xy 2.578536 0.772873)
        (xy 2.557323 0.766326)
        (xy 2.543924 0.762586)
        (xy 2.536408 0.760564)
        (xy 2.527843 0.758259)
        (xy 2.519009 0.755883)
        (xy 2.510684 0.753644)
        (xy 2.505627 0.752284)
        (xy 2.482009 0.745525)
        (xy 2.460212 0.738432)
        (xy 2.440187 0.730975)
        (xy 2.421888 0.723129)
        (xy 2.405271 0.714865)
        (xy 2.390287 0.706157)
        (xy 2.37689 0.696977)
        (xy 2.365035 0.687299)
        (xy 2.354674 0.677094)
        (xy 2.345761 0.666337)
        (xy 2.338251 0.654999)
        (xy 2.337587 0.653854)
        (xy 2.332049 0.64273)
        (xy 2.327347 0.630318)
        (xy 2.323629 0.617092)
        (xy 2.321044 0.603526)
        (xy 2.320512 0.599463)
        (xy 2.319939 0.592483)
        (xy 2.319662 0.584329)
        (xy 2.319667 0.575497)
        (xy 2.319937 0.566483)
        (xy 2.320455 0.557783)
        (xy 2.321207 0.549894)
        (xy 2.322176 0.54331)
        (xy 2.322348 0.542421)
        (xy 2.326746 0.525149)
        (xy 2.332762 0.508827)
        (xy 2.340356 0.493498)
        (xy 2.349487 0.479204)
        (xy 2.360115 0.465987)
        (xy 2.372199 0.453889)
        (xy 2.385699 0.442954)
        (xy 2.400574 0.433223)
        (xy 2.416783 0.424738)
        (xy 2.434286 0.417543)
        (xy 2.44565 0.413783)
        (xy 2.462794 0.409342)
        (xy 2.481158 0.405955)
        (xy 2.500377 0.403644)
        (xy 2.520086 0.402431)
        (xy 2.53992 0.402339)
      )

      (stroke (width 0) (type solid)) (fill solid) (layer "F.SilkS") (tstamp f2155f5d-6ff9-46f9-acdb-54af220e017e))
    (fp_poly
      (pts
        (xy -2.096888 0.596019)
        (xy -2.081642 0.596701)
        (xy -2.067841 0.5979)
        (xy -2.055092 0.599677)
        (xy -2.043006 0.602091)
        (xy -2.031192 0.605201)
        (xy -2.025967 0.606809)
        (xy -2.011902 0.61198)
        (xy -1.999278 0.618058)
        (xy -1.987796 0.625221)
        (xy -1.977152 0.633643)
        (xy -1.972354 0.638086)
        (xy -1.963764 0.647272)
        (xy -1.956369 0.657076)
        (xy -1.950064 0.667711)
        (xy -1.944749 0.679386)
        (xy -1.94032 0.692313)
        (xy -1.936674 0.706703)
        (xy -1.935046 0.71488)
        (xy -1.934833 0.716151)
        (xy -1.934639 0.7176)
        (xy -1.934461 0.719317)
        (xy -1.934298 0.721389)
        (xy -1.93415 0.723906)
        (xy -1.934015 0.726955)
        (xy -1.933891 0.730626)
        (xy -1.933779 0.735006)
        (xy -1.933675 0.740185)
        (xy -1.93358 0.746252)
        (xy -1.933492 0.753294)
        (xy -1.93341 0.7614)
        (xy -1.933333 0.77066)
        (xy -1.933259 0.78116)
        (xy -1.933188 0.792991)
        (xy -1.933117 0.80624)
        (xy -1.933047 0.820997)
        (xy -1.932975 0.837349)
        (xy -1.932901 0.855386)
        (xy -1.932823 0.875195)
        (xy -1.932796 0.882253)
        (xy -1.932716 0.90299)
        (xy -1.932641 0.921936)
        (xy -1.932567 0.939189)
        (xy -1.932493 0.954849)
        (xy -1.932416 0.969015)
        (xy -1.932334 0.981787)
        (xy -1.932245 0.993264)
        (xy -1.932146 1.003546)
        (xy -1.932034 1.012731)
        (xy -1.931908 1.02092)
        (xy -1.931765 1.028211)
        (xy -1.931602 1.034705)
        (xy -1.931418 1.0405)
        (xy -1.93121 1.045696)
        (xy -1.930975 1.050392)
        (xy -1.930711 1.054688)
        (xy -1.930416 1.058682)
        (xy -1.930087 1.062475)
        (xy -1.929722 1.066166)
        (xy -1.929319 1.069854)
        (xy -1.928875 1.073638)
        (xy -1.928388 1.077619)
        (xy -1.92807 1.08018)
        (xy -1.927437 1.085277)
        (xy -1.926897 1.089681)
        (xy -1.926488 1.093065)
        (xy -1.92625 1.095102)
        (xy -1.926205 1.095546)
        (xy -1.927099 1.095731)
        (xy -1.929573 1.095866)
        (xy -1.933316 1.095953)
        (xy -1.938019 1.095995)
        (xy -1.943371 1.095995)
        (xy -1.949062 1.095957)
        (xy -1.954782 1.095884)
        (xy -1.96022 1.095779)
        (xy -1.965066 1.095644)
        (xy -1.96901 1.095484)
        (xy -1.971741 1.095301)
        (xy -1.972949 1.095099)
        (xy -1.972976 1.095074)
        (xy -1.973792 1.092935)
        (xy -1.97469 1.089149)
        (xy -1.97564 1.08396)
        (xy -1.976609 1.07761)
        (xy -1.977567 1.07034)
        (xy -1.978483 1.062394)
        (xy -1.979326 1.054012)
        (xy -1.980064 1.045438)
        (xy -1.980666 1.036914)
        (xy -1.980837 1.034023)
        (xy -1.981524 1.02173)
        (xy -1.986053 1.029701)
        (xy -1.991256 1.038306)
        (xy -1.996575 1.045856)
        (xy -2.002587 1.053131)
        (xy -2.006803 1.057724)
        (xy -2.018743 1.068986)
        (xy -2.031879 1.078804)
        (xy -2.046222 1.087182)
        (xy -2.061779 1.094125)
        (xy -2.078561 1.099637)
        (xy -2.096577 1.103722)
        (xy -2.111128 1.105878)
        (xy -2.117903 1.106485)
        (xy -2.125919 1.106904)
        (xy -2.134706 1.107136)
        (xy -2.143795 1.107181)
        (xy -2.152717 1.10704)
        (xy -2.161003 1.106715)
        (xy -2.168183 1.106205)
        (xy -2.172064 1.105771)
        (xy -2.189922 1.102548)
        (xy -2.206665 1.097879)
        (xy -2.222248 1.091802)
        (xy -2.236625 1.084357)
        (xy -2.249751 1.075582)
        (xy -2.261581 1.065517)
        (xy -2.272072 1.054199)
        (xy -2.281177 1.041667)
        (xy -2.288851 1.027961)
        (xy -2.29505 1.013119)
        (xy -2.299729 0.99718)
        (xy -2.300171 0.995266)
        (xy -2.302395 0.982268)
        (xy -2.303521 0.968388)
        (xy -2.303546 0.960873)
        (xy -2.252119 0.960873)
        (xy -2.251236 0.973888)
        (xy -2.248973 0.986429)
        (xy -2.248694 0.987549)
        (xy -2.244475 1.000419)
        (xy -2.238704 1.012265)
        (xy -2.231456 1.023026)
        (xy -2.222807 1.032641)
        (xy -2.212832 1.041046)
        (xy -2.201609 1.048181)
        (xy -2.189211 1.053985)
        (xy -2.175716 1.058394)
        (xy -2.161199 1.061348)
        (xy -2.157407 1.061854)
        (xy -2.152801 1.062211)
        (xy -2.146757 1.062396)
        (xy -2.139717 1.062419)
        (xy -2.132126 1.062292)
        (xy -2.124427 1.062027)
        (xy -2.117063 1.061635)
        (xy -2.110478 1.061127)
        (xy -2.105116 1.060514)
        (xy -2.105111 1.060514)
        (xy -2.087897 1.057319)
        (xy -2.072089 1.052867)
        (xy -2.057659 1.047133)
        (xy -2.044576 1.04009)
        (xy -2.032812 1.031714)
        (xy -2.022337 1.021977)
        (xy -2.013121 1.010854)
        (xy -2.005136 0.99832)
        (xy -1.998352 0.984348)
        (xy -1.992739 0.968913)
        (xy -1.989984 0.959183)
        (xy -1.987817 0.949974)
        (xy -1.985974 0.940415)
        (xy -1.98443 0.930269)
        (xy -1.983158 0.919301)
        (xy -1.982134 0.907274)
        (xy -1.981331 0.893951)
        (xy -1.980725 0.879097)
        (xy -1.980491 0.871142)
        (xy -1.979865 0.847265)
        (xy -2.042159 0.847275)
        (xy -2.057409 0.847294)
        (xy -2.070939 0.847355)
        (xy -2.082921 0.847466)
        (xy -2.093525 0.847639)
        (xy -2.102922 0.847885)
        (xy -2.111285 0.848214)
        (xy -2.118783 0.848636)
        (xy -2.125589 0.849163)
        (xy -2.131873 0.849804)
        (xy -2.137806 0.850571)
        (xy -2.14356 0.851474)
        (xy -2.149305 0.852524)
        (xy -2.155214 0.853731)
        (xy -2.158682 0.854484)
        (xy -2.174815 0.85871)
        (xy -2.189345 0.863906)
        (xy -2.202303 0.870095)
        (xy -2.213723 0.877298)
        (xy -2.223637 0.885539)
        (xy -2.232079 0.894839)
        (xy -2.23908 0.905221)
        (xy -2.242487 0.911734)
        (xy -2.246807 0.922813)
        (xy -2.249874 0.934952)
        (xy -2.251655 0.947766)
        (xy -2.252119 0.960873)
        (xy -2.303546 0.960873)
        (xy -2.303569 0.954094)
        (xy -2.30256 0.939857)
        (xy -2.300517 0.926146)
        (xy -2.29746 0.91343)
        (xy -2.296281 0.909676)
        (xy -2.290753 0.895732)
        (xy -2.283844 0.882976)
        (xy -2.275401 0.87116)
        (xy -2.265742 0.860502)
        (xy -2.25457 0.850516)
        (xy -2.242182 0.841582)
        (xy -2.22851 0.833672)
        (xy -2.213488 0.826761)
        (xy -2.19705 0.820821)
        (xy -2.179129 0.815824)
        (xy -2.159659 0.811744)
        (xy -2.138573 0.808553)
        (xy -2.138129 0.808497)
        (xy -2.131465 0.807714)
        (xy -2.124815 0.807041)
        (xy -2.117985 0.80647)
        (xy -2.110782 0.805993)
        (xy -2.103011 0.805605)
        (xy -2.094479 0.805297)
        (xy -2.084992 0.805062)
        (xy -2.074355 0.804894)
        (xy -2.062376 0.804785)
        (xy -2.04886 0.804727)
        (xy -2.036405 0.804713)
        (xy -1.981996 0.804713)
        (xy -1.981996 0.771212)
        (xy -1.982018 0.760923)
        (xy -1.982096 0.752269)
        (xy -1.982249 0.744994)
        (xy -1.982497 0.738844)
        (xy -1.982859 0.733563)
        (xy -1.983354 0.728896)
        (xy -1.984 0.724586)
        (xy -1.984818 0.720378)
        (xy -1.985826 0.716017)
        (xy -1.986269 0.714244)
        (xy -1.990407 0.701435)
        (xy -1.996012 0.689812)
        (xy -2.003068 0.679391)
        (xy -2.011556 0.670185)
        (xy -2.021461 0.662209)
        (xy -2.032765 0.655478)
        (xy -2.04545 0.650007)
        (xy -2.059501 0.64581)
        (xy -2.068566 0.643911)
        (xy -2.07944 0.642366)
        (xy -2.091437 0.641362)
        (xy -2.104013 0.640901)
        (xy -2.116625 0.640987)
        (xy -2.12873 0.641624)
        (xy -2.139784 0.642815)
        (xy -2.143718 0.643435)
        (xy -2.154434 0.645724)
        (xy -2.16476 0.648733)
        (xy -2.174053 0.652265)
        (xy -2.176514 0.653384)
        (xy -2.186496 0.658793)
        (xy -2.195357 0.665062)
        (xy -2.203196 0.672332)
        (xy -2.210115 0.680743)
        (xy -2.216214 0.690436)
        (xy -2.221594 0.70155)
        (xy -2.226355 0.714227)
        (xy -2.230599 0.728605)
        (xy -2.230661 0.728844)
        (xy -2.231719 0.732878)
        (xy -2.256027 0.732626)
        (xy -2.280336 0.732374)
        (xy -2.280036 0.729064)
        (xy -2.2789 0.721057)
        (xy -2.276924 0.711971)
        (xy -2.274266 0.702335)
        (xy -2.27109 0.692674)
        (xy -2.267554 0.683514)
        (xy -2.263821 0.675382)
        (xy -2.263342 0.674451)
        (xy -2.255081 0.660585)
        (xy -2.245482 0.648049)
        (xy -2.234554 0.636848)
        (xy -2.222311 0.626986)
        (xy -2.208763 0.618471)
        (xy -2.193921 0.611306)
        (xy -2.177798 0.605498)
        (xy -2.160404 0.601051)
        (xy -2.141752 0.597971)
        (xy -2.121851 0.596264)
        (xy -2.100715 0.595935)
      )

      (stroke (width 0) (type solid)) (fill solid) (layer "F.SilkS") (tstamp 988d576a-1afd-4e5d-80de-2095e0d81bc7))
    (fp_poly
      (pts
        (xy 0.912985 0.596019)
        (xy 0.928231 0.596701)
        (xy 0.942032 0.5979)
        (xy 0.954781 0.599677)
        (xy 0.966867 0.602091)
        (xy 0.978682 0.605201)
        (xy 0.983906 0.606809)
        (xy 0.997971 0.61198)
        (xy 1.010595 0.618058)
        (xy 1.022077 0.625221)
        (xy 1.032721 0.633643)
        (xy 1.037519 0.638086)
        (xy 1.046109 0.647272)
        (xy 1.053504 0.657076)
        (xy 1.059809 0.667711)
        (xy 1.065124 0.679386)
        (xy 1.069553 0.692313)
        (xy 1.073199 0.706703)
        (xy 1.074827 0.71488)
        (xy 1.07504 0.716151)
        (xy 1.075234 0.7176)
        (xy 1.075412 0.719317)
        (xy 1.075575 0.721389)
        (xy 1.075723 0.723906)
        (xy 1.075858 0.726955)
        (xy 1.075982 0.730626)
        (xy 1.076095 0.735006)
        (xy 1.076198 0.740185)
        (xy 1.076293 0.746252)
        (xy 1.076381 0.753294)
        (xy 1.076463 0.7614)
        (xy 1.07654 0.77066)
        (xy 1.076614 0.78116)
        (xy 1.076686 0.792991)
        (xy 1.076756 0.80624)
        (xy 1.076826 0.820997)
        (xy 1.076898 0.837349)
        (xy 1.076972 0.855386)
        (xy 1.07705 0.875195)
        (xy 1.077077 0.882253)
        (xy 1.077157 0.90299)
        (xy 1.077232 0.921936)
        (xy 1.077306 0.939189)
        (xy 1.07738 0.954849)
        (xy 1.077457 0.969015)
        (xy 1.077539 0.981787)
        (xy 1.077628 0.993264)
        (xy 1.077727 1.003546)
        (xy 1.077839 1.012731)
        (xy 1.077965 1.02092)
        (xy 1.078108 1.028211)
        (xy 1.078271 1.034705)
        (xy 1.078455 1.0405)
        (xy 1.078664 1.045696)
        (xy 1.078899 1.050392)
        (xy 1.079162 1.054688)
        (xy 1.079457 1.058682)
        (xy 1.079786 1.062475)
        (xy 1.080151 1.066166)
        (xy 1.080554 1.069854)
        (xy 1.080998 1.073638)
        (xy 1.081485 1.077619)
        (xy 1.081803 1.08018)
        (xy 1.082436 1.085277)
        (xy 1.082976 1.089681)
        (xy 1.083385 1.093065)
        (xy 1.083623 1.095102)
        (xy 1.083668 1.095546)
        (xy 1.082774 1.095731)
        (xy 1.0803 1.095866)
        (xy 1.076557 1.095953)
        (xy 1.071854 1.095995)
        (xy 1.066502 1.095995)
        (xy 1.060811 1.095957)
        (xy 1.055091 1.095884)
        (xy 1.049653 1.095779)
        (xy 1.044807 1.095644)
        (xy 1.040863 1.095484)
        (xy 1.038132 1.095301)
        (xy 1.036924 1.095099)
        (xy 1.036897 1.095074)
        (xy 1.036081 1.092935)
        (xy 1.035183 1.089149)
        (xy 1.034234 1.08396)
        (xy 1.033264 1.07761)
        (xy 1.032306 1.07034)
        (xy 1.03139 1.062394)
        (xy 1.030547 1.054012)
        (xy 1.029809 1.045438)
        (xy 1.029207 1.036914)
        (xy 1.029036 1.034023)
        (xy 1.028349 1.02173)
        (xy 1.02382 1.029701)
        (xy 1.018617 1.038306)
        (xy 1.013298 1.045856)
        (xy 1.007286 1.053131)
        (xy 1.003071 1.057724)
        (xy 0.99113 1.068986)
        (xy 0.977994 1.078804)
        (xy 0.963651 1.087182)
        (xy 0.948094 1.094125)
        (xy 0.931312 1.099637)
        (xy 0.913296 1.103722)
        (xy 0.898745 1.105878)
        (xy 0.89197 1.106485)
        (xy 0.883954 1.106904)
        (xy 0.875167 1.107136)
        (xy 0.866078 1.107181)
        (xy 0.857156 1.10704)
        (xy 0.84887 1.106715)
        (xy 0.84169 1.106205)
        (xy 0.837809 1.105771)
        (xy 0.819951 1.102548)
        (xy 0.803208 1.097879)
        (xy 0.787625 1.091802)
        (xy 0.773249 1.084357)
        (xy 0.760122 1.075582)
        (xy 0.748292 1.065517)
        (xy 0.737801 1.054199)
        (xy 0.728696 1.041667)
        (xy 0.721022 1.027961)
        (xy 0.714823 1.013119)
        (xy 0.710144 0.99718)
        (xy 0.709702 0.995266)
        (xy 0.707478 0.982268)
        (xy 0.706352 0.968388)
        (xy 0.706327 0.960873)
        (xy 0.757754 0.960873)
        (xy 0.758637 0.973888)
        (xy 0.7609 0.986429)
        (xy 0.761179 0.987549)
        (xy 0.765398 1.000419)
        (xy 0.771169 1.012265)
        (xy 0.778417 1.023026)
        (xy 0.787067 1.032641)
        (xy 0.797041 1.041046)
        (xy 0.808265 1.048181)
        (xy 0.820662 1.053985)
        (xy 0.834157 1.058394)
        (xy 0.848674 1.061348)
        (xy 0.852466 1.061854)
        (xy 0.857072 1.062211)
        (xy 0.863116 1.062396)
        (xy 0.870156 1.062419)
        (xy 0.877747 1.062292)
        (xy 0.885446 1.062027)
        (xy 0.89281 1.061635)
        (xy 0.899395 1.061127)
        (xy 0.904757 1.060514)
        (xy 0.904762 1.060514)
        (xy 0.921976 1.057319)
        (xy 0.937784 1.052867)
        (xy 0.952214 1.047133)
        (xy 0.965297 1.04009)
        (xy 0.977061 1.031714)
        (xy 0.987536 1.021977)
        (xy 0.996752 1.010854)
        (xy 1.004737 0.99832)
        (xy 1.011521 0.984348)
        (xy 1.017134 0.968913)
        (xy 1.019889 0.959183)
        (xy 1.022048 0.950011)
        (xy 1.023885 0.940498)
        (xy 1.025424 0.930408)
        (xy 1.026692 0.919505)
        (xy 1.027714 0.907552)
        (xy 1.028515 0.894311)
        (xy 1.029121 0.879547)
        (xy 1.029368 0.871142)
        (xy 1.029991 0.847265)
        (xy 0.967705 0.847275)
        (xy 0.952456 0.847294)
        (xy 0.938926 0.847355)
        (xy 0.926945 0.847466)
        (xy 0.916342 0.847639)
        (xy 0.906945 0.847885)
        (xy 0.898582 0.848214)
        (xy 0.891084 0.848636)
        (xy 0.884279 0.849163)
        (xy 0.877995 0.849805)
        (xy 0.872062 0.850572)
        (xy 0.866307 0.851475)
        (xy 0.860561 0.852525)
        (xy 0.854652 0.853732)
        (xy 0.851191 0.854484)
        (xy 0.835058 0.85871)
        (xy 0.820528 0.863906)
        (xy 0.80757 0.870095)
        (xy 0.79615 0.877298)
        (xy 0.786236 0.885539)
        (xy 0.777794 0.894839)
        (xy 0.770793 0.905221)
        (xy 0.767386 0.911734)
        (xy 0.763066 0.922813)
        (xy 0.759999 0.934952)
        (xy 0.758218 0.947766)
        (xy 0.757754 0.960873)
        (xy 0.706327 0.960873)
        (xy 0.706304 0.954094)
        (xy 0.707313 0.939857)
        (xy 0.709356 0.926146)
        (xy 0.712413 0.91343)
        (xy 0.713592 0.909676)
        (xy 0.71912 0.895732)
        (xy 0.726029 0.882976)
        (xy 0.734472 0.87116)
        (xy 0.744131 0.860502)
        (xy 0.755303 0.850516)
        (xy 0.767691 0.841582)
        (xy 0.781363 0.833672)
        (xy 0.796385 0.826761)
        (xy 0.812823 0.820821)
        (xy 0.830744 0.815824)
        (xy 0.850214 0.811744)
        (xy 0.8713 0.808553)
        (xy 0.871744 0.808497)
        (xy 0.878408 0.807714)
        (xy 0.885058 0.807041)
        (xy 0.891888 0.80647)
        (xy 0.899091 0.805993)
        (xy 0.906862 0.805605)
        (xy 0.915394 0.805297)
        (xy 0.924881 0.805062)
        (xy 0.935518 0.804894)
        (xy 0.947497 0.804785)
        (xy 0.961013 0.804727)
        (xy 0.973468 0.804713)
        (xy 1.027877 0.804713)
        (xy 1.027877 0.771212)
        (xy 1.027855 0.760923)
        (xy 1.027777 0.752269)
        (xy 1.027624 0.744994)
        (xy 1.027376 0.738844)
        (xy 1.027014 0.733563)
        (xy 1.026519 0.728896)
        (xy 1.025873 0.724586)
        (xy 1.025055 0.720378)
        (xy 1.024047 0.716017)
        (xy 1.023604 0.714244)
        (xy 1.019466 0.701435)
        (xy 1.013861 0.689812)
        (xy 1.006805 0.679391)
        (xy 0.998317 0.670185)
        (xy 0.988412 0.662209)
        (xy 0.977108 0.655478)
        (xy 0.964423 0.650007)
        (xy 0.950372 0.64581)
        (xy 0.941307 0.643911)
        (xy 0.930433 0.642366)
        (xy 0.918436 0.641362)
        (xy 0.90586 0.640901)
        (xy 0.893248 0.640987)
        (xy 0.881143 0.641624)
        (xy 0.870089 0.642815)
        (xy 0.866155 0.643435)
        (xy 0.855439 0.645724)
        (xy 0.845113 0.648733)
        (xy 0.835821 0.652265)
        (xy 0.83336 0.653384)
        (xy 0.823377 0.658793)
        (xy 0.814516 0.665062)
        (xy 0.806677 0.672332)
        (xy 0.799758 0.680743)
        (xy 0.793659 0.690436)
        (xy 0.788279 0.70155)
        (xy 0.783518 0.714227)
        (xy 0.779275 0.728605)
        (xy 0.779212 0.728844)
        (xy 0.778154 0.732878)
        (xy 0.753846 0.732626)
        (xy 0.729537 0.732374)
        (xy 0.729837 0.729064)
        (xy 0.730973 0.721057)
        (xy 0.732949 0.711971)
        (xy 0.735607 0.702335)
        (xy 0.738783 0.692674)
        (xy 0.742319 0.683514)
        (xy 0.746052 0.675382)
        (xy 0.746531 0.674451)
        (xy 0.754792 0.660585)
        (xy 0.764392 0.648049)
        (xy 0.775319 0.636848)
        (xy 0.787562 0.626986)
        (xy 0.80111 0.618471)
        (xy 0.815952 0.611306)
        (xy 0.832075 0.605498)
        (xy 0.849469 0.601051)
        (xy 0.868121 0.597971)
        (xy 0.888022 0.596264)
        (xy 0.909159 0.595935)
      )

      (stroke (width 0) (type solid)) (fill solid) (layer "F.SilkS") (tstamp dbe50944-6a28-415a-8f8b-3fca8a51ec78))
    (fp_poly
      (pts
        (xy -3.210112 0.59656)
        (xy -3.193129 0.598972)
        (xy -3.177077 0.602944)
        (xy -3.162011 0.608446)
        (xy -3.147983 0.615445)
        (xy -3.135048 0.62391)
        (xy -3.12326 0.63381)
        (xy -3.112672 0.645113)
        (xy -3.103338 0.657787)
        (xy -3.095312 0.671801)
        (xy -3.094058 0.674364)
        (xy -3.089148 0.685674)
        (xy -3.084961 0.697626)
        (xy -3.081404 0.71054)
        (xy -3.078387 0.72474)
        (xy -3.076392 0.736629)
        (xy -3.076189 0.738076)
        (xy -3.076003 0.739678)
        (xy -3.075833 0.741519)
        (xy -3.075677 0.743686)
        (xy -3.075536 0.746264)
        (xy -3.075408 0.749336)
        (xy -3.075292 0.752989)
        (xy -3.075187 0.757307)
        (xy -3.075093 0.762376)
        (xy -3.075008 0.76828)
        (xy -3.074932 0.775104)
        (xy -3.074863 0.782935)
        (xy -3.074802 0.791856)
        (xy -3.074746 0.801953)
        (xy -3.074695 0.81331)
        (xy -3.074649 0.826014)
        (xy -3.074605 0.840148)
        (xy -3.074564 0.855799)
        (xy -3.074525 0.873051)
        (xy -3.074485 0.891989)
        (xy -3.074446 0.912698)
        (xy -3.074429 0.921732)
        (xy -3.074113 1.09596)
        (xy -3.098729 1.09596)
        (xy -3.123346 1.09596)
        (xy -3.123346 0.930237)
        (xy -3.123348 0.909018)
        (xy -3.123354 0.889605)
        (xy -3.123364 0.871912)
        (xy -3.12338 0.855852)
        (xy -3.123402 0.841341)
        (xy -3.123431 0.828291)
        (xy -3.123467 0.816618)
        (xy -3.123511 0.806236)
        (xy -3.123564 0.797058)
        (xy -3.123627 0.788999)
        (xy -3.1237 0.781974)
        (xy -3.123783 0.775896)
        (xy -3.123879 0.770679)
        (xy -3.123986 0.766239)
        (xy -3.124107 0.762488)
        (xy -3.124241 0.759341)
        (xy -3.12439 0.756713)
        (xy -3.124554 0.754517)
        (xy -3.124733 0.752668)
        (xy -3.124782 0.752241)
        (xy -3.127452 0.735484)
        (xy -3.131375 0.720037)
        (xy -3.136531 0.705929)
        (xy -3.142899 0.693187)
        (xy -3.150457 0.681841)
        (xy -3.159184 0.67192)
        (xy -3.169058 0.663452)
        (xy -3.18006 0.656465)
        (xy -3.192166 0.650989)
        (xy -3.202157 0.647838)
        (xy -3.20902 0.646238)
        (xy -3.215783 0.645109)
        (xy -3.222899 0.64441)
        (xy -3.230823 0.644103)
        (xy -3.240009 0.644148)
        (xy -3.243426 0.644234)
        (xy -3.2542 0.644773)
        (xy -3.263601 0.645768)
        (xy -3.27211 0.647302)
        (xy -3.280208 0.649459)
        (xy -3.287211 0.651877)
        (xy -3.300789 0.658)
        (xy -3.313349 0.665696)
        (xy -3.324855 0.674918)
        (xy -3.335271 0.685623)
        (xy -3.344562 0.697766)
        (xy -3.352692 0.711303)
        (xy -3.359626 0.72619)
        (xy -3.365328 0.742382)
        (xy -3.368143 0.752704)
        (xy -3.368923 0.755852)
        (xy -3.369635 0.758699)
        (xy -3.370282 0.761339)
        (xy -3.370867 0.763868)
        (xy -3.371394 0.766379)
        (xy -3.371865 0.768968)
        (xy -3.372285 0.771729)
        (xy -3.372655 0.774757)
        (xy -3.37298 0.778146)
        (xy -3.373263 0.781992)
        (xy -3.373507 0.786388)
        (xy -3.373715 0.79143)
        (xy -3.373891 0.797212)
        (xy -3.374038 0.803829)
        (xy -3.374159 0.811375)
        (xy -3.374258 0.819945)
        (xy -3.374337 0.829633)
        (xy -3.374401 0.840535)
        (xy -3.374451 0.852745)
        (xy -3.374493 0.866358)
        (xy -3.374528 0.881468)
        (xy -3.37456 0.898169)
        (xy -3.374593 0.916558)
        (xy -3.37463 0.936727)
        (xy -3.374636 0.940171)
        (xy -3.374932 1.09596)
        (xy -3.398989 1.09596)
        (xy -3.423046 1.09596)
        (xy -3.423371 0.925042)
        (xy -3.423411 0.903734)
        (xy -3.423449 0.884228)
        (xy -3.423486 0.866434)
        (xy -3.423524 0.850264)
        (xy -3.423567 0.835627)
        (xy -3.423615 0.822435)
        (xy -3.423671 0.810598)
        (xy -3.423736 0.800027)
        (xy -3.423814 0.790632)
        (xy -3.423906 0.782324)
        (xy -3.424015 0.775014)
        (xy -3.424142 0.768613)
        (xy -3.424289 0.76303)
        (xy -3.424459 0.758178)
        (xy -3.424653 0.753965)
        (xy -3.424875 0.750304)
        (xy -3.425125 0.747104)
        (xy -3.425406 0.744277)
        (xy -3.425721 0.741733)
        (xy -3.42607 0.739382)
        (xy -3.426457 0.737136)
        (xy -3.426884 0.734904)
        (xy -3.427351 0.732598)
        (xy -3.427863 0.730129)
        (xy -3.427973 0.729595)
        (xy -3.431804 0.714763)
        (xy -3.436895 0.701243)
        (xy -3.443215 0.689072)
        (xy -3.450736 0.678287)
        (xy -3.459426 0.668927)
        (xy -3.469257 0.661028)
        (xy -3.480199 0.654627)
        (xy -3.491015 0.650165)
        (xy -3.496693 0.648331)
        (xy -3.501854 0.646924)
        (xy -3.506896 0.645891)
        (xy -3.512217 0.645178)
        (xy -3.518216 0.644733)
        (xy -3.525292 0.644503)
        (xy -3.533841 0.644435)
        (xy -3.534213 0.644435)
        (xy -3.5429 0.644499)
        (xy -3.550102 0.644731)
        (xy -3.556224 0.645187)
        (xy -3.561669 0.645924)
        (xy -3.566841 0.647)
        (xy -3.572145 0.648471)
        (xy -3.577984 0.650396)
        (xy -3.57913 0.650798)
        (xy -3.590549 0.655397)
        (xy -3.600867 0.660835)
        (xy -3.610524 0.667393)
        (xy -3.619959 0.675355)
        (xy -3.625045 0.680264)
        (xy -3.635239 0.691678)
        (xy -3.644253 0.704275)
        (xy -3.652116 0.718125)
        (xy -3.658857 0.733293)
        (xy -3.664506 0.749849)
        (xy -3.66909 0.767858)
        (xy -3.67264 0.78739)
        (xy -3.673368 0.792504)
        (xy -3.673581 0.794238)
        (xy -3.673776 0.796183)
        (xy -3.673954 0.798435)
        (xy -3.674114 0.801087)
        (xy -3.674259 0.804232)
        (xy -3.67439 0.807965)
        (xy -3.674508 0.81238)
        (xy -3.674614 0.817571)
        (xy -3.674709 0.823631)
        (xy -3.674794 0.830655)
        (xy -3.674871 0.838737)
        (xy -3.674941 0.84797)
        (xy -3.675005 0.858448)
        (xy -3.675063 0.870266)
        (xy -3.675118 0.883517)
        (xy -3.67517 0.898296)
        (xy -3.675221 0.914696)
        (xy -3.675271 0.932811)
        (xy -3.675315 0.9501)
        (xy -3.675681 1.09596)
        (xy -3.699744 1.09596)
        (xy -3.723808 1.09596)
        (xy -3.723809 0.88769)
        (xy -3.723812 0.86743)
        (xy -3.723821 0.847373)
        (xy -3.723835 0.827623)
        (xy -3.723854 0.808287)
        (xy -3.723878 0.789471)
        (xy -3.723906 0.771282)
        (xy -3.723939 0.753826)
        (xy -3.723976 0.737209)
        (xy -3.724016 0.721537)
        (xy -3.72406 0.706916)
        (xy -3.724107 0.693453)
        (xy -3.724157 0.681254)
        (xy -3.72421 0.670425)
        (xy -3.724265 0.661072)
        (xy -3.724322 0.653301)
        (xy -3.724381 0.647219)
        (xy -3.724436 0.64325)
        (xy -3.725061 0.607081)
        (xy -3.701369 0.607081)
        (xy -3.677678 0.607081)
        (xy -3.677164 0.609208)
        (xy -3.676985 0.610778)
        (xy -3.676777 0.613983)
        (xy -3.676547 0.618566)
        (xy -3.676303 0.624272)
        (xy -3.676052 0.630844)
        (xy -3.675803 0.638026)
        (xy -3.675562 0.645562)
        (xy -3.675339 0.653196)
        (xy -3.675139 0.660671)
        (xy -3.674972 0.667732)
        (xy -3.674845 0.674122)
        (xy -3.674765 0.679585)
        (xy -3.674741 0.683866)
        (xy -3.674779 0.686707)
        (xy -3.674812 0.687352)
        (xy -3.674999 0.690317)
        (xy -3.675071 0.692311)
        (xy -3.675024 0.692875)
        (xy -3.674544 0.691999)
        (xy -3.67338 0.689763)
        (xy -3.671702 0.686496)
        (xy -3.669678 0.682526)
        (xy -3.669464 0.682104)
        (xy -3.66064 0.666616)
        (xy -3.650638 0.652559)
        (xy -3.6395 0.639967)
        (xy -3.627267 0.628875)
        (xy -3.613982 0.619319)
        (xy -3.599687 0.611332)
        (xy -3.584423 0.604951)
        (xy -3.571565 0.601029)
        (xy -3.565083 0.599428)
        (xy -3.55939 0.598218)
        (xy -3.554023 0.597349)
        (xy -3.548519 0.596767)
        (xy -3.542417 0.596422)
        (xy -3.535254 0.596263)
        (xy -3.52854 0.596234)
        (xy -3.5199 0.596302)
        (xy -3.512673 0.596529)
        (xy -3.506385 0.596969)
        (xy -3.50056 0.597677)
        (xy -3.494724 0.598708)
        (xy -3.488402 0.600115)
        (xy -3.48315 0.601425)
        (xy -3.467493 0.606361)
        (xy -3.452906 0.612807)
        (xy -3.439456 0.620709)
        (xy -3.427206 0.630009)
        (xy -3.41622 0.640652)
        (xy -3.406563 0.652582)
        (xy -3.3983 0.665744)
        (xy -3.391494 0.68008)
        (xy -3.390908 0.681546)
        (xy -3.389393 0.685317)
        (xy -3.388096 0.688396)
        (xy -3.387192 0.690377)
        (xy -3.386901 0.69088)
        (xy -3.386253 0.690368)
        (xy -3.385028 0.688515)
        (xy -3.38346 0.685688)
        (xy -3.383032 0.68485)
        (xy -3.381118 0.681337)
        (xy -3.37849 0.676895)
        (xy -3.375522 0.672142)
        (xy -3.373093 0.668442)
        (xy -3.362503 0.654357)
        (xy -3.350718 0.641722)
        (xy -3.337791 0.630561)
        (xy -3.323773 0.6209)
        (xy -3.308715 0.612766)
        (xy -3.29267 0.606185)
        (xy -3.275688 0.601181)
        (xy -3.257822 0.597781)
        (xy -3.239123 0.596011)
        (xy -3.227972 0.595741)
      )

      (stroke (width 0) (type solid)) (fill solid) (layer "F.SilkS") (tstamp b2f33055-506a-422c-888b-e5bff4d3419c))
    (fp_poly
      (pts
        (xy 5.878135 0.59656)
        (xy 5.895118 0.598972)
        (xy 5.91117 0.602944)
        (xy 5.926236 0.608446)
        (xy 5.940264 0.615445)
        (xy 5.953199 0.62391)
        (xy 5.964987 0.63381)
        (xy 5.975575 0.645113)
        (xy 5.984909 0.657787)
        (xy 5.992935 0.671801)
        (xy 5.994189 0.674364)
        (xy 5.999098 0.685674)
        (xy 6.003286 0.697626)
        (xy 6.006842 0.71054)
        (xy 6.00986 0.72474)
        (xy 6.011855 0.736629)
        (xy 6.012058 0.738076)
        (xy 6.012244 0.739678)
        (xy 6.012414 0.741519)
        (xy 6.01257 0.743686)
        (xy 6.012711 0.746264)
        (xy 6.012839 0.749336)
        (xy 6.012955 0.752989)
        (xy 6.01306 0.757307)
        (xy 6.013154 0.762376)
        (xy 6.013239 0.76828)
        (xy 6.013315 0.775104)
        (xy 6.013384 0.782935)
        (xy 6.013445 0.791856)
        (xy 6.013501 0.801953)
        (xy 6.013552 0.81331)
        (xy 6.013598 0.826014)
        (xy 6.013642 0.840148)
        (xy 6.013683 0.855799)
        (xy 6.013722 0.873051)
        (xy 6.013762 0.891989)
        (xy 6.013801 0.912698)
        (xy 6.013818 0.921732)
        (xy 6.014134 1.09596)
        (xy 5.989517 1.09596)
        (xy 5.964901 1.09596)
        (xy 5.964901 0.930237)
        (xy 5.964899 0.909018)
        (xy 5.964893 0.889605)
        (xy 5.964883 0.871912)
        (xy 5.964867 0.855852)
        (xy 5.964845 0.841341)
        (xy 5.964816 0.828291)
        (xy 5.96478 0.816618)
        (xy 5.964736 0.806236)
        (xy 5.964683 0.797058)
        (xy 5.96462 0.788999)
        (xy 5.964547 0.781974)
        (xy 5.964464 0.775896)
        (xy 5.964368 0.770679)
        (xy 5.964261 0.766239)
        (xy 5.96414 0.762488)
        (xy 5.964006 0.759341)
        (xy 5.963857 0.756713)
        (xy 5.963693 0.754517)
        (xy 5.963514 0.752668)
        (xy 5.963465 0.752241)
        (xy 5.960795 0.735484)
        (xy 5.956872 0.720037)
        (xy 5.951716 0.705929)
        (xy 5.945348 0.693187)
        (xy 5.93779 0.681841)
        (xy 5.929063 0.67192)
        (xy 5.919188 0.663452)
        (xy 5.908187 0.656465)
        (xy 5.896081 0.650989)
        (xy 5.88609 0.647838)
        (xy 5.879227 0.646238)
        (xy 5.872464 0.645109)
        (xy 5.865348 0.64441)
        (xy 5.857424 0.644103)
        (xy 5.848238 0.644148)
        (xy 5.84482 0.644234)
        (xy 5.834047 0.644773)
        (xy 5.824646 0.645768)
        (xy 5.816137 0.647302)
        (xy 5.808039 0.649459)
        (xy 5.801036 0.651877)
        (xy 5.787458 0.658)
        (xy 5.774898 0.665696)
        (xy 5.763392 0.674918)
        (xy 5.752976 0.685623)
        (xy 5.743685 0.697766)
        (xy 5.735554 0.711303)
        (xy 5.728621 0.72619)
        (xy 5.722919 0.742382)
        (xy 5.720104 0.752704)
        (xy 5.719324 0.755852)
        (xy 5.718612 0.758699)
        (xy 5.717965 0.761339)
        (xy 5.717379 0.763868)
        (xy 5.716853 0.766379)
        (xy 5.716382 0.768968)
        (xy 5.715962 0.771729)
        (xy 5.715592 0.774757)
        (xy 5.715267 0.778146)
        (xy 5.714984 0.781992)
        (xy 5.71474 0.786388)
        (xy 5.714532 0.79143)
        (xy 5.714356 0.797212)
        (xy 5.714209 0.803829)
        (xy 5.714088 0.811375)
        (xy 5.713989 0.819945)
        (xy 5.71391 0.829633)
        (xy 5.713846 0.840535)
        (xy 5.713796 0.852745)
        (xy 5.713754 0.866358)
        (xy 5.713719 0.881468)
        (xy 5.713687 0.898169)
        (xy 5.713654 0.916558)
        (xy 5.713617 0.936727)
        (xy 5.713611 0.940171)
        (xy 5.713315 1.09596)
        (xy 5.689258 1.09596)
        (xy 5.665201 1.09596)
        (xy 5.664876 0.925042)
        (xy 5.664836 0.903734)
        (xy 5.664798 0.884228)
        (xy 5.664761 0.866434)
        (xy 5.664723 0.850264)
        (xy 5.66468 0.835627)
        (xy 5.664632 0.822435)
        (xy 5.664576 0.810598)
        (xy 5.66451 0.800027)
        (xy 5.664433 0.790632)
        (xy 5.66434 0.782324)
        (xy 5.664232 0.775014)
        (xy 5.664105 0.768613)
        (xy 5.663958 0.76303)
        (xy 5.663788 0.758178)
        (xy 5.663594 0.753965)
        (xy 5.663372 0.750304)
        (xy 5.663122 0.747104)
        (xy 5.662841 0.744277)
        (xy 5.662526 0.741733)
        (xy 5.662177 0.739382)
        (xy 5.66179 0.737136)
        (xy 5.661363 0.734904)
        (xy 5.660895 0.732598)
        (xy 5.660384 0.730129)
        (xy 5.660274 0.729595)
        (xy 5.656443 0.714763)
        (xy 5.651352 0.701243)
        (xy 5.645032 0.689072)
        (xy 5.637511 0.678287)
        (xy 5.628821 0.668927)
        (xy 5.61899 0.661028)
        (xy 5.608048 0.654627)
        (xy 5.597232 0.650165)
        (xy 5.591554 0.648331)
        (xy 5.586393 0.646924)
        (xy 5.581351 0.645891)
        (xy 5.57603 0.645178)
        (xy 5.57003 0.644733)
        (xy 5.562955 0.644503)
        (xy 5.554406 0.644435)
        (xy 5.554034 0.644435)
        (xy 5.545347 0.644499)
        (xy 5.538145 0.644731)
        (xy 5.532023 0.645187)
        (xy 5.526578 0.645924)
        (xy 5.521405 0.647)
        (xy 5.516102 0.648471)
        (xy 5.510263 0.650396)
        (xy 5.509117 0.650798)
        (xy 5.497698 0.655397)
        (xy 5.48738 0.660835)
        (xy 5.477723 0.667393)
        (xy 5.468288 0.675355)
        (xy 5.463202 0.680264)
        (xy 5.453008 0.691678)
        (xy 5.443994 0.704275)
        (xy 5.436131 0.718125)
        (xy 5.42939 0.733293)
        (xy 5.423741 0.749849)
        (xy 5.419157 0.767858)
        (xy 5.415607 0.78739)
        (xy 5.414879 0.792504)
        (xy 5.414665 0.794238)
        (xy 5.41447 0.796183)
        (xy 5.414293 0.798435)
        (xy 5.414133 0.801087)
        (xy 5.413988 0.804232)
        (xy 5.413857 0.807965)
        (xy 5.413739 0.81238)
        (xy 5.413633 0.817571)
        (xy 5.413538 0.823631)
        (xy 5.413453 0.830655)
        (xy 5.413376 0.838737)
        (xy 5.413306 0.84797)
        (xy 5.413242 0.858448)
        (xy 5.413184 0.870266)
        (xy 5.413129 0.883517)
        (xy 5.413077 0.898296)
        (xy 5.413026 0.914696)
        (xy 5.412976 0.932811)
        (xy 5.412932 0.9501)
        (xy 5.412566 1.09596)
        (xy 5.388503 1.09596)
        (xy 5.364439 1.09596)
        (xy 5.364438 0.88769)
        (xy 5.364435 0.86743)
        (xy 5.364426 0.847373)
        (xy 5.364412 0.827623)
        (xy 5.364393 0.808287)
        (xy 5.364369 0.789471)
        (xy 5.36434 0.771282)
        (xy 5.364308 0.753826)
        (xy 5.364271 0.737209)
        (xy 5.364231 0.721537)
        (xy 5.364187 0.706916)
        (xy 5.36414 0.693453)
        (xy 5.36409 0.681254)
        (xy 5.364037 0.670425)
        (xy 5.363982 0.661072)
        (xy 5.363925 0.653301)
        (xy 5.363866 0.647219)
        (xy 5.363811 0.64325)
        (xy 5.363186 0.607081)
        (xy 5.386878 0.607081)
        (xy 5.410569 0.607081)
        (xy 5.411083 0.609208)
        (xy 5.411262 0.610778)
        (xy 5.41147 0.613983)
        (xy 5.4117 0.618566)
        (xy 5.411944 0.624272)
        (xy 5.412195 0.630844)
        (xy 5.412444 0.638026)
        (xy 5.412685 0.645562)
        (xy 5.412908 0.653196)
        (xy 5.413107 0.660671)
        (xy 5.413275 0.667732)
        (xy 5.413402 0.674122)
        (xy 5.413482 0.679585)
        (xy 5.413506 0.683866)
        (xy 5.413468 0.686707)
        (xy 5.413435 0.687352)
        (xy 5.413248 0.690317)
        (xy 5.413176 0.692311)
        (xy 5.413223 0.692875)
        (xy 5.413703 0.691999)
        (xy 5.414867 0.689763)
        (xy 5.416545 0.686496)
        (xy 5.418569 0.682526)
        (xy 5.418783 0.682104)
        (xy 5.427607 0.666616)
        (xy 5.437609 0.652559)
        (xy 5.448747 0.639967)
        (xy 5.46098 0.628875)
        (xy 5.474265 0.619319)
        (xy 5.48856 0.611332)
        (xy 5.503824 0.604951)
        (xy 5.516682 0.601029)
        (xy 5.523164 0.599428)
        (xy 5.528857 0.598218)
        (xy 5.534224 0.597349)
        (xy 5.539728 0.596767)
        (xy 5.54583 0.596422)
        (xy 5.552993 0.596263)
        (xy 5.559707 0.596234)
        (xy 5.568347 0.596302)
        (xy 5.575574 0.596529)
        (xy 5.581862 0.596969)
        (xy 5.587687 0.597677)
        (xy 5.593523 0.598708)
        (xy 5.599845 0.600115)
        (xy 5.605096 0.601425)
        (xy 5.620754 0.606361)
        (xy 5.63534 0.612807)
        (xy 5.648791 0.620709)
        (xy 5.661041 0.630009)
        (xy 5.672027 0.640652)
        (xy 5.681684 0.652582)
        (xy 5.689947 0.665744)
        (xy 5.696753 0.68008)
        (xy 5.697339 0.681546)
        (xy 5.698854 0.685317)
        (xy 5.70015 0.688396)
        (xy 5.701054 0.690377)
        (xy 5.701346 0.69088)
        (xy 5.701994 0.690368)
        (xy 5.703219 0.688515)
        (xy 5.704787 0.685688)
        (xy 5.705215 0.68485)
        (xy 5.707129 0.681337)
        (xy 5.709757 0.676895)
        (xy 5.712725 0.672142)
        (xy 5.715154 0.668442)
        (xy 5.725744 0.654357)
        (xy 5.737529 0.641722)
        (xy 5.750456 0.630561)
        (xy 5.764474 0.6209)
        (xy 5.779532 0.612766)
        (xy 5.795577 0.606185)
        (xy 5.812558 0.601181)
        (xy 5.830424 0.597781)
        (xy 5.849124 0.596011)
        (xy 5.860275 0.595741)
      )

      (stroke (width 0) (type solid)) (fill solid) (layer "F.SilkS") (tstamp 1881f4c0-34f4-4174-b2ae-9d770c4a805d))
    (fp_poly
      (pts
        (xy -0.684181 0.595962)
        (xy -0.675066 0.596205)
        (xy -0.666221 0.596651)
        (xy -0.658182 0.597285)
        (xy -0.651955 0.598023)
        (xy -0.633546 0.60145)
        (xy -0.616467 0.606133)
        (xy -0.600738 0.612058)
        (xy -0.586384 0.619211)
        (xy -0.573426 0.627577)
        (xy -0.561886 0.637141)
        (xy -0.551788 0.647889)
        (xy -0.543154 0.659806)
        (xy -0.536067 0.672748)
        (xy -0.534377 0.676259)
        (xy -0.533304 0.678211)
        (xy -0.532713 0.678778)
        (xy -0.532467 0.678136)
        (xy -0.532431 0.677415)
        (xy -0.532344 0.673774)
        (xy -0.532193 0.668796)
        (xy -0.531991 0.662791)
        (xy -0.53175 0.656065)
        (xy -0.531482 0.64893)
        (xy -0.5312 0.641693)
        (xy -0.530915 0.634663)
        (xy -0.53064 0.628148)
        (xy -0.530386 0.622458)
        (xy -0.530167 0.617902)
        (xy -0.529994 0.614787)
        (xy -0.529934 0.613936)
        (xy -0.52938 0.607081)
        (xy -0.506822 0.607081)
        (xy -0.500493 0.607109)
        (xy -0.494823 0.607189)
        (xy -0.490075 0.607312)
        (xy -0.486513 0.607471)
        (xy -0.484403 0.607656)
        (xy -0.483933 0.60779)
        (xy -0.483877 0.608866)
        (xy -0.483865 0.611618)
        (xy -0.483893 0.615831)
        (xy -0.48396 0.621288)
        (xy -0.484061 0.627774)
        (xy -0.484196 0.635076)
        (xy -0.48436 0.642976)
        (xy -0.484361 0.643014)
        (xy -0.484437 0.64727)
        (xy -0.484518 0.653314)
        (xy -0.484604 0.661042)
        (xy -0.484693 0.670351)
        (xy -0.484786 0.681135)
        (xy -0.48488 0.693293)
        (xy -0.484977 0.70672)
        (xy -0.485075 0.721313)
        (xy -0.485174 0.736968)
        (xy -0.485272 0.753582)
        (xy -0.48537 0.77105)
        (xy -0.485466 0.789269)
        (xy -0.48556 0.808136)
        (xy -0.485651 0.827547)
        (xy -0.485739 0.847397)
        (xy -0.485823 0.867585)
        (xy -0.485903 0.888005)
        (xy -0.485911 0.890291)
        (xy -0.485999 0.913933)
        (xy -0.486081 0.935763)
        (xy -0.486159 0.955856)
        (xy -0.486232 0.974292)
        (xy -0.486302 0.991149)
        (xy -0.48637 1.006503)
        (xy -0.486437 1.020433)
        (xy -0.486505 1.033017)
        (xy -0.486573 1.044332)
        (xy -0.486643 1.054457)
        (xy -0.486715 1.063469)
        (xy -0.486792 1.071446)
        (xy -0.486873 1.078466)
        (xy -0.48696 1.084607)
        (xy -0.487054 1.089946)
        (xy -0.487156 1.094562)
        (xy -0.487266 1.098532)
        (xy -0.487386 1.101934)
        (xy -0.487517 1.104846)
        (xy -0.487659 1.107346)
        (xy -0.487814 1.109512)
        (xy -0.487982 1.111421)
        (xy -0.488165 1.113151)
        (xy -0.488363 1.114781)
        (xy -0.488578 1.116388)
        (xy -0.488754 1.117645)
        (xy -0.491398 1.13437)
        (xy -0.494445 1.149558)
        (xy -0.497989 1.163541)
        (xy -0.502123 1.176648)
        (xy -0.506941 1.189209)
        (xy -0.512539 1.201555)
        (xy -0.512924 1.202341)
        (xy -0.521733 1.218296)
        (xy -0.531782 1.232838)
        (xy -0.543078 1.245971)
        (xy -0.555628 1.257701)
        (xy -0.569439 1.268032)
        (xy -0.584518 1.27697)
        (xy -0.600872 1.284518)
        (xy -0.618509 1.290682)
        (xy -0.637434 1.295465)
        (xy -0.657198 1.298814)
        (xy -0.662731 1.299391)
        (xy -0.669689 1.299881)
        (xy -0.677653 1.300274)
        (xy -0.686202 1.300563)
        (xy -0.694915 1.300737)
        (xy -0.703373 1.300789)
        (xy -0.711153 1.30071)
        (xy -0.717837 1.30049)
        (xy -0.722445 1.300177)
        (xy -0.742993 1.297491)
        (xy -0.762272 1.293439)
        (xy -0.780274 1.288027)
        (xy -0.796985 1.281263)
        (xy -0.812396 1.273153)
        (xy -0.826494 1.263705)
        (xy -0.839268 1.252926)
        (xy -0.850708 1.240821)
        (xy -0.860801 1.227399)
        (xy -0.869538 1.212667)
        (xy -0.87193 1.207914)
        (xy -0.874355 1.20251)
        (xy -0.876868 1.19622)
        (xy -0.879362 1.189388)
        (xy -0.881728 1.182355)
        (xy -0.883859 1.175465)
        (xy -0.885648 1.16906)
        (xy -0.886987 1.163484)
        (xy -0.887769 1.159078)
        (xy -0.887927 1.156962)
        (xy -0.887721 1.156526)
        (xy -0.886968 1.156187)
        (xy -0.885464 1.155934)
        (xy -0.883005 1.155754)
        (xy -0.879388 1.155637)
        (xy -0.87441 1.15557)
        (xy -0.867866 1.155542)
        (xy -0.863105 1.155539)
        (xy -0.838282 1.155543)
        (xy -0.836015 1.163109)
        (xy -0.830766 1.177435)
        (xy -0.823938 1.190782)
        (xy -0.815612 1.203073)
        (xy -0.805872 1.21423)
        (xy -0.7948 1.224176)
        (xy -0.782479 1.232835)
        (xy -0.768992 1.240128)
        (xy -0.754421 1.245979)
        (xy -0.744 1.249077)
        (xy -0.734401 1.251312)
        (xy -0.725084 1.252943)
        (xy -0.715512 1.254031)
        (xy -0.705151 1.254637)
        (xy -0.69362 1.254823)
        (xy -0.674573 1.254176)
        (xy -0.656872 1.252224)
        (xy -0.640478 1.248944)
        (xy -0.62535 1.244316)
        (xy -0.611448 1.23832)
        (xy -0.598733 1.230935)
        (xy -0.587163 1.222139)
        (xy -0.576699 1.211914)
        (xy -0.567301 1.200237)
        (xy -0.558929 1.187088)
        (xy -0.557682 1.184848)
        (xy -0.553151 1.175514)
        (xy -0.548866 1.164645)
        (xy -0.544945 1.152595)
        (xy -0.541506 1.139717)
        (xy -0.539464 1.130475)
        (xy -0.537673 1.120763)
        (xy -0.536172 1.110685)
        (xy -0.534946 1.100022)
        (xy -0.53398 1.088558)
        (xy -0.533257 1.076073)
        (xy -0.532763 1.06235)
        (xy -0.532481 1.04717)
        (xy -0.532397 1.031186)
        (xy -0.532397 0.999036)
        (xy -0.538357 1.010909)
        (xy -0.545238 1.023494)
        (xy -0.552581 1.034638)
        (xy -0.560695 1.044784)
        (xy -0.565466 1.049965)
        (xy -0.576229 1.060127)
        (xy -0.58752 1.068764)
        (xy -0.599607 1.076028)
        (xy -0.612757 1.082073)
        (xy -0.627236 1.087054)
        (xy -0.6323 1.088477)
        (xy -0.643748 1.091075)
        (xy -0.656462 1.093162)
        (xy -0.669896 1.094695)
        (xy -0.6835 1.095628)
        (xy -0.696726 1.095919)
        (xy -0.709027 1.095522)
        (xy -0.714408 1.095078)
        (xy -0.733584 1.092227)
        (xy -0.751955 1.087682)
        (xy -0.769474 1.08148)
        (xy -0.786095 1.073659)
        (xy -0.801772 1.064257)
        (xy -0.816459 1.053311)
        (xy -0.83011 1.040859)
        (xy -0.842678 1.026939)
        (xy -0.854117 1.011588)
        (xy -0.864381 0.994844)
        (xy -0.873424 0.976745)
        (xy -0.880357 0.959666)
        (xy -0.886377 0.940805)
        (xy -0.89113 0.920792)
        (xy -0.894616 0.899878)
        (xy -0.896837 0.878315)
        (xy -0.897796 0.856352)
        (xy -0.897559 0.839058)
        (xy -0.846033 0.839058)
        (xy -0.845938 0.859343)
        (xy -0.844623 0.879397)
        (xy -0.842076 0.898968)
        (xy -0.838282 0.917808)
        (xy -0.833228 0.935665)
        (xy -0.832998 0.93636)
        (xy -0.826568 0.953479)
        (xy -0.819145 0.969108)
        (xy -0.810618 0.983428)
        (xy -0.80088 0.99662)
        (xy -0.789821 1.008868)
        (xy -0.788757 1.009929)
        (xy -0.776621 1.020658)
        (xy -0.763509 1.029815)
        (xy -0.749536 1.03734)
        (xy -0.734821 1.043171)
        (xy -0.719478 1.047247)
        (xy -0.716772 1.04777)
        (xy -0.710676 1.048585)
        (xy -0.703146 1.049126)
        (xy -0.694619 1.049398)
        (xy -0.685531 1.049408)
        (xy -0.676319 1.049162)
        (xy -0.667418 1.048664)
        (xy -0.659266 1.047922)
        (xy -0.652299 1.04694)
        (xy -0.652063 1.046898)
        (xy -0.636353 1.043272)
        (xy -0.621598 1.038237)
        (xy -0.607914 1.031858)
        (xy -0.595414 1.024198)
        (xy -0.584215 1.01532)
        (xy -0.57443 1.005287)
        (xy -0.572483 1.002937)
        (xy -0.564383 0.991809)
        (xy -0.557243 0.979734)
        (xy -0.551037 0.966616)
        (xy -0.545738 0.952359)
        (xy -0.54132 0.936868)
        (xy -0.537757 0.920047)
        (xy -0.535023 0.901801)
        (xy -0.533091 0.882033)
        (xy -0.531936 0.860649)
        (xy -0.531748 0.854357)
        (xy -0.531649 0.829739)
        (xy -0.532623 0.806678)
        (xy -0.534668 0.785175)
        (xy -0.537785 0.765229)
        (xy -0.541974 0.746841)
        (xy -0.547235 0.730011)
        (xy -0.553567 0.714738)
        (xy -0.560971 0.701024)
        (xy -0.569447 0.688868)
        (xy -0.578994 0.67827)
        (xy -0.579942 0.677359)
        (xy -0.590475 0.668467)
        (xy -0.601986 0.660914)
        (xy -0.614584 0.654654)
        (xy -0.628377 0.64964)
        (xy -0.643475 0.645828)
        (xy -0.659989 0.64317)
        (xy -0.661798 0.642958)
        (xy -0.668051 0.642451)
        (xy -0.675483 0.642178)
        (xy -0.683668 0.642125)
        (xy -0.692182 0.642278)
        (xy -0.700599 0.642623)
        (xy -0.708494 0.643148)
        (xy -0.715442 0.643839)
        (xy -0.721017 0.644682)
        (xy -0.721973 0.644876)
        (xy -0.737993 0.649232)
        (xy -0.752939 0.655141)
        (xy -0.766813 0.662606)
        (xy -0.779619 0.671629)
        (xy -0.791358 0.682212)
        (xy -0.802033 0.694358)
        (xy -0.811647 0.708069)
        (xy -0.820204 0.723347)
        (xy -0.821742 0.726495)
        (xy -0.828683 0.742915)
        (xy -0.834485 0.760606)
        (xy -0.839134 0.779315)
        (xy -0.842617 0.798794)
        (xy -0.844921 0.818792)
        (xy -0.846033 0.839058)
        (xy -0.897559 0.839058)
        (xy -0.897493 0.83424)
        (xy -0.89593 0.81223)
        (xy -0.893108 0.790572)
        (xy -0.88903 0.769518)
        (xy -0.883697 0.749317)
        (xy -0.878948 0.735078)
        (xy -0.876493 0.728894)
        (xy -0.87333 0.721698)
        (xy -0.869676 0.713929)
        (xy -0.865753 0.706027)
        (xy -0.861778 0.698429)
        (xy -0.857973 0.691574)
        (xy -0.854556 0.685901)
        (xy -0.853555 0.684367)
        (xy -0.841692 0.668262)
        (xy -0.828759 0.653704)
        (xy -0.814793 0.640715)
        (xy -0.79983 0.629316)
        (xy -0.783908 0.61953)
        (xy -0.767062 0.61138)
        (xy -0.749329 0.604886)
        (xy -0.730746 0.600072)
        (xy -0.71135 0.596959)
        (xy -0.707788 0.596582)
        (xy -0.701078 0.596137)
        (xy -0.69303 0.595934)
      )

      (stroke (width 0) (type solid)) (fill solid) (layer "F.SilkS") (tstamp 51127cb8-3c70-4106-8db4-c97fc4d1928b))
    (fp_poly
      (pts
        (xy -1.377616 -0.915927)
        (xy -1.369063 -0.915588)
        (xy -1.361048 -0.915088)
        (xy -1.354053 -0.914438)
        (xy -1.35076 -0.914012)
        (xy -1.33232 -0.910569)
        (xy -1.31522 -0.905873)
        (xy -1.299481 -0.899939)
        (xy -1.285123 -0.89278)
        (xy -1.272167 -0.884409)
        (xy -1.260633 -0.874839)
        (xy -1.250543 -0.864084)
        (xy -1.241916 -0.852158)
        (xy -1.234872 -0.839281)
        (xy -1.233182 -0.83577)
        (xy -1.232109 -0.833818)
        (xy -1.231518 -0.833251)
        (xy -1.231272 -0.833893)
        (xy -1.231236 -0.834613)
        (xy -1.231149 -0.838254)
        (xy -1.230998 -0.843232)
        (xy -1.230796 -0.849238)
        (xy -1.230555 -0.855963)
        (xy -1.230287 -0.863099)
        (xy -1.230005 -0.870336)
        (xy -1.22972 -0.877366)
        (xy -1.229445 -0.88388)
        (xy -1.229191 -0.88957)
        (xy -1.228972 -0.894127)
        (xy -1.228798 -0.897241)
        (xy -1.228739 -0.898092)
        (xy -1.228185 -0.904948)
        (xy -1.205627 -0.904948)
        (xy -1.199298 -0.904919)
        (xy -1.193628 -0.90484)
        (xy -1.18888 -0.904716)
        (xy -1.185318 -0.904558)
        (xy -1.183208 -0.904373)
        (xy -1.182738 -0.904239)
        (xy -1.182682 -0.903162)
        (xy -1.18267 -0.90041)
        (xy -1.182698 -0.896198)
        (xy -1.182764 -0.890741)
        (xy -1.182866 -0.884254)
        (xy -1.183001 -0.876953)
        (xy -1.183165 -0.869052)
        (xy -1.183166 -0.869015)
        (xy -1.183242 -0.864758)
        (xy -1.183323 -0.858714)
        (xy -1.183409 -0.850986)
        (xy -1.183498 -0.841678)
        (xy -1.18359 -0.830893)
        (xy -1.183685 -0.818735)
        (xy -1.183782 -0.805308)
        (xy -1.18388 -0.790715)
        (xy -1.183979 -0.77506)
        (xy -1.184077 -0.758447)
        (xy -1.184175 -0.740979)
        (xy -1.184271 -0.722759)
        (xy -1.184365 -0.703893)
        (xy -1.184456 -0.684482)
        (xy -1.184544 -0.664631)
        (xy -1.184628 -0.644444)
        (xy -1.184708 -0.624024)
        (xy -1.184716 -0.621738)
        (xy -1.184804 -0.598095)
        (xy -1.184886 -0.576266)
        (xy -1.184964 -0.556172)
        (xy -1.185037 -0.537736)
        (xy -1.185107 -0.52088)
        (xy -1.185175 -0.505526)
        (xy -1.185242 -0.491595)
        (xy -1.18531 -0.479012)
        (xy -1.185378 -0.467696)
        (xy -1.185447 -0.457571)
        (xy -1.18552 -0.448559)
        (xy -1.185597 -0.440582)
        (xy -1.185678 -0.433562)
        (xy -1.185765 -0.427422)
        (xy -1.185859 -0.422082)
        (xy -1.185961 -0.417467)
        (xy -1.186071 -0.413496)
        (xy -1.186191 -0.410094)
        (xy -1.186322 -0.407182)
        (xy -1.186464 -0.404682)
        (xy -1.186619 -0.402517)
        (xy -1.186787 -0.400608)
        (xy -1.18697 -0.398877)
        (xy -1.187168 -0.397248)
        (xy -1.187383 -0.395641)
        (xy -1.187559 -0.394383)
        (xy -1.190203 -0.377659)
        (xy -1.19325 -0.36247)
        (xy -1.196794 -0.348488)
        (xy -1.200928 -0.335381)
        (xy -1.205746 -0.32282)
        (xy -1.211344 -0.310474)
        (xy -1.211729 -0.309687)
        (xy -1.220538 -0.293733)
        (xy -1.230587 -0.279191)
        (xy -1.241883 -0.266058)
        (xy -1.254433 -0.254327)
        (xy -1.268244 -0.243996)
        (xy -1.283323 -0.235059)
        (xy -1.299677 -0.227511)
        (xy -1.317314 -0.221347)
        (xy -1.336239 -0.216563)
        (xy -1.356003 -0.213215)
        (xy -1.361536 -0.212638)
        (xy -1.368494 -0.212148)
        (xy -1.376458 -0.211754)
        (xy -1.385007 -0.211466)
        (xy -1.39372 -0.211291)
        (xy -1.402178 -0.211239)
        (xy -1.409958 -0.211319)
        (xy -1.416642 -0.211538)
        (xy -1.42125 -0.211852)
        (xy -1.441798 -0.214538)
        (xy -1.461077 -0.21859)
        (xy -1.479079 -0.224002)
        (xy -1.49579 -0.230766)
        (xy -1.5112 -0.238875)
        (xy -1.525299 -0.248323)
        (xy -1.538073 -0.259103)
        (xy -1.549513 -0.271207)
        (xy -1.559606 -0.284629)
        (xy -1.568343 -0.299362)
        (xy -1.570735 -0.304115)
        (xy -1.57316 -0.309519)
        (xy -1.575673 -0.315809)
        (xy -1.578167 -0.322641)
        (xy -1.580533 -0.329674)
        (xy -1.582664 -0.336564)
        (xy -1.584453 -0.342968)
        (xy -1.585792 -0.348545)
        (xy -1.586574 -0.352951)
        (xy -1.586732 -0.355066)
        (xy -1.586526 -0.355503)
        (xy -1.585773 -0.355841)
        (xy -1.584269 -0.356095)
        (xy -1.58181 -0.356275)
        (xy -1.578193 -0.356392)
        (xy -1.573215 -0.356459)
        (xy -1.566671 -0.356487)
        (xy -1.56191 -0.35649)
        (xy -1.537087 -0.356485)
        (xy -1.53482 -0.34892)
        (xy -1.529571 -0.334594)
        (xy -1.522743 -0.321247)
        (xy -1.514417 -0.308956)
        (xy -1.504677 -0.297799)
        (xy -1.493605 -0.287853)
        (xy -1.481284 -0.279194)
        (xy -1.467797 -0.271901)
        (xy -1.453226 -0.26605)
        (xy -1.442805 -0.262951)
        (xy -1.433206 -0.260716)
        (xy -1.423889 -0.259085)
        (xy -1.414317 -0.257997)
        (xy -1.403956 -0.257391)
        (xy -1.392425 -0.257206)
        (xy -1.373476 -0.257846)
        (xy -1.355879 -0.259776)
        (xy -1.339588 -0.263012)
        (xy -1.324558 -0.267569)
        (xy -1.310744 -0.273464)
        (xy -1.2981 -0.280711)
        (xy -1.28658 -0.289325)
        (xy -1.279384 -0.295955)
        (xy -1.27046 -0.305918)
        (xy -1.262513 -0.317027)
        (xy -1.255513 -0.329361)
        (xy -1.249428 -0.343002)
        (xy -1.244227 -0.358031)
        (xy -1.23988 -0.37453)
        (xy -1.236356 -0.392579)
        (xy -1.233624 -0.412259)
        (xy -1.233009 -0.417959)
        (xy -1.232784 -0.421021)
        (xy -1.232556 -0.425723)
        (xy -1.23233 -0.431811)
        (xy -1.232114 -0.439034)
        (xy -1.231915 -0.44714)
        (xy -1.231741 -0.455876)
        (xy -1.231597 -0.464992)
        (xy -1.23153 -0.470441)
        (xy -1.231063 -0.512993)
        (xy -1.237093 -0.501119)
        (xy -1.243923 -0.488708)
        (xy -1.251126 -0.477751)
        (xy -1.259005 -0.467811)
        (xy -1.264271 -0.462064)
        (xy -1.275034 -0.451901)
        (xy -1.286325 -0.443265)
        (xy -1.298412 -0.436001)
        (xy -1.311562 -0.429955)
        (xy -1.326041 -0.424974)
        (xy -1.331105 -0.423552)
        (xy -1.342553 -0.420954)
        (xy -1.355267 -0.418866)
        (xy -1.368701 -0.417334)
        (xy -1.382305 -0.416401)
        (xy -1.395531 -0.41611)
        (xy -1.407832 -0.416506)
        (xy -1.413213 -0.41695)
        (xy -1.432389 -0.419801)
        (xy -1.45076 -0.424346)
        (xy -1.468279 -0.430548)
        (xy -1.4849 -0.438369)
        (xy -1.500577 -0.447772)
        (xy -1.515264 -0.458718)
        (xy -1.528915 -0.47117)
        (xy -1.541483 -0.48509)
        (xy -1.552922 -0.500441)
        (xy -1.563186 -0.517185)
        (xy -1.572229 -0.535284)
        (xy -1.579162 -0.552362)
        (xy -1.585182 -0.571224)
        (xy -1.589935 -0.591237)
        (xy -1.593421 -0.61215)
        (xy -1.595642 -0.633714)
        (xy -1.596601 -0.655677)
        (xy -1.596364 -0.67297)
        (xy -1.544838 -0.67297)
        (xy -1.544743 -0.652685)
        (xy -1.543428 -0.632632)
        (xy -1.540881 -0.61306)
        (xy -1.537087 -0.594221)
        (xy -1.532033 -0.576363)
        (xy -1.531803 -0.575668)
        (xy -1.525373 -0.55855)
        (xy -1.51795 -0.542921)
        (xy -1.509423 -0.528601)
        (xy -1.499685 -0.515408)
        (xy -1.488626 -0.503161)
        (xy -1.487562 -0.502099)
        (xy -1.475426 -0.491371)
        (xy -1.462314 -0.482214)
        (xy -1.448341 -0.474689)
        (xy -1.433626 -0.468858)
        (xy -1.418283 -0.464781)
        (xy -1.415577 -0.464259)
        (xy -1.409481 -0.463444)
        (xy -1.401951 -0.462903)
        (xy -1.393424 -0.46263)
        (xy -1.384336 -0.46262)
        (xy -1.375124 -0.462867)
        (xy -1.366223 -0.463365)
        (xy -1.358071 -0.464107)
        (xy -1.351104 -0.465089)
        (xy -1.350868 -0.46513)
        (xy -1.335158 -0.468757)
        (xy -1.320403 -0.473791)
        (xy -1.306719 -0.48017)
        (xy -1.294219 -0.487831)
        (xy -1.28302 -0.496709)
        (xy -1.273235 -0.506741)
        (xy -1.271288 -0.509091)
        (xy -1.263188 -0.520219)
        (xy -1.256048 -0.532294)
        (xy -1.249842 -0.545413)
        (xy -1.244543 -0.559669)
        (xy -1.240125 -0.57516)
        (xy -1.236562 -0.591981)
        (xy -1.233828 -0.610228)
        (xy -1.231896 -0.629995)
        (xy -1.230741 -0.65138)
        (xy -1.230553 -0.657671)
        (xy -1.230454 -0.682289)
        (xy -1.231428 -0.70535)
        (xy -1.233473 -0.726854)
        (xy -1.23659 -0.746799)
        (xy -1.240779 -0.765188)
        (xy -1.24604 -0.782018)
        (xy -1.252372 -0.79729)
        (xy -1.259776 -0.811005)
        (xy -1.268252 -0.823161)
        (xy -1.277799 -0.833759)
        (xy -1.278747 -0.83467)
        (xy -1.28928 -0.843562)
        (xy -1.300791 -0.851115)
        (xy -1.313388 -0.857375)
        (xy -1.327182 -0.862388)
        (xy -1.34228 -0.866201)
        (xy -1.358793 -0.868858)
        (xy -1.360603 -0.869071)
        (xy -1.366856 -0.869577)
        (xy -1.374288 -0.869851)
        (xy -1.382473 -0.869904)
        (xy -1.390987 -0.869751)
        (xy -1.399404 -0.869405)
        (xy -1.407299 -0.86888)
        (xy -1.414247 -0.86819)
        (xy -1.419822 -0.867347)
        (xy -1.420778 -0.867152)
        (xy -1.436798 -0.862797)
        (xy -1.451744 -0.856888)
        (xy -1.465618 -0.849423)
        (xy -1.478424 -0.8404)
        (xy -1.490163 -0.829816)
        (xy -1.500838 -0.81767)
        (xy -1.510452 -0.803959)
        (xy -1.519009 -0.788681)
        (xy -1.520547 -0.785534)
        (xy -1.527488 -0.769113)
        (xy -1.53329 -0.751423)
        (xy -1.537939 -0.732713)
        (xy -1.541422 -0.713235)
        (xy -1.543726 -0.693237)
        (xy -1.544838 -0.67297)
        (xy -1.596364 -0.67297)
        (xy -1.596298 -0.677789)
        (xy -1.594735 -0.699799)
        (xy -1.591913 -0.721456)
        (xy -1.587835 -0.742511)
        (xy -1.582502 -0.762712)
        (xy -1.577753 -0.77695)
        (xy -1.575298 -0.783135)
        (xy -1.572135 -0.790331)
        (xy -1.568481 -0.7981)
        (xy -1.564558 -0.806002)
        (xy -1.560583 -0.8136)
        (xy -1.556778 -0.820455)
        (xy -1.553361 -0.826128)
        (xy -1.552359 -0.827661)
        (xy -1.540484 -0.84379)
        (xy -1.527552 -0.858355)
        (xy -1.51359 -0.871341)
        (xy -1.498625 -0.882731)
        (xy -1.482682 -0.892509)
        (xy -1.465787 -0.90066)
        (xy -1.447968 -0.907168)
        (xy -1.42925 -0.912017)
        (xy -1.409659 -0.91519)
        (xy -1.407539 -0.915427)
        (xy -1.401668 -0.915855)
        (xy -1.394401 -0.916073)
        (xy -1.386223 -0.916093)
      )

      (stroke (width 0) (type solid)) (fill solid) (layer "F.SilkS") (tstamp 773d56c4-e154-4327-94c4-cdac7d78da8d))
    (fp_poly
      (pts
        (xy -6.174826 -0.936153)
        (xy -6.174826 -0.900653)
        (xy -6.174824 -0.866996)
        (xy -6.174822 -0.835134)
        (xy -6.174818 -0.805019)
        (xy -6.174812 -0.776603)
        (xy -6.174806 -0.749838)
        (xy -6.174797 -0.724676)
        (xy -6.174786 -0.701069)
        (xy -6.174774 -0.678969)
        (xy -6.174759 -0.658328)
        (xy -6.174742 -0.639097)
        (xy -6.174723 -0.621229)
        (xy -6.174701 -0.604676)
        (xy -6.174676 -0.589389)
        (xy -6.174648 -0.575321)
        (xy -6.174617 -0.562424)
        (xy -6.174583 -0.550649)
        (xy -6.174545 -0.539948)
        (xy -6.174504 -0.530274)
        (xy -6.17446 -0.521578)
        (xy -6.174411 -0.513813)
        (xy -6.174359 -0.50693)
        (xy -6.174302 -0.500881)
        (xy -6.174242 -0.495618)
        (xy -6.174177 -0.491093)
        (xy -6.174107 -0.487258)
        (xy -6.174033 -0.484066)
        (xy -6.173953 -0.481467)
        (xy -6.173869 -0.479414)
        (xy -6.17378 -0.477859)
        (xy -6.173685 -0.476754)
        (xy -6.173585 -0.476051)
        (xy -6.173479 -0.475702)
        (xy -6.173408 -0.475641)
        (xy -6.172612 -0.476052)
        (xy -6.17217 -0.477518)
        (xy -6.172 -0.480393)
        (xy -6.171989 -0.481788)
        (xy -6.171895 -0.485236)
        (xy -6.171556 -0.487152)
        (xy -6.170893 -0.487889)
        (xy -6.170571 -0.487934)
        (xy -6.169636 -0.488491)
        (xy -6.16921 -0.490385)
        (xy -6.169152 -0.49219)
        (xy -6.168967 -0.494994)
        (xy -6.168336 -0.496272)
        (xy -6.167734 -0.496445)
        (xy -6.16691 -0.496881)
        (xy -6.166468 -0.498425)
        (xy -6.166318 -0.501435)
        (xy -6.166316 -0.502119)
        (xy -6.166207 -0.505413)
        (xy -6.165821 -0.507182)
        (xy -6.165068 -0.507781)
        (xy -6.164897 -0.507792)
        (xy -6.164102 -0.508202)
        (xy -6.163659 -0.509669)
        (xy -6.163489 -0.512544)
        (xy -6.163479 -0.513939)
        (xy -6.163384 -0.517386)
        (xy -6.163046 -0.519302)
        (xy -6.162382 -0.52004)
        (xy -6.16206 -0.520085)
        (xy -6.161237 -0.520521)
        (xy -6.160795 -0.522065)
        (xy -6.160645 -0.525075)
        (xy -6.160642 -0.525759)
        (xy -6.160533 -0.529053)
        (xy -6.160147 -0.530822)
        (xy -6.159394 -0.531421)
        (xy -6.159224 -0.531432)
        (xy -6.158332 -0.531939)
        (xy -6.157896 -0.533691)
        (xy -6.157805 -0.53616)
        (xy -6.157653 -0.539134)
        (xy -6.157128 -0.540586)
        (xy -6.156387 -0.540888)
        (xy -6.155563 -0.541324)
        (xy -6.155121 -0.542869)
        (xy -6.154971 -0.545879)
        (xy -6.154968 -0.546562)
        (xy -6.154859 -0.549857)
        (xy -6.154473 -0.551625)
        (xy -6.153721 -0.552225)
        (xy -6.15355 -0.552236)
        (xy -6.152726 -0.552672)
        (xy -6.152284 -0.554216)
        (xy -6.152134 -0.557226)
        (xy -6.152132 -0.557909)
        (xy -6.152023 -0.561204)
        (xy -6.151636 -0.562973)
        (xy -6.150884 -0.563572)
        (xy -6.150713 -0.563583)
        (xy -6.149918 -0.563993)
        (xy -6.149475 -0.56546)
        (xy -6.149305 -0.568335)
        (xy -6.149295 -0.56973)
        (xy -6.149236 -0.573056)
        (xy -6.148973 -0.57491)
        (xy -6.148378 -0.575711)
        (xy -6.147403 -0.575876)
        (xy -6.146222 -0.576154)
        (xy -6.145663 -0.577311)
        (xy -6.145513 -0.579826)
        (xy -6.145512 -0.580131)
        (xy -6.145327 -0.582936)
        (xy -6.144695 -0.584213)
        (xy -6.144094 -0.584386)
        (xy -6.143298 -0.584797)
        (xy -6.142856 -0.586263)
        (xy -6.142686 -0.589138)
        (xy -6.142675 -0.590533)
        (xy -6.142581 -0.593981)
        (xy -6.142242 -0.595897)
        (xy -6.141579 -0.596634)
        (xy -6.141257 -0.596679)
        (xy -6.140433 -0.597115)
        (xy -6.139991 -0.59866)
        (xy -6.139841 -0.601669)
        (xy -6.139839 -0.602353)
        (xy -6.13973 -0.605647)
        (xy -6.139344 -0.607416)
        (xy -6.138591 -0.608016)
        (xy -6.13842 -0.608027)
        (xy -6.137485 -0.608584)
        (xy -6.137059 -0.610477)
        (xy -6.137002 -0.612282)
        (xy -6.136816 -0.615087)
        (xy -6.136185 -0.616364)
        (xy -6.135583 -0.616537)
        (xy -6.134788 -0.616948)
        (xy -6.134346 -0.618414)
        (xy -6.134175 -0.621289)
        (xy -6.134165 -0.622684)
        (xy -6.13407 -0.626131)
        (xy -6.133732 -0.628047)
        (xy -6.133068 -0.628785)
        (xy -6.132747 -0.62883)
        (xy -6.131923 -0.629266)
        (xy -6.131481 -0.63081)
        (xy -6.131331 -0.63382)
        (xy -6.131328 -0.634504)
        (xy -6.131219 -0.637798)
        (xy -6.130833 -0.639567)
        (xy -6.130081 -0.640166)
        (xy -6.12991 -0.640177)
        (xy -6.129114 -0.640588)
        (xy -6.128672 -0.642054)
        (xy -6.128502 -0.644929)
        (xy -6.128491 -0.646324)
        (xy -6.128397 -0.649771)
        (xy -6.128058 -0.651688)
        (xy -6.127395 -0.652425)
        (xy -6.127073 -0.65247)
        (xy -6.126138 -0.653027)
        (xy -6.125712 -0.654921)
        (xy -6.125654 -0.656726)
        (xy -6.125469 -0.65953)
        (xy -6.124838 -0.660808)
        (xy -6.124236 -0.660981)
        (xy -6.123412 -0.661417)
        (xy -6.12297 -0.662961)
        (xy -6.12282 -0.665971)
        (xy -6.122818 -0.666654)
        (xy -6.122709 -0.669949)
        (xy -6.122323 -0.671718)
        (xy -6.12157 -0.672317)
        (xy -6.121399 -0.672328)
        (xy -6.120604 -0.672738)
        (xy -6.120161 -0.674205)
        (xy -6.119991 -0.67708)
        (xy -6.119981 -0.678475)
        (xy -6.119886 -0.681922)
        (xy -6.119548 -0.683838)
        (xy -6.118884 -0.684576)
        (xy -6.118562 -0.684621)
        (xy -6.117739 -0.685057)
        (xy -6.117297 -0.686601)
        (xy -6.117147 -0.689611)
        (xy -6.117144 -0.690295)
        (xy -6.117035 -0.693589)
        (xy -6.116649 -0.695358)
        (xy -6.115896 -0.695957)
        (xy -6.115726 -0.695968)
        (xy -6.114834 -0.696474)
        (xy -6.114398 -0.698227)
        (xy -6.114307 -0.700696)
        (xy -6.114155 -0.70367)
        (xy -6.11363 -0.705122)
        (xy -6.112889 -0.705424)
        (xy -6.112065 -0.70586)
        (xy -6.111623 -0.707405)
        (xy -6.111473 -0.710414)
        (xy -6.11147 -0.711098)
        (xy -6.111401 -0.714267)
        (xy -6.111098 -0.715979)
        (xy -6.110417 -0.716667)
        (xy -6.109579 -0.716772)
        (xy -6.108556 -0.716963)
        (xy -6.107985 -0.717817)
        (xy -6.107739 -0.719749)
        (xy -6.107688 -0.722918)
        (xy -6.107593 -0.726366)
        (xy -6.107255 -0.728282)
        (xy -6.106591 -0.72902)
        (xy -6.106269 -0.729065)
        (xy -6.105446 -0.7295)
        (xy -6.105004 -0.731045)
        (xy -6.104854 -0.734055)
        (xy -6.104851 -0.734738)
        (xy -6.104742 -0.738033)
        (xy -6.104356 -0.739801)
        (xy -6.103604 -0.740401)
        (xy -6.103433 -0.740412)
        (xy -6.102498 -0.740969)
        (xy -6.102072 -0.742862)
        (xy -6.102014 -0.744667)
        (xy -6.101829 -0.747472)
        (xy -6.101197 -0.748749)
        (xy -6.100596 -0.748922)
        (xy -6.0998 -0.749333)
        (xy -6.099358 -0.750799)
        (xy -6.099188 -0.753674)
        (xy -6.099177 -0.755069)
        (xy -6.099083 -0.758517)
        (xy -6.098744 -0.760433)
        (xy -6.098081 -0.76117)
        (xy -6.097759 -0.761215)
        (xy -6.096935 -0.761651)
        (xy -6.096493 -0.763196)
        (xy -6.096343 -0.766205)
        (xy -6.096341 -0.766889)
        (xy -6.096232 -0.770183)
        (xy -6.095846 -0.771952)
        (xy -6.095093 -0.772551)
        (xy -6.094922 -0.772563)
        (xy -6.094127 -0.772973)
        (xy -6.093684 -0.774439)
        (xy -6.093514 -0.777314)
        (xy -6.093504 -0.778709)
        (xy -6.093409 -0.782157)
        (xy -6.093071 -0.784073)
        (xy -6.092407 -0.784811)
        (xy -6.092085 -0.784856)
        (xy -6.09115 -0.785412)
        (xy -6.090725 -0.787306)
        (xy -6.090667 -0.789111)
        (xy -6.090481 -0.791915)
        (xy -6.08985 -0.793193)
        (xy -6.089249 -0.793366)
        (xy -6.088425 -0.793802)
        (xy -6.087983 -0.795346)
        (xy -6.087833 -0.798356)
        (xy -6.08783 -0.79904)
        (xy -6.087721 -0.802334)
        (xy -6.087335 -0.804103)
        (xy -6.086583 -0.804702)
        (xy -6.086412 -0.804713)
        (xy -6.085616 -0.805124)
        (xy -6.085174 -0.80659)
        (xy -6.085004 -0.809465)
        (xy -6.084993 -0.81086)
        (xy -6.084899 -0.814307)
        (xy -6.08456 -0.816224)
        (xy -6.083897 -0.816961)
        (xy -6.083575 -0.817006)
        (xy -6.08264 -0.817563)
        (xy -6.082214 -0.819457)
        (xy -6.082156 -0.821261)
        (xy -6.081971 -0.824066)
        (xy -6.08134 -0.825344)
        (xy -6.080738 -0.825517)
        (xy -6.079942 -0.825927)
        (xy -6.0795 -0.827393)
        (xy -6.07933 -0.830268)
        (xy -6.07932 -0.831663)
        (xy -6.079225 -0.835111)
        (xy -6.078887 -0.837027)
        (xy -6.078223 -0.837765)
        (xy -6.077901 -0.83781)
        (xy -6.077078 -0.838245)
        (xy -6.076635 -0.83979)
        (xy -6.076486 -0.8428)
        (xy -6.076483 -0.843483)
        (xy -6.076414 -0.846652)
        (xy -6.076111 -0.848364)
        (xy -6.075429 -0.849053)
        (xy -6.074592 -0.849157)
        (xy -6.073568 -0.849349)
        (xy -6.072997 -0.850202)
        (xy -6.072751 -0.852135)
        (xy -6.0727 -0.855303)
        (xy -6.072606 -0.858751)
        (xy -6.072267 -0.860667)
        (xy -6.071604 -0.861405)
        (xy -6.071282 -0.86145)
        (xy -6.070347 -0.862007)
        (xy -6.069921 -0.8639)
        (xy -6.069864 -0.865705)
        (xy -6.069678 -0.86851)
        (xy -6.069047 -0.869787)
        (xy -6.068445 -0.86996)
        (xy -6.067622 -0.870396)
        (xy -6.067179 -0.871941)
        (xy -6.06703 -0.87495)
        (xy -6.067027 -0.875634)
        (xy -6.066918 -0.878928)
        (xy -6.066532 -0.880697)
        (xy -6.065779 -0.881296)
        (xy -6.065608 -0.881308)
        (xy -6.064813 -0.881718)
        (xy -6.064371 -0.883184)
        (xy -6.0642 -0.886059)
        (xy -6.06419 -0.887454)
        (xy -6.064095 -0.890902)
        (xy -6.063757 -0.892818)
        (xy -6.063093 -0.893556)
        (xy -6.062771 -0.893601)
        (xy -6.061837 -0.894157)
        (xy -6.061411 -0.896051)
        (xy -6.061353 -0.897856)
        (xy -6.061353 -0.902111)
        (xy -6.057098 -0.902111)
        (xy -6.054293 -0.901925)
        (xy -6.053016 -0.901294)
        (xy -6.052843 -0.900693)
        (xy -6.052407 -0.899869)
        (xy -6.050862 -0.899427)
        (xy -6.047853 -0.899277)
        (xy -6.047169 -0.899274)
        (xy -6.043875 -0.899165)
        (xy -6.042106 -0.898779)
        (xy -6.041506 -0.898027)
        (xy -6.041495 -0.897856)
        (xy -6.041085 -0.89706)
        (xy -6.039619 -0.896618)
        (xy -6.036744 -0.896448)
        (xy -6.035349 -0.896437)
        (xy -6.031901 -0.896343)
        (xy -6.029985 -0.896004)
        (xy -6.029247 -0.895341)
        (xy -6.029202 -0.895019)
        (xy -6.028645 -0.894084)
        (xy -6.026752 -0.893658)
        (xy -6.024947 -0.893601)
        (xy -6.022142 -0.893415)
        (xy -6.020865 -0.892784)
        (xy -6.020692 -0.892182)
        (xy -6.020256 -0.891359)
        (xy -6.018712 -0.890916)
        (xy -6.015702 -0.890767)
        (xy -6.015018 -0.890764)
        (xy -6.011724 -0.890655)
        (xy -6.009955 -0.890269)
        (xy -6.009356 -0.889516)
        (xy -6.009345 -0.889345)
        (xy -6.008934 -0.88855)
        (xy -6.007468 -0.888108)
        (xy -6.004593 -0.887937)
        (xy -6.003198 -0.887927)
        (xy -5.999872 -0.887868)
        (xy -5.998017 -0.887605)
        (xy -5.997217 -0.887011)
        (xy -5.997052 -0.886036)
        (xy -5.996845 -0.884979)
        (xy -5.995935 -0.884409)
        (xy -5.993891 -0.884179)
        (xy -5.991378 -0.884144)
        (xy -5.988084 -0.884036)
        (xy -5.986315 -0.883649)
        (xy -5.985716 -0.882897)
        (xy -5.985704 -0.882726)
        (xy -5.985147 -0.881791)
        (xy -5.983254 -0.881365)
        (xy -5.981449 -0.881308)
        (xy -5.978644 -0.881122)
        (xy -5.977367 -0.880491)
        (xy -5.977194 -0.879889)
        (xy -5.976758 -0.879066)
        (xy -5.975214 -0.878623)
        (xy -5.972204 -0.878474)
        (xy -5.97152 -0.878471)
        (xy -5.968226 -0.878362)
        (xy -5.966457 -0.877976)
        (xy -5.965858 -0.877223)
        (xy -5.965847 -0.877052)
        (xy -5.965436 -0.876257)
        (xy -5.96397 -0.875815)
        (xy -5.961095 -0.875644)
        (xy -5.9597 -0.875634)
        (xy -5.956252 -0.875539)
        (xy -5.954336 -0.875201)
        (xy -5.953599 -0.874538)
        (xy -5.953554 -0.874216)
        (xy -5.953118 -0.873392)
        (xy -5.951573 -0.87295)
        (xy -5.948564 -0.8728)
        (xy -5.94788 -0.872797)
        (xy -5.942206 -0.872797)
        (xy -5.942206 -0.868542)
        (xy -5.942392 -0.865737)
        (xy -5.943023 -0.86446)
        (xy -5.943625 -0.864287)
        (xy -5.94442 -0.863876)
        (xy -5.944863 -0.86241)
        (xy -5.945033 -0.859535)
        (xy -5.945043 -0.85814)
        (xy -5.945138 -0.854693)
        (xy -5.945476 -0.852776)
        (xy -5.94614 -0.852039)
        (xy -5.946462 -0.851994)
        (xy -5.947396 -0.851437)
        (xy -5.947822 -0.849543)
        (xy -5.94788 -0.847739)
        (xy -5.948066 -0.844934)
        (xy -5.948697 -0.843656)
        (xy -5.949298 -0.843483)
        (xy -5.950094 -0.843073)
        (xy -5.950536 -0.841607)
        (xy -5.950706 -0.838732)
        (xy -5.950717 -0.837337)
        (xy -5.950812 -0.833889)
        (xy -5.95115 -0.831973)
        (xy -5.951813 -0.831235)
        (xy -5.952135 -0.83119)
        (xy -5.952959 -0.830755)
        (xy -5.953401 -0.82921)
        (xy -5.953551 -0.8262)
        (xy -5.953554 -0.825517)
        (xy -5.953663 -0.822222)
        (xy -5.954049 -0.820454)
        (xy -5.954801 -0.819854)
        (xy -5.954972 -0.819843)
        (xy -5.955796 -0.819407)
        (xy -5.956238 -0.817863)
        (xy -5.956388 -0.814853)
        (xy -5.95639 -0.814169)
        (xy -5.956499 -0.810875)
        (xy -5.956886 -0.809106)
        (xy -5.957638 -0.808507)
        (xy -5.957809 -0.808496)
        (xy -5.958701 -0.80799)
        (xy -5.959137 -0.806237)
        (xy -5.959227 -0.803768)
        (xy -5.959379 -0.800794)
        (xy -5.959905 -0.799342)
        (xy -5.960646 -0.79904)
        (xy -5.961469 -0.798604)
        (xy -5.961912 -0.797059)
        (xy -5.962061 -0.79405)
        (xy -5.962064 -0.793366)
        (xy -5.962133 -0.790197)
        (xy -5.962436 -0.788485)
        (xy -5.963118 -0.787797)
        (xy -5.963955 -0.787692)
        (xy -5.964979 -0.787501)
        (xy -5.965549 -0.786648)
        (xy -5.965796 -0.784715)
        (xy -5.965847 -0.781546)
        (xy -5.965941 -0.778098)
        (xy -5.96628 -0.776182)
        (xy -5.966943 -0.775444)
        (xy -5.967265 -0.775399)
        (xy -5.968089 -0.774964)
        (xy -5.968531 -0.773419)
        (xy -5.968681 -0.770409)
        (xy -5.968683 -0.769726)
        (xy -5.968792 -0.766431)
        (xy -5.969178 -0.764663)
        (xy -5.969931 -0.764063)
        (xy -5.970102 -0.764052)
        (xy -5.971037 -0.763495)
        (xy -5.971463 -0.761602)
        (xy -5.97152 -0.759797)
        (xy -5.971706 -0.756992)
        (xy -5.972337 -0.755715)
        (xy -5.972939 -0.755542)
        (xy -5.973734 -0.755131)
        (xy -5.974176 -0.753665)
        (xy -5.974347 -0.75079)
        (xy -5.974357 -0.749395)
        (xy -5.974452 -0.745948)
        (xy -5.97479 -0.744031)
        (xy -5.975454 -0.743294)
        (xy -5.975775 -0.743249)
        (xy -5.976599 -0.742813)
        (xy -5.977041 -0.741268)
        (xy -5.977191 -0.738259)
        (xy -5.977194 -0.737575)
        (xy -5.977303 -0.734281)
        (xy -5.977689 -0.732512)
        (xy -5.978441 -0.731913)
        (xy -5.978612 -0.731901)
        (xy -5.979408 -0.731491)
        (xy -5.97985 -0.730025)
        (xy -5.98002 -0.72715)
        (xy -5.980031 -0.725755)
        (xy -5.980125 -0.722307)
        (xy -5.980464 -0.720391)
        (xy -5.981127 -0.719654)
        (xy -5.981449 -0.719609)
        (xy -5.982384 -0.719052)
        (xy -5.98281 -0.717158)
        (xy -5.982868 -0.715353)
        (xy -5.983053 -0.712549)
        (xy -5.983684 -0.711271)
        (xy -5.984286 -0.711098)
        (xy -5.985082 -0.710688)
        (xy -5.985524 -0.709221)
        (xy -5.985694 -0.706347)
        (xy -5.985704 -0.704952)
        (xy -5.985799 -0.701504)
        (xy -5.986137 -0.699588)
        (xy -5.986801 -0.69885)
        (xy -5.987123 -0.698805)
        (xy -5.987946 -0.698369)
        (xy -5.988389 -0.696825)
        (xy -5.988538 -0.693815)
        (xy -5.988541 -0.693131)
        (xy -5.98865 -0.689837)
        (xy -5.989036 -0.688068)
        (xy -5.989789 -0.687469)
        (xy -5.98996 -0.687458)
        (xy -5.990783 -0.687022)
        (xy -5.991225 -0.685477)
        (xy -5.991375 -0.682468)
        (xy -5.991378 -0.681784)
        (xy -5.991487 -0.67849)
        (xy -5.991873 -0.676721)
        (xy -5.992626 -0.676122)
        (xy -5.992796 -0.676111)
        (xy -5.993688 -0.675604)
        (xy -5.994124 -0.673852)
        (xy -5.994215 -0.671382)
        (xy -5.994367 -0.668409)
        (xy -5.994892 -0.666957)
        (xy -5.995633 -0.666654)
        (xy -5.996457 -0.666219)
        (xy -5.996899 -0.664674)
        (xy -5.997049 -0.661664)
        (xy -5.997052 -0.660981)
        (xy -5.997121 -0.657812)
        (xy -5.997424 -0.6561)
        (xy -5.998105 -0.655411)
        (xy -5.998943 -0.655307)
        (xy -5.999966 -0.655116)
        (xy -6.000537 -0.654262)
        (xy -6.000783 -0.652329)
        (xy -6.000834 -0.649161)
        (xy -6.000929 -0.645713)
        (xy -6.001267 -0.643797)
        (xy -6.001931 -0.643059)
        (xy -6.002253 -0.643014)
        (xy -6.003187 -0.642457)
        (xy -6.003613 -0.640564)
        (xy -6.003671 -0.638759)
        (xy -6.003857 -0.635954)
        (xy -6.004488 -0.634677)
        (xy -6.005089 -0.634504)
        (xy -6.005913 -0.634068)
        (xy -6.006355 -0.632523)
        (xy -6.006505 -0.629514)
        (xy -6.006508 -0.62883)
        (xy -6.006617 -0.625536)
        (xy -6.007003 -0.623767)
        (xy -6.007755 -0.623168)
        (xy -6.007926 -0.623156)
        (xy -6.008722 -0.622746)
        (xy -6.009164 -0.62128)
        (xy -6.009334 -0.618405)
        (xy -6.009345 -0.61701)
        (xy -6.009439 -0.613562)
        (xy -6.009778 -0.611646)
        (xy -6.010441 -0.610909)
        (xy -6.010763 -0.610864)
        (xy -6.011587 -0.610428)
        (xy -6.012029 -0.608883)
        (xy -6.012179 -0.605873)
        (xy -6.012181 -0.60519)
        (xy -6.01229 -0.601895)
        (xy -6.012677 -0.600127)
        (xy -6.013429 -0.599527)
        (xy -6.0136 -0.599516)
        (xy -6.014492 -0.59901)
        (xy -6.014927 -0.597258)
        (xy -6.015018 -0.594788)
        (xy -6.01517 -0.591815)
        (xy -6.015696 -0.590363)
        (xy -6.016437 -0.59006)
        (xy -6.01726 -0.589624)
        (xy -6.017702 -0.58808)
        (xy -6.017852 -0.58507)
        (xy -6.017855 -0.584386)
        (xy -6.017964 -0.581092)
        (xy -6.01835 -0.579323)
        (xy -6.019103 -0.578724)
        (xy -6.019273 -0.578713)
        (xy -6.020097 -0.578277)
        (xy -6.020539 -0.576732)
        (xy -6.020689 -0.573723)
        (xy -6.020692 -0.573039)
        (xy -6.020801 -0.569745)
        (xy -6.021187 -0.567976)
        (xy -6.021939 -0.567377)
        (xy -6.02211 -0.567366)
        (xy -6.022906 -0.566955)
        (xy -6.023348 -0.565489)
        (xy -6.023518 -0.562614)
        (xy -6.023529 -0.561219)
        (xy -6.023623 -0.557771)
        (xy -6.023962 -0.555855)
        (xy -6.024625 -0.555118)
        (xy -6.024947 -0.555073)
        (xy -6.025882 -0.554516)
        (xy -6.026308 -0.552622)
        (xy -6.026366 -0.550817)
        (xy -6.026551 -0.548013)
        (xy -6.027182 -0.546735)
        (xy -6.027784 -0.546562)
        (xy -6.02858 -0.546152)
        (xy -6.029022 -0.544686)
        (xy -6.029192 -0.541811)
        (xy -6.029202 -0.540416)
        (xy -6.029297 -0.536968)
        (xy -6.029635 -0.535052)
        (xy -6.030299 -0.534314)
        (xy -6.030621 -0.534269)
        (xy -6.031444 -0.533833)
        (xy -6.031887 -0.532289)
        (xy -6.032036 -0.529279)
        (xy -6.032039 -0.528596)
        (xy -6.032148 -0.525301)
        (xy -6.032534 -0.523532)
        (xy -6.033287 -0.522933)
        (xy -6.033458 -0.522922)
        (xy -6.034253 -0.522512)
        (xy -6.034695 -0.521045)
        (xy -6.034866 -0.51817)
        (xy -6.034876 -0.516775)
        (xy -6.034935 -0.513449)
        (xy -6.035198 -0.511595)
        (xy -6.035792 -0.510794)
        (xy -6.036767 -0.510629)
        (xy -6.037949 -0.510351)
        (xy -6.038508 -0.509194)
        (xy -6.038658 -0.506679)
        (xy -6.038658 -0.506374)
        (xy -6.038844 -0.503569)
        (xy -6.039475 -0.502292)
        (xy -6.040077 -0.502119)
        (xy -6.0409 -0.501683)
        (xy -6.041343 -0.500138)
        (xy -6.041492 -0.497128)
        (xy -6.041495 -0.496445)
        (xy -6.041604 -0.49315)
        (xy -6.04199 -0.491382)
        (xy -6.042743 -0.490782)
        (xy -6.042914 -0.490771)
        (xy -6.043709 -0.490361)
        (xy -6.044152 -0.488895)
        (xy -6.044322 -0.48602)
        (xy -6.044332 -0.484625)
        (xy -6.044427 -0.481177)
        (xy -6.044765 -0.479261)
        (xy -6.045429 -0.478523)
        (xy -6.045751 -0.478478)
        (xy -6.046685 -0.477921)
        (xy -6.047111 -0.476028)
        (xy -6.047169 -0.474223)
        (xy -6.047355 -0.471418)
        (xy -6.047986 -0.470141)
        (xy -6.048587 -0.469968)
        (xy -6.049383 -0.469557)
        (xy -6.049825 -0.468091)
        (xy -6.049995 -0.465216)
        (xy -6.050006 -0.463821)
        (xy -6.0501 -0.460374)
        (xy -6.050439 -0.458457)
        (xy -6.051102 -0.45772)
        (xy -6.051424 -0.457675)
        (xy -6.052359 -0.457118)
        (xy -6.052785 -0.455224)
        (xy -6.052843 -0.45342)
        (xy -6.052657 -0.450615)
        (xy -6.052026 -0.449337)
        (xy -6.051424 -0.449164)
        (xy -6.050171 -0.449921)
        (xy -6.050006 -0.450583)
        (xy -6.049249 -0.451836)
        (xy -6.048587 -0.452001)
        (xy -6.047461 -0.452847)
        (xy -6.047169 -0.454838)
        (xy -6.046746 -0.45709)
        (xy -6.045751 -0.457675)
        (xy -6.044701 -0.458393)
        (xy -6.044335 -0.460683)
        (xy -6.044332 -0.460985)
        (xy -6.044025 -0.463432)
        (xy -6.043043 -0.464288)
        (xy -6.042914 -0.464294)
        (xy -6.041788 -0.46514)
        (xy -6.041495 -0.467131)
        (xy -6.041072 -0.469383)
        (xy -6.040077 -0.469968)
        (xy -6.038823 -0.470725)
        (xy -6.038658 -0.471386)
        (xy -6.03787 -0.472541)
        (xy -6.036767 -0.472805)
        (xy -6.035383 -0.47325)
        (xy -6.034896 -0.474909)
        (xy -6.034876 -0.475641)
        (xy -6.034453 -0.477894)
        (xy -6.033458 -0.478478)
        (xy -6.032332 -0.479324)
        (xy -6.032039 -0.481315)
        (xy -6.031616 -0.483567)
        (xy -6.030621 -0.484152)
        (xy -6.029572 -0.48487)
        (xy -6.029205 -0.48716)
        (xy -6.029202 -0.487462)
        (xy -6.028895 -0.489909)
        (xy -6.027913 -0.490765)
        (xy -6.027784 -0.490771)
        (xy -6.02653 -0.491528)
        (xy -6.026366 -0.49219)
        (xy -6.025609 -0.493443)
        (xy -6.024947 -0.493608)
        (xy -6.023821 -0.494454)
        (xy -6.023529 -0.496445)
        (xy -6.023106 -0.498697)
        (xy -6.02211 -0.499282)
        (xy -6.020984 -0.500127)
        (xy -6.020692 -0.502119)
        (xy -6.020269 -0.504371)
        (xy -6.019273 -0.504955)
        (xy -6.01802 -0.505712)
        (xy -6.017855 -0.506374)
        (xy -6.017098 -0.507627)
        (xy -6.016437 -0.507792)
        (xy -6.015388 -0.50851)
        (xy -6.015021 -0.5108)
        (xy -6.015018 -0.511102)
        (xy -6.014711 -0.51355)
        (xy -6.013729 -0.514405)
        (xy -6.0136 -0.514411)
        (xy -6.012474 -0.515257)
        (xy -6.012181 -0.517248)
        (xy -6.011759 -0.5195)
        (xy -6.010763 -0.520085)
        (xy -6.009637 -0.520931)
        (xy -6.009345 -0.522922)
        (xy -6.008922 -0.525174)
        (xy -6.007926 -0.525759)
        (xy -6.006673 -0.526516)
        (xy -6.006508 -0.527177)
        (xy -6.005751 -0.528431)
        (xy -6.005089 -0.528596)
        (xy -6.003963 -0.529441)
        (xy -6.003671 -0.531432)
        (xy -6.003248 -0.533685)
        (xy -6.002253 -0.534269)
        (xy -6.001203 -0.534987)
        (xy -6.000837 -0.537277)
        (xy -6.000834 -0.537579)
        (xy -6.000623 -0.53986)
        (xy -5.999797 -0.54078)
        (xy -5.998943 -0.540888)
        (xy -5.997559 -0.541334)
        (xy -5.997071 -0.542993)
        (xy -5.997052 -0.543725)
        (xy -5.996629 -0.545977)
        (xy -5.995633 -0.546562)
        (xy -5.99438 -0.547319)
        (xy -5.994215 -0.547981)
        (xy -5.993458 -0.549234)
        (xy -5.992796 -0.549399)
        (xy -5.99167 -0.550245)
        (xy -5.991378 -0.552236)
        (xy -5.990955 -0.554488)
        (xy -5.98996 -0.555073)
        (xy -5.988834 -0.555918)
        (xy -5.988541 -0.557909)
        (xy -5.988118 -0.560162)
        (xy -5.987123 -0.560746)
        (xy -5.986074 -0.561464)
        (xy -5.985707 -0.563754)
        (xy -5.985704 -0.564056)
        (xy -5.985397 -0.566504)
        (xy -5.984415 -0.56736)
        (xy -5.984286 -0.567366)
        (xy -5.983032 -0.568122)
        (xy -5.982868 -0.568784)
        (xy -5.982111 -0.570038)
        (xy -5.981449 -0.570202)
        (xy -5.980323 -0.571048)
        (xy -5.980031 -0.573039)
        (xy -5.979608 -0.575291)
        (xy -5.978612 -0.575876)
        (xy -5.977486 -0.576722)
        (xy -5.977194 -0.578713)
        (xy -5.976771 -0.580965)
        (xy -5.975775 -0.58155)
        (xy -5.974522 -0.582307)
        (xy -5.974357 -0.582968)
        (xy -5.9736 -0.584222)
        (xy -5.972939 -0.584386)
        (xy -5.971813 -0.585232)
        (xy -5.97152 -0.587223)
        (xy -5.971097 -0.589475)
        (xy -5.970102 -0.59006)
        (xy -5.969053 -0.590778)
        (xy -5.968686 -0.593068)
        (xy -5.968683 -0.59337)
        (xy -5.968376 -0.595818)
        (xy -5.967394 -0.596673)
        (xy -5.967265 -0.596679)
        (xy -5.966139 -0.597525)
        (xy -5.965847 -0.599516)
        (xy -5.965549 -0.601593)
        (xy -5.964444 -0.602324)
        (xy -5.963955 -0.602353)
        (xy -5.962415 -0.602944)
        (xy -5.962064 -0.603771)
        (xy -5.961307 -0.605025)
        (xy -5.960646 -0.60519)
        (xy -5.95952 -0.606036)
        (xy -5.959227 -0.608027)
        (xy -5.958804 -0.610279)
        (xy -5.957809 -0.610864)
        (xy -5.956683 -0.611709)
        (xy -5.95639 -0.6137)
        (xy -5.955968 -0.615953)
        (xy -5.954972 -0.616537)
        (xy -5.953923 -0.617255)
        (xy -5.953556 -0.619545)
        (xy -5.953554 -0.619847)
        (xy -5.953246 -0.622295)
        (xy -5.952264 -0.62315)
        (xy -5.952135 -0.623156)
        (xy -5.950882 -0.623913)
        (xy -5.950717 -0.624575)
        (xy -5.94996 -0.625829)
        (xy -5.949298 -0.625993)
        (xy -5.948172 -0.626839)
        (xy -5.94788 -0.62883)
        (xy -5.947457 -0.631082)
        (xy -5.946462 -0.631667)
        (xy -5.945336 -0.632513)
        (xy -5.945043 -0.634504)
        (xy -5.94462 -0.636756)
        (xy -5.943625 -0.637341)
        (xy -5.942371 -0.638098)
        (xy -5.942206 -0.638759)
        (xy -5.941449 -0.640013)
        (xy -5.940788 -0.640177)
        (xy -5.939739 -0.640895)
        (xy -5.939372 -0.643186)
        (xy -5.93937 -0.643487)
        (xy -5.939062 -0.645935)
        (xy -5.93808 -0.646791)
        (xy -5.937951 -0.646797)
        (xy -5.936825 -0.647642)
        (xy -5.936533 -0.649633)
        (xy -5.93611 -0.651886)
        (xy -5.935114 -0.65247)
        (xy -5.933988 -0.653316)
        (xy -5.933696 -0.655307)
        (xy -5.933273 -0.657559)
        (xy -5.932277 -0.658144)
        (xy -5.931024 -0.658901)
        (xy -5.930859 -0.659562)
        (xy -5.930102 -0.660816)
        (xy -5.929441 -0.660981)
        (xy -5.928315 -0.661827)
        (xy -5.928022 -0.663818)
        (xy -5.927725 -0.665894)
        (xy -5.926619 -0.666625)
        (xy -5.926131 -0.666654)
        (xy -5.924747 -0.6671)
        (xy -5.924259 -0.668759)
        (xy -5.92424 -0.669491)
        (xy -5.923817 -0.671743)
        (xy -5.922821 -0.672328)
        (xy -5.921772 -0.673046)
        (xy -5.921406 -0.675336)
        (xy -5.921403 -0.675638)
        (xy -5.921095 -0.678086)
        (xy -5.920114 -0.678941)
        (xy -5.919985 -0.678947)
        (xy -5.918731 -0.679704)
        (xy -5.918566 -0.680366)
        (xy -5.917809 -0.681619)
        (xy -5.917148 -0.681784)
        (xy -5.916022 -0.68263)
        (xy -5.915729 -0.684621)
        (xy -5.915306 -0.686873)
        (xy -5.914311 -0.687458)
        (xy -5.913185 -0.688304)
        (xy -5.912892 -0.690295)
        (xy -5.91247 -0.692547)
        (xy -5.911474 -0.693131)
        (xy -5.910348 -0.693977)
        (xy -5.910056 -0.695968)
        (xy -5.909633 -0.69822)
        (xy -5.908637 -0.698805)
        (xy -5.907482 -0.699593)
        (xy -5.907219 -0.700696)
        (xy -5.906628 -0.702237)
        (xy -5.9058 -0.702588)
        (xy -5.904674 -0.703433)
        (xy -5.904382 -0.705424)
        (xy -5.903959 -0.707677)
        (xy -5.902964 -0.708261)
        (xy -5.901838 -0.709107)
        (xy -5.901545 -0.711098)
        (xy -5.901122 -0.71335)
        (xy -5.900127 -0.713935)
        (xy -5.898873 -0.714692)
        (xy -5.898708 -0.715353)
        (xy -5.897951 -0.716607)
        (xy -5.89729 -0.716772)
        (xy -5.896164 -0.717617)
        (xy -5.895872 -0.719609)
        (xy -5.895449 -0.721861)
        (xy -5.894453 -0.722445)
        (xy -5.893404 -0.723163)
        (xy -5.893037 -0.725454)
        (xy -5.893035 -0.725755)
        (xy -5.892823 -0.728036)
        (xy -5.891997 -0.728956)
        (xy -5.891143 -0.729065)
        (xy -5.889759 -0.72951)
        (xy -5.889272 -0.731169)
        (xy -5.889252 -0.731901)
        (xy -5.888829 -0.734154)
        (xy -5.887834 -0.734738)
        (xy -5.88658 -0.735495)
        (xy -5.886415 -0.736157)
        (xy -5.885659 -0.73741)
        (xy -5.884997 -0.737575)
        (xy -5.883871 -0.738421)
        (xy -5.883579 -0.740412)
        (xy -5.883156 -0.742664)
        (xy -5.88216 -0.743249)
        (xy -5.881034 -0.744095)
        (xy -5.880742 -0.746086)
        (xy -5.880319 -0.748338)
        (xy -5.879323 -0.748922)
        (xy -5.878274 -0.74964)
        (xy -5.877908 -0.751931)
        (xy -5.877905 -0.752232)
        (xy -5.877597 -0.75468)
        (xy -5.876616 -0.755536)
        (xy -5.876487 -0.755542)
        (xy -5.875233 -0.756299)
        (xy -5.875068 -0.75696)
        (xy -5.874311 -0.758214)
        (xy -5.87365 -0.758379)
        (xy -5.872524 -0.759224)
        (xy -5.872231 -0.761215)
        (xy -5.871808 -0.763468)
        (xy -5.870813 -0.764052)
        (xy -5.869687 -0.764898)
        (xy -5.869394 -0.766889)
        (xy -5.868972 -0.769141)
        (xy -5.867976 -0.769726)
        (xy -5.86685 -0.770572)
        (xy -5.866558 -0.772563)
        (xy -5.866135 -0.774815)
        (xy -5.865139 -0.775399)
        (xy -5.863886 -0.776156)
        (xy -5.863721 -0.776818)
        (xy -5.862964 -0.778072)
        (xy -5.862302 -0.778236)
        (xy -5.861253 -0.778954)
        (xy -5.860887 -0.781244)
        (xy -5.860884 -0.781546)
        (xy -5.860576 -0.783994)
        (xy -5.859595 -0.78485)
        (xy -5.859466 -0.784856)
        (xy -5.858339 -0.785701)
        (xy -5.858047 -0.787692)
        (xy -5.857624 -0.789945)
        (xy -5.856629 -0.790529)
        (xy -5.855375 -0.791286)
        (xy -5.85521 -0.791948)
        (xy -5.854422 -0.793103)
        (xy -5.853319 -0.793366)
        (xy -5.851935 -0.793812)
        (xy -5.851447 -0.795471)
        (xy -5.851428 -0.796203)
        (xy -5.851005 -0.798455)
        (xy -5.850009 -0.79904)
        (xy -5.848883 -0.799885)
        (xy -5.848591 -0.801877)
        (xy -5.848168 -0.804129)
        (xy -5.847173 -0.804713)
        (xy -5.846124 -0.805431)
        (xy -5.845757 -0.807722)
        (xy -5.845754 -0.808023)
        (xy -5.845447 -0.810471)
        (xy -5.844465 -0.811327)
        (xy -5.844336 -0.811333)
        (xy -5.843082 -0.81209)
        (xy -5.842917 -0.812751)
        (xy -5.84216 -0.814005)
        (xy -5.841499 -0.814169)
        (xy -5.840373 -0.815015)
        (xy -5.840081 -0.817006)
        (xy -5.839658 -0.819258)
        (xy -5.838662 -0.819843)
        (xy -5.837536 -0.820689)
        (xy -5.837244 -0.82268)
        (xy -5.836821 -0.824932)
        (xy -5.835825 -0.825517)
        (xy -5.834699 -0.826363)
        (xy -5.834407 -0.828354)
        (xy -5.833984 -0.830606)
        (xy -5.832989 -0.83119)
        (xy -5.831833 -0.831979)
        (xy -5.83157 -0.833082)
        (xy -5.830979 -0.834622)
        (xy -5.830152 -0.834973)
        (xy -5.829026 -0.835819)
        (xy -5.828733 -0.83781)
        (xy -5.82831 -0.840062)
        (xy -5.827315 -0.840646)
        (xy -5.826189 -0.841492)
        (xy -5.825896 -0.843483)
        (xy -5.825474 -0.845735)
        (xy -5.824478 -0.84632)
        (xy -5.823352 -0.847166)
        (xy -5.82306 -0.849157)
        (xy -5.822637 -0.851409)
        (xy -5.821641 -0.851994)
        (xy -5.820388 -0.852751)
        (xy -5.820223 -0.853412)
        (xy -5.819466 -0.854666)
        (xy -5.818804 -0.854831)
        (xy -5.817755 -0.855548)
        (xy -5.817389 -0.857839)
        (xy -5.817386 -0.85814)
        (xy -5.817174 -0.860421)
        (xy -5.816349 -0.861342)
        (xy -5.815495 -0.86145)
        (xy -5.81411 -0.861896)
        (xy -5.813623 -0.863554)
        (xy -5.813604 -0.864287)
        (xy -5.813181 -0.866539)
        (xy -5.812185 -0.867124)
        (xy -5.810931 -0.86788)
        (xy -5.810767 -0.868542)
        (xy -5.81001 -0.869796)
        (xy -5.809348 -0.86996)
        (xy -5.808222 -0.870806)
        (xy -5.80793 -0.872797)
        (xy -5.807507 -0.875049)
        (xy -5.806511 -0.875634)
        (xy -5.805385 -0.87648)
        (xy -5.805093 -0.878471)
        (xy -5.80467 -0.880723)
        (xy -5.803675 -0.881308)
        (xy -5.802626 -0.882025)
        (xy -5.802259 -0.884316)
        (xy -5.802256 -0.884617)
        (xy -5.801949 -0.887065)
        (xy -5.800967 -0.887921)
        (xy -5.800838 -0.887927)
        (xy -5.799584 -0.888684)
        (xy -5.799419 -0.889345)
        (xy -5.798662 -0.890599)
        (xy -5.798001 -0.890764)
        (xy -5.796875 -0.89161)
        (xy -5.796583 -0.893601)
        (xy -5.79616 -0.895853)
        (xy -5.795164 -0.896437)
        (xy -5.794038 -0.897283)
        (xy -5.793746 -0.899274)
        (xy -5.793323 -0.901526)
        (xy -5.792327 -0.902111)
        (xy -5.791201 -0.902957)
        (xy -5.790909 -0.904948)
        (xy -5.790486 -0.9072)
        (xy -5.789491 -0.907785)
        (xy -5.788237 -0.908542)
        (xy -5.788072 -0.909203)
        (xy -5.787315 -0.910457)
        (xy -5.786654 -0.910622)
        (xy -5.785605 -0.911339)
        (xy -5.785238 -0.91363)
        (xy -5.785235 -0.913931)
        (xy -5.784928 -0.916379)
        (xy -5.783946 -0.917235)
        (xy -5.783817 -0.917241)
        (xy -5.782691 -0.918087)
        (xy -5.782398 -0.920078)
        (xy -5.782101 -0.922154)
        (xy -5.780995 -0.922885)
        (xy -5.780507 -0.922914)
        (xy -5.779123 -0.92336)
        (xy -5.778636 -0.925019)
        (xy -5.778616 -0.925751)
        (xy -5.778193 -0.928003)
        (xy -5.777198 -0.928588)
        (xy -5.775944 -0.929345)
        (xy -5.775779 -0.930007)
        (xy -5.775022 -0.93126)
        (xy -5.774361 -0.931425)
        (xy -5.773235 -0.932271)
        (xy -5.772942 -0.934262)
        (xy -5.772519 -0.936514)
        (xy -5.771524 -0.937099)
        (xy -5.770475 -0.937816)
        (xy -5.770108 -0.940107)
        (xy -5.770106 -0.940408)
        (xy -5.769798 -0.942856)
        (xy -5.768816 -0.943712)
        (xy -5.768687 -0.943718)
        (xy -5.767433 -0.944475)
        (xy -5.767269 -0.945136)
        (xy -5.766512 -0.94639)
        (xy -5.76585 -0.946555)
        (xy -5.764724 -0.9474)
        (xy -5.764432 -0.949392)
        (xy -5.764009 -0.951644)
        (xy -5.763013 -0.952228)
        (xy -5.761887 -0.953074)
        (xy -5.761595 -0.955065)
        (xy -5.761172 -0.957317)
        (xy -5.760177 -0.957902)
        (xy -5.759051 -0.958748)
        (xy -5.758758 -0.960739)
        (xy -5.758335 -0.962991)
        (xy -5.75734 -0.963576)
        (xy -5.756086 -0.964333)
        (xy -5.755921 -0.964994)
        (xy -5.755164 -0.966248)
        (xy -5.754503 -0.966412)
        (xy -5.753454 -0.96713)
        (xy -5.753087 -0.969421)
        (xy -5.753085 -0.969722)
        (xy -5.752777 -0.97217)
        (xy -5.751795 -0.973026)
        (xy -5.751666 -0.973032)
        (xy -5.75054 -0.973878)
        (xy -5.750248 -0.975869)
        (xy -5.749825 -0.978121)
        (xy -5.748829 -0.978705)
        (xy -5.747703 -0.979551)
        (xy -5.747411 -0.981542)
        (xy -5.746988 -0.983794)
        (xy -5.745993 -0.984379)
        (xy -5.744739 -0.985136)
        (xy -5.744574 -0.985797)
        (xy -5.743786 -0.986953)
        (xy -5.742683 -0.987216)
        (xy -5.741299 -0.987662)
        (xy -5.740811 -0.98932)
        (xy -5.740792 -0.990053)
        (xy -5.740369 -0.992305)
        (xy -5.739373 -0.99289)
        (xy -5.738324 -0.993607)
        (xy -5.737957 -0.995898)
        (xy -5.737955 -0.996199)
        (xy -5.737647 -0.998647)
        (xy -5.736666 -0.999503)
        (xy -5.736536 -0.999509)
        (xy -5.73541 -1.000355)
        (xy -5.735118 -1.002346)
        (xy -5.734695 -1.004598)
        (xy -5.7337 -1.005182)
        (xy -5.732446 -1.005939)
        (xy -5.732281 -1.006601)
        (xy -5.731524 -1.007854)
        (xy -5.730863 -1.008019)
        (xy -5.729737 -1.008865)
        (xy -5.729444 -1.010856)
        (xy -5.729021 -1.013108)
        (xy -5.728026 -1.013693)
        (xy -5.7269 -1.014539)
        (xy -5.726608 -1.01653)
        (xy -5.726185 -1.018782)
        (xy -5.725189 -1.019367)
        (xy -5.724034 -1.020155)
        (xy -5.723771 -1.021258)
        (xy -5.723179 -1.022798)
        (xy -5.722352 -1.023149)
        (xy -5.721226 -1.023995)
        (xy -5.720934 -1.025986)
        (xy -5.720511 -1.028238)
        (xy -5.719515 -1.028823)
        (xy -5.718389 -1.029668)
        (xy -5.718097 -1.031659)
        (xy -5.717674 -1.033912)
        (xy -5.716679 -1.034496)
        (xy -5.715553 -1.035342)
        (xy -5.71526 -1.037333)
        (xy -5.714837 -1.039585)
        (xy -5.713842 -1.04017)
        (xy -5.712588 -1.040927)
        (xy -5.712423 -1.041588)
        (xy -5.711666 -1.042842)
        (xy -5.711005 -1.043007)
        (xy -5.709956 -1.043724)
        (xy -5.709589 -1.046015)
        (xy -5.709587 -1.046316)
        (xy -5.709375 -1.048597)
        (xy -5.708549 -1.049518)
        (xy -5.707695 -1.049626)
        (xy -5.706311 -1.050072)
        (xy -5.705824 -1.051731)
        (xy -5.705804 -1.052463)
        (xy -5.705381 -1.054715)
        (xy -5.704386 -1.0553)
        (xy -5.70326 -1.056145)
        (xy -5.702967 -1.058137)
        (xy -5.702544 -1.060389)
        (xy -5.701549 -1.060973)
        (xy -5.700295 -1.06173)
        (xy -5.70013 -1.062392)
        (xy -5.699374 -1.063645)
        (xy -5.698712 -1.06381)
        (xy -5.697586 -1.064656)
        (xy -5.697294 -1.066647)
        (xy -5.696871 -1.068899)
        (xy -5.695875 -1.069484)
        (xy -5.694826 -1.070202)
        (xy -5.694459 -1.072492)
        (xy -5.694457 -1.072793)
        (xy -5.694149 -1.075241)
        (xy -5.693168 -1.076097)
        (xy -5.693038 -1.076103)
        (xy -5.691912 -1.076949)
        (xy -5.69162 -1.07894)
        (xy -5.691197 -1.081192)
        (xy -5.690202 -1.081777)
        (xy -5.688948 -1.082534)
        (xy -5.688783 -1.083195)
        (xy -5.688026 -1.084449)
        (xy -5.687365 -1.084614)
        (xy -5.686239 -1.085459)
        (xy -5.685946 -1.08745)
        (xy -5.685523 -1.089703)
        (xy -5.684528 -1.090287)
        (xy -5.683402 -1.091133)
        (xy -5.68311 -1.093124)
        (xy -5.682687 -1.095376)
        (xy -5.681691 -1.095961)
        (xy -5.680437 -1.096718)
        (xy -5.680273 -1.097379)
        (xy -5.679516 -1.098633)
        (xy -5.678854 -1.098798)
        (xy -5.677805 -1.099515)
        (xy -5.677438 -1.101806)
        (xy -5.677436 -1.102107)
        (xy -5.677128 -1.104555)
        (xy -5.676147 -1.105411)
        (xy -5.676017 -1.105417)
        (xy -5.674891 -1.106263)
        (xy -5.674599 -1.108254)
        (xy -5.674176 -1.110506)
        (xy -5.673181 -1.111091)
        (xy -5.672055 -1.111936)
        (xy -5.671762 -1.113927)
        (xy -5.671465 -1.116004)
        (xy -5.670359 -1.116735)
        (xy -5.669871 -1.116764)
        (xy -5.668331 -1.117356)
        (xy -5.66798 -1.118183)
        (xy -5.667223 -1.119436)
        (xy -5.666561 -1.119601)
        (xy -5.665435 -1.120447)
        (xy -5.665143 -1.122438)
        (xy -5.66472 -1.12469)
        (xy -5.663725 -1.125275)
        (xy -5.662675 -1.125992)
        (xy -5.662309 -1.128283)
        (xy -5.662306 -1.128584)
        (xy -5.661999 -1.131032)
        (xy -5.661017 -1.131888)
        (xy -5.660888 -1.131894)
        (xy -5.659762 -1.13274)
        (xy -5.659469 -1.134731)
        (xy -5.659046 -1.136983)
        (xy -5.658051 -1.137568)
        (xy -5.656797 -1.138325)
        (xy -5.656632 -1.138986)
        (xy -5.655876 -1.14024)
        (xy -5.655214 -1.140404)
        (xy -5.654088 -1.14125)
        (xy -5.653796 -1.143241)
        (xy -5.653373 -1.145493)
        (xy -5.652377 -1.146078)
        (xy -5.651251 -1.146924)
        (xy -5.650959 -1.148915)
        (xy -5.650536 -1.151167)
        (xy -5.64954 -1.151752)
        (xy -5.648491 -1.152469)
        (xy -5.648125 -1.15476)
        (xy -5.648122 -1.155061)
        (xy -5.647814 -1.157509)
        (xy -5.646833 -1.158365)
        (xy -5.646704 -1.158371)
        (xy -5.64545 -1.159128)
        (xy -5.645285 -1.159789)
        (xy -5.644528 -1.161043)
        (xy -5.643867 -1.161208)
        (xy -5.642741 -1.162054)
        (xy -5.642448 -1.164045)
        (xy -5.642025 -1.166297)
        (xy -5.64103 -1.166882)
        (xy -5.639904 -1.167727)
        (xy -5.639612 -1.169718)
        (xy -5.639189 -1.171971)
        (xy -5.638193 -1.172555)
        (xy -5.636939 -1.173312)
        (xy -5.636775 -1.173974)
        (xy -5.635986 -1.175129)
        (xy -5.634883 -1.175392)
        (xy -5.63358 -1.175762)
        (xy -5.633054 -1.177208)
        (xy -5.632992 -1.178702)
        (xy -5.632685 -1.18115)
        (xy -5.631703 -1.182005)
        (xy -5.631574 -1.182011)
        (xy -5.630448 -1.182857)
        (xy -5.630155 -1.184848)
        (xy -5.629733 -1.1871)
        (xy -5.628737 -1.187685)
        (xy -5.627611 -1.188531)
        (xy -5.627319 -1.190522)
        (xy -5.626896 -1.192774)
        (xy -5.6259 -1.193359)
        (xy -5.624647 -1.194116)
        (xy -5.624482 -1.194777)
        (xy -5.623725 -1.196031)
        (xy -5.623063 -1.196195)
        (xy -5.621937 -1.197041)
        (xy -5.621645 -1.199032)
        (xy -5.621222 -1.201284)
        (xy -5.620227 -1.201869)
        (xy -5.6191 -1.202715)
        (xy -5.618808 -1.204706)
        (xy -5.618385 -1.206958)
        (xy -5.61739 -1.207543)
        (xy -5.616341 -1.20826)
        (xy -5.615974 -1.210551)
        (xy -5.615971 -1.210852)
        (xy -5.615664 -1.2133)
        (xy -5.614682 -1.214156)
        (xy -5.614553 -1.214162)
        (xy -5.613299 -1.214919)
        (xy -5.613134 -1.21558)
        (xy -5.612378 -1.216834)
        (xy -5.611716 -1.216999)
        (xy -5.61059 -1.217845)
        (xy -5.610298 -1.219836)
        (xy -5.609875 -1.222088)
        (xy -5.608879 -1.222672)
        (xy -5.607753 -1.223518)
        (xy -5.607461 -1.225509)
        (xy -5.607038 -1.227761)
        (xy -5.606042 -1.228346)
        (xy -5.604916 -1.229192)
        (xy -5.604624 -1.231183)
        (xy -5.604201 -1.233435)
        (xy -5.603206 -1.23402)
        (xy -5.60205 -1.234808)
        (xy -5.601787 -1.235911)
        (xy -5.601196 -1.237451)
        (xy -5.600369 -1.237802)
        (xy -5.599115 -1.238559)
        (xy -5.59895 -1.239221)
        (xy -5.598233 -1.24027)
        (xy -5.595942 -1.240636)
        (xy -5.595641 -1.240639)
        (xy -5.593193 -1.240331)
        (xy -5.592337 -1.23935)
        (xy -5.592331 -1.239221)
        (xy -5.591485 -1.238095)
        (xy -5.589494 -1.237802)
        (xy -5.587418 -1.237505)
        (xy -5.586687 -1.236399)
        (xy -5.586657 -1.235911)
        (xy -5.586066 -1.234371)
        (xy -5.585239 -1.23402)
        (xy -5.583985 -1.233263)
        (xy -5.583821 -1.232601)
        (xy -5.582975 -1.231475)
        (xy -5.580984 -1.231183)
        (xy -5.578732 -1.23076)
        (xy -5.578147 -1.229765)
        (xy -5.577301 -1.228638)
        (xy -5.57531 -1.228346)
        (xy -5.573058 -1.227923)
        (xy -5.572473 -1.226928)
        (xy -5.571628 -1.225802)
        (xy -5.569636 -1.225509)
        (xy -5.567384 -1.225086)
        (xy -5.5668 -1.224091)
        (xy -5.566043 -1.222837)
        (xy -5.565381 -1.222672)
        (xy -5.564128 -1.221916)
        (xy -5.563963 -1.221254)
        (xy -5.563245 -1.220205)
        (xy -5.560955 -1.219838)
        (xy -5.560653 -1.219836)
        (xy -5.558205 -1.219528)
        (xy -5.55735 -1.218546)
        (xy -5.557344 -1.218417)
        (xy -5.556498 -1.217291)
        (xy -5.554507 -1.216999)
        (xy -5.552255 -1.216576)
        (xy -5.55167 -1.21558)
        (xy -5.550824 -1.214454)
        (xy -5.548833 -1.214162)
        (xy -5.546581 -1.213739)
        (xy -5.545996 -1.212744)
        (xy -5.545239 -1.21149)
        (xy -5.544578 -1.211325)
        (xy -5.543423 -1.210537)
        (xy -5.543159 -1.209434)
        (xy -5.542714 -1.20805)
        (xy -5.541055 -1.207562)
        (xy -5.540323 -1.207543)
        (xy -5.53807 -1.20712)
        (xy -5.537486 -1.206124)
        (xy -5.53664 -1.204998)
        (xy -5.534649 -1.204706)
        (xy -5.532397 -1.204283)
        (xy -5.531812 -1.203287)
        (xy -5.530966 -1.202161)
        (xy -5.528975 -1.201869)
        (xy -5.526723 -1.201446)
        (xy -5.526138 -1.200451)
        (xy -5.52535 -1.199296)
        (xy -5.524247 -1.199032)
        (xy -5.522707 -1.198441)
        (xy -5.522356 -1.197614)
        (xy -5.52151 -1.196488)
        (xy -5.519519 -1.196195)
        (xy -5.517267 -1.195773)
        (xy -5.516682 -1.194777)
        (xy -5.515837 -1.193651)
        (xy -5.513846 -1.193359)
        (xy -5.511593 -1.192936)
        (xy -5.511009 -1.19194)
        (xy -5.510252 -1.190687)
        (xy -5.50959 -1.190522)
        (xy -5.508337 -1.189765)
        (xy -5.508172 -1.189103)
        (xy -5.507326 -1.187977)
        (xy -5.505335 -1.187685)
        (xy -5.503083 -1.187262)
        (xy -5.502498 -1.186267)
        (xy -5.501652 -1.18514)
        (xy -5.499661 -1.184848)
        (xy -5.497409 -1.184425)
        (xy -5.496825 -1.18343)
        (xy -5.496068 -1.182176)
        (xy -5.495406 -1.182011)
        (xy -5.494514 -1.181505)
        (xy -5.494079 -1.179753)
        (xy -5.493988 -1.177283)
        (xy -5.49414 -1.17431)
        (xy -5.494665 -1.172858)
        (xy -5.495406 -1.172555)
        (xy -5.496532 -1.171709)
        (xy -5.496825 -1.169718)
        (xy -5.497247 -1.167466)
        (xy -5.498243 -1.166882)
        (xy -5.499497 -1.166125)
        (xy -5.499661 -1.165463)
        (xy -5.500418 -1.164209)
        (xy -5.50108 -1.164045)
        (xy -5.502206 -1.163199)
        (xy -5.502498 -1.161208)
        (xy -5.502921 -1.158956)
        (xy -5.503917 -1.158371)
        (xy -5.504966 -1.157653)
        (xy -5.505332 -1.155363)
        (xy -5.505335 -1.155061)
        (xy -5.505643 -1.152614)
        (xy -5.506624 -1.151758)
        (xy -5.506753 -1.151752)
        (xy -5.50788 -1.150906)
        (xy -5.508172 -1.148915)
        (xy -5.508595 -1.146663)
        (xy -5.50959 -1.146078)
        (xy -5.510844 -1.145321)
        (xy -5.511009 -1.14466)
        (xy -5.511766 -1.143406)
        (xy -5.512427 -1.143241)
        (xy -5.513553 -1.142396)
        (xy -5.513846 -1.140404)
        (xy -5.514268 -1.138152)
        (xy -5.515264 -1.137568)
        (xy -5.51639 -1.136722)
        (xy -5.516682 -1.134731)
        (xy -5.517105 -1.132479)
        (xy -5.518101 -1.131894)
        (xy -5.51915 -1.131176)
        (xy -5.519517 -1.128886)
        (xy -5.519519 -1.128584)
        (xy -5.519827 -1.126137)
        (xy -5.520808 -1.125281)
        (xy -5.520938 -1.125275)
        (xy -5.522191 -1.124518)
        (xy -5.522356 -1.123856)
        (xy -5.523144 -1.122701)
        (xy -5.524247 -1.122438)
        (xy -5.525632 -1.121992)
        (xy -5.526119 -1.120333)
        (xy -5.526138 -1.119601)
        (xy -5.526561 -1.117349)
        (xy -5.527557 -1.116764)
        (xy -5.528683 -1.115918)
        (xy -5.528975 -1.113927)
        (xy -5.529398 -1.111675)
        (xy -5.530394 -1.111091)
        (xy -5.531647 -1.110334)
        (xy -5.531812 -1.109672)
        (xy -5.532569 -1.108419)
        (xy -5.533231 -1.108254)
        (xy -5.534357 -1.107408)
        (xy -5.534649 -1.105417)
        (xy -5.535072 -1.103165)
        (xy -5.536067 -1.10258)
        (xy -5.537116 -1.101862)
        (xy -5.537483 -1.099572)
        (xy -5.537486 -1.099271)
        (xy -5.537793 -1.096823)
        (xy -5.538775 -1.095967)
        (xy -5.538904 -1.095961)
        (xy -5.54003 -1.095115)
        (xy -5.540323 -1.093124)
        (xy -5.540745 -1.090872)
        (xy -5.541741 -1.090287)
        (xy -5.542995 -1.08953)
        (xy -5.543159 -1.088869)
        (xy -5.543916 -1.087615)
        (xy -5.544578 -1.08745)
        (xy -5.545704 -1.086605)
        (xy -5.545996 -1.084614)
        (xy -5.546419 -1.082361)
        (xy -5.547415 -1.081777)
        (xy -5.548541 -1.080931)
        (xy -5.548833 -1.07894)
        (xy -5.549256 -1.076688)
        (xy -5.550251 -1.076103)
        (xy -5.551301 -1.075385)
        (xy -5.551667 -1.073095)
        (xy -5.55167 -1.072793)
        (xy -5.551977 -1.070346)
        (xy -5.552959 -1.06949)
        (xy -5.553088 -1.069484)
        (xy -5.554342 -1.068727)
        (xy -5.554507 -1.068065)
        (xy -5.555264 -1.066812)
        (xy -5.555925 -1.066647)
        (xy -5.557051 -1.065801)
        (xy -5.557344 -1.06381)
        (xy -5.557641 -1.061734)
        (xy -5.558747 -1.061003)
        (xy -5.559235 -1.060973)
        (xy -5.560619 -1.060528)
        (xy -5.561106 -1.058869)
        (xy -5.561126 -1.058137)
        (xy -5.561549 -1.055884)
        (xy -5.562544 -1.0553)
        (xy -5.563798 -1.054543)
        (xy -5.563963 -1.053881)
        (xy -5.56472 -1.052628)
        (xy -5.565381 -1.052463)
        (xy -5.56643 -1.051745)
        (xy -5.566797 -1.049455)
        (xy -5.5668 -1.049153)
        (xy -5.567107 -1.046705)
        (xy -5.568089 -1.04585)
        (xy -5.568218 -1.045844)
        (xy -5.569344 -1.044998)
        (xy -5.569636 -1.043007)
        (xy -5.570059 -1.040755)
        (xy -5.571055 -1.04017)
        (xy -5.572181 -1.039324)
        (xy -5.572473 -1.037333)
        (xy -5.572896 -1.035081)
        (xy -5.573892 -1.034496)
        (xy -5.575145 -1.033739)
        (xy -5.57531 -1.033078)
        (xy -5.576067 -1.031824)
        (xy -5.576729 -1.031659)
        (xy -5.577855 -1.030814)
        (xy -5.578147 -1.028823)
        (xy -5.57857 -1.02657)
        (xy -5.579565 -1.025986)
        (xy -5.580614 -1.025268)
        (xy -5.580981 -1.022978)
        (xy -5.580984 -1.022676)
        (xy -5.581291 -1.020228)
        (xy -5.582273 -1.019373)
        (xy -5.582402 -1.019367)
        (xy -5.583528 -1.018521)
        (xy -5.583821 -1.01653)
        (xy -5.584243 -1.014278)
        (xy -5.585239 -1.013693)
        (xy -5.586493 -1.012936)
        (xy -5.586657 -1.012274)
        (xy -5.587414 -1.011021)
        (xy -5.588076 -1.010856)
        (xy -5.589202 -1.01001)
        (xy -5.589494 -1.008019)
        (xy -5.589917 -1.005767)
        (xy -5.590913 -1.005182)
        (xy -5.592039 -1.004337)
        (xy -5.592331 -1.002346)
        (xy -5.592754 -1.000093)
        (xy -5.593749 -0.999509)
        (xy -5.594799 -0.998791)
        (xy -5.595165 -0.996501)
        (xy -5.595168 -0.996199)
        (xy -5.595379 -0.993918)
        (xy -5.596205 -0.992998)
        (xy -5.597059 -0.99289)
        (xy -5.598599 -0.992298)
        (xy -5.59895 -0.991471)
        (xy -5.599707 -0.990217)
        (xy -5.600369 -0.990053)
        (xy -5.601495 -0.989207)
        (xy -5.601787 -0.987216)
        (xy -5.60221 -0.984964)
        (xy -5.603206 -0.984379)
        (xy -5.604332 -0.983533)
        (xy -5.604624 -0.981542)
        (xy -5.605047 -0.97929)
        (xy -5.606042 -0.978705)
        (xy -5.607296 -0.977948)
        (xy -5.607461 -0.977287)
        (xy -5.608218 -0.976033)
        (xy -5.608879 -0.975869)
        (xy -5.610005 -0.975023)
        (xy -5.610298 -0.973032)
        (xy -5.610721 -0.97078)
        (xy -5.611716 -0.970195)
        (xy -5.612765 -0.969477)
        (xy -5.613132 -0.967187)
        (xy -5.613134 -0.966885)
        (xy -5.613442 -0.964437)
        (xy -5.614424 -0.963582)
        (xy -5.614553 -0.963576)
        (xy -5.615679 -0.96273)
        (xy -5.615971 -0.960739)
        (xy -5.616394 -0.958487)
        (xy -5.61739 -0.957902)
        (xy -5.618643 -0.957145)
        (xy -5.618808 -0.956484)
        (xy -5.619565 -0.95523)
        (xy -5.620227 -0.955065)
        (xy -5.621353 -0.954219)
        (xy -5.621645 -0.952228)
        (xy -5.622068 -0.949976)
        (xy -5.623063 -0.949392)
        (xy -5.624189 -0.948546)
        (xy -5.624482 -0.946555)
        (xy -5.624905 -0.944303)
        (xy -5.6259 -0.943718)
        (xy -5.626949 -0.943)
        (xy -5.627316 -0.94071)
        (xy -5.627319 -0.940408)
        (xy -5.627626 -0.93796)
        (xy -5.628608 -0.937105)
        (xy -5.628737 -0.937099)
        (xy -5.629991 -0.936342)
        (xy -5.630155 -0.93568)
        (xy -5.630912 -0.934427)
        (xy -5.631574 -0.934262)
        (xy -5.6327 -0.933416)
        (xy -5.632992 -0.931425)
        (xy -5.633289 -0.929348)
        (xy -5.634395 -0.928617)
        (xy -5.634883 -0.928588)
        (xy -5.636268 -0.928142)
        (xy -5.636755 -0.926484)
        (xy -5.636775 -0.925751)
        (xy -5.637198 -0.923499)
        (xy -5.638193 -0.922914)
        (xy -5.639319 -0.922069)
        (xy -5.639612 -0.920078)
        (xy -5.640034 -0.917825)
        (xy -5.64103 -0.917241)
        (xy -5.642284 -0.916484)
        (xy -5.642448 -0.915822)
        (xy -5.643205 -0.914569)
        (xy -5.643867 -0.914404)
        (xy -5.644916 -0.913686)
        (xy -5.645283 -0.911396)
        (xy -5.645285 -0.911094)
        (xy -5.645593 -0.908646)
        (xy -5.646574 -0.907791)
        (xy -5.646704 -0.907785)
        (xy -5.64783 -0.906939)
        (xy -5.648122 -0.904948)
        (xy -5.648545 -0.902696)
        (xy -5.64954 -0.902111)
        (xy -5.650794 -0.901354)
        (xy -5.650959 -0.900693)
        (xy -5.651716 -0.899439)
        (xy -5.652377 -0.899274)
        (xy -5.653503 -0.898428)
        (xy -5.653796 -0.896437)
        (xy -5.654219 -0.894185)
        (xy -5.655214 -0.893601)
        (xy -5.65634 -0.892755)
        (xy -5.656632 -0.890764)
        (xy -5.657055 -0.888512)
        (xy -5.658051 -0.887927)
        (xy -5.6591 -0.887209)
        (xy -5.659467 -0.884919)
        (xy -5.659469 -0.884617)
        (xy -5.659777 -0.882169)
        (xy -5.660759 -0.881314)
        (xy -5.660888 -0.881308)
        (xy -5.662141 -0.880551)
        (xy -5.662306 -0.879889)
        (xy -5.663063 -0.878636)
        (xy -5.663725 -0.878471)
        (xy -5.664851 -0.877625)
        (xy -5.665143 -0.875634)
        (xy -5.665566 -0.873382)
        (xy -5.666561 -0.872797)
        (xy -5.667687 -0.871951)
        (xy -5.66798 -0.86996)
        (xy -5.668277 -0.867884)
        (xy -5.669383 -0.867153)
        (xy -5.669871 -0.867124)
        (xy -5.671255 -0.866678)
        (xy -5.671743 -0.865019)
        (xy -5.671762 -0.864287)
        (xy -5.672185 -0.862035)
        (xy -5.673181 -0.86145)
        (xy -5.674336 -0.860662)
        (xy -5.674599 -0.859559)
        (xy -5.67519 -0.858018)
        (xy -5.676017 -0.857667)
        (xy -5.677144 -0.856822)
        (xy -5.677436 -0.854831)
        (xy -5.677859 -0.852578)
        (xy -5.678854 -0.851994)
        (xy -5.67998 -0.851148)
        (xy -5.680273 -0.849157)
        (xy -5.680696 -0.846905)
        (xy -5.681691 -0.84632)
        (xy -5.682817 -0.845474)
        (xy -5.68311 -0.843483)
        (xy -5.683532 -0.841231)
        (xy -5.684528 -0.840646)
        (xy -5.685782 -0.83989)
        (xy -5.685946 -0.839228)
        (xy -5.686703 -0.837974)
        (xy -5.687365 -0.83781)
        (xy -5.688414 -0.837092)
        (xy -5.688781 -0.834801)
        (xy -5.688783 -0.8345)
        (xy -5.689091 -0.832052)
        (xy -5.690072 -0.831196)
        (xy -5.690202 -0.83119)
        (xy -5.691328 -0.830345)
        (xy -5.69162 -0.828354)
        (xy -5.692043 -0.826101)
        (xy -5.693038 -0.825517)
        (xy -5.694292 -0.82476)
        (xy -5.694457 -0.824098)
        (xy -5.695214 -0.822845)
        (xy -5.695875 -0.82268)
        (xy -5.697001 -0.821834)
        (xy -5.697294 -0.819843)
        (xy -5.697717 -0.817591)
        (xy -5.698712 -0.817006)
        (xy -5.699838 -0.81616)
        (xy -5.70013 -0.814169)
        (xy -5.700553 -0.811917)
        (xy -5.701549 -0.811333)
        (xy -5.702598 -0.810615)
        (xy -5.702965 -0.808324)
        (xy -5.702967 -0.808023)
        (xy -5.703275 -0.805575)
        (xy -5.704257 -0.804719)
        (xy -5.704386 -0.804713)
        (xy -5.705639 -0.803956)
        (xy -5.705804 -0.803295)
        (xy -5.706592 -0.80214)
        (xy -5.707695 -0.801877)
        (xy -5.70908 -0.801431)
        (xy -5.709567 -0.799772)
        (xy -5.709587 -0.79904)
        (xy -5.710009 -0.796788)
        (xy -5.711005 -0.796203)
        (xy -5.712131 -0.795357)
        (xy -5.712423 -0.793366)
        (xy -5.712846 -0.791114)
        (xy -5.713842 -0.790529)
        (xy -5.714968 -0.789683)
        (xy -5.71526 -0.787692)
        (xy -5.715683 -0.78544)
        (xy -5.716679 -0.784856)
        (xy -5.717932 -0.784099)
        (xy -5.718097 -0.783437)
        (xy -5.718854 -0.782183)
        (xy -5.719515 -0.782019)
        (xy -5.720565 -0.781301)
        (xy -5.720931 -0.779011)
        (xy -5.720934 -0.778709)
        (xy -5.721241 -0.776261)
        (xy -5.722223 -0.775405)
        (xy -5.722352 -0.775399)
        (xy -5.723478 -0.774554)
        (xy -5.723771 -0.772563)
        (xy -5.724194 -0.77031)
        (xy -5.725189 -0.769726)
        (xy -5.726315 -0.76888)
        (xy -5.726608 -0.766889)
        (xy -5.72703 -0.764637)
        (xy -5.728026 -0.764052)
        (xy -5.72928 -0.763295)
        (xy -5.729444 -0.762634)
        (xy -5.730201 -0.76138)
        (xy -5.730863 -0.761215)
        (xy -5.731989 -0.76037)
        (xy -5.732281 -0.758379)
        (xy -5.732704 -0.756126)
        (xy -5.7337 -0.755542)
        (xy -5.734749 -0.754824)
        (xy -5.735115 -0.752533)
        (xy -5.735118 -0.752232)
        (xy -5.735426 -0.749784)
        (xy -5.736407 -0.748928)
        (xy -5.736536 -0.748922)
        (xy -5.73779 -0.748165)
        (xy -5.737955 -0.747504)
        (xy -5.738712 -0.74625)
        (xy -5.739373 -0.746086)
        (xy -5.740499 -0.74524)
        (xy -5.740792 -0.743249)
        (xy -5.741089 -0.741172)
        (xy -5.742195 -0.740441)
        (xy -5.742683 -0.740412)
        (xy -5.744067 -0.739966)
        (xy -5.744555 -0.738307)
        (xy -5.744574 -0.737575)
        (xy -5.744997 -0.735323)
        (xy -5.745993 -0.734738)
        (xy -5.747119 -0.733893)
        (xy -5.747411 -0.731901)
        (xy -5.747834 -0.729649)
        (xy -5.748829 -0.729065)
        (xy -5.749984 -0.728276)
        (xy -5.750248 -0.727173)
        (xy -5.750839 -0.725633)
        (xy -5.751666 -0.725282)
        (xy -5.752792 -0.724436)
        (xy -5.753085 -0.722445)
        (xy -5.753507 -0.720193)
        (xy -5.754503 -0.719609)
        (xy -5.755629 -0.718763)
        (xy -5.755921 -0.716772)
        (xy -5.756344 -0.71452)
        (xy -5.75734 -0.713935)
        (xy -5.758466 -0.713089)
        (xy -5.758758 -0.711098)
        (xy -5.759181 -0.708846)
        (xy -5.760177 -0.708261)
        (xy -5.76143 -0.707504)
        (xy -5.761595 -0.706843)
        (xy -5.762352 -0.705589)
        (xy -5.763013 -0.705424)
        (xy -5.764063 -0.704707)
        (xy -5.764429 -0.702416)
        (xy -5.764432 -0.702115)
        (xy -5.764739 -0.699667)
        (xy -5.765721 -0.698811)
        (xy -5.76585 -0.698805)
        (xy -5.766976 -0.697959)
        (xy -5.767269 -0.695968)
        (xy -5.767692 -0.693716)
        (xy -5.768687 -0.693131)
        (xy -5.769813 -0.692286)
        (xy -5.770106 -0.690295)
        (xy -5.770528 -0.688042)
        (xy -5.771524 -0.687458)
        (xy -5.772778 -0.686701)
        (xy -5.772942 -0.686039)
        (xy -5.773699 -0.684786)
        (xy -5.774361 -0.684621)
        (xy -5.775487 -0.683775)
        (xy -5.775779 -0.681784)
        (xy -5.776202 -0.679532)
        (xy -5.777198 -0.678947)
        (xy -5.778247 -0.67823)
        (xy -5.778613 -0.675939)
        (xy -5.778616 -0.675638)
        (xy -5.778828 -0.673357)
        (xy -5.779653 -0.672436)
        (xy -5.780507 -0.672328)
        (xy -5.782047 -0.671737)
        (xy -5.782398 -0.67091)
        (xy -5.783155 -0.669656)
        (xy -5.783817 -0.669491)
        (xy -5.784943 -0.668645)
        (xy -5.785235 -0.666654)
        (xy -5.785658 -0.664402)
        (xy -5.786654 -0.663818)
        (xy -5.78778 -0.662972)
        (xy -5.788072 -0.660981)
        (xy -5.788495 -0.658729)
        (xy -5.789491 -0.658144)
        (xy -5.790617 -0.657298)
        (xy -5.790909 -0.655307)
        (xy -5.791332 -0.653055)
        (xy -5.792327 -0.65247)
        (xy -5.793581 -0.651713)
        (xy -5.793746 -0.651052)
        (xy -5.794503 -0.649798)
        (xy -5.795164 -0.649633)
        (xy -5.796213 -0.648916)
        (xy -5.79658 -0.646625)
        (xy -5.796583 -0.646324)
        (xy -5.79689 -0.643876)
        (xy -5.797872 -0.64302)
        (xy -5.798001 -0.643014)
        (xy -5.799127 -0.642168)
        (xy -5.799419 -0.640177)
        (xy -5.799842 -0.637925)
        (xy -5.800838 -0.637341)
        (xy -5.801964 -0.636495)
        (xy -5.802256 -0.634504)
        (xy -5.802679 -0.632252)
        (xy -5.803675 -0.631667)
        (xy -5.804928 -0.63091)
        (xy -5.805093 -0.630249)
        (xy -5.80585 -0.628995)
        (xy -5.806511 -0.62883)
        (xy -5.807638 -0.627984)
        (xy -5.80793 -0.625993)
        (xy -5.808353 -0.623741)
        (xy -5.809348 -0.623156)
        (xy -5.810397 -0.622439)
        (xy -5.810764 -0.620148)
        (xy -5.810767 -0.619847)
        (xy -5.811074 -0.617399)
        (xy -5.812056 -0.616543)
        (xy -5.812185 -0.616537)
        (xy -5.813311 -0.615691)
        (xy -5.813604 -0.6137)
        (xy -5.813901 -0.611624)
        (xy -5.815007 -0.610893)
        (xy -5.815495 -0.610864)
        (xy -5.817035 -0.610272)
        (xy -5.817386 -0.609445)
        (xy -5.818143 -0.608191)
        (xy -5.818804 -0.608027)
        (xy -5.81993 -0.607181)
        (xy -5.820223 -0.60519)
        (xy -5.820646 -0.602938)
        (xy -5.821641 -0.602353)
        (xy -5.822767 -0.601507)
        (xy -5.82306 -0.599516)
        (xy -5.823483 -0.597264)
        (xy -5.824478 -0.596679)
        (xy -5.825732 -0.595922)
        (xy -5.825896 -0.595261)
        (xy -5.826653 -0.594007)
        (xy -5.827315 -0.593843)
        (xy -5.828364 -0.593125)
        (xy -5.828731 -0.590834)
        (xy -5.828733 -0.590533)
        (xy -5.829041 -0.588085)
        (xy -5.830023 -0.587229)
        (xy -5.830152 -0.587223)
        (xy -5.831278 -0.586378)
        (xy -5.83157 -0.584386)
        (xy -5.831993 -0.582134)
        (xy -5.832989 -0.58155)
        (xy -5.834115 -0.580704)
        (xy -5.834407 -0.578713)
        (xy -5.83483 -0.576461)
        (xy -5.835825 -0.575876)
        (xy -5.837079 -0.575119)
        (xy -5.837244 -0.574458)
        (xy -5.838001 -0.573204)
        (xy -5.838662 -0.573039)
        (xy -5.839788 -0.572193)
        (xy -5.840081 -0.570202)
        (xy -5.840503 -0.56795)
        (xy -5.841499 -0.567366)
        (xy -5.842548 -0.566648)
        (xy -5.842915 -0.564357)
        (xy -5.842917 -0.564056)
        (xy -5.843225 -0.561608)
        (xy -5.844207 -0.560752)
        (xy -5.844336 -0.560746)
        (xy -5.845462 -0.5599)
        (xy -5.845754 -0.557909)
        (xy -5.846177 -0.555657)
        (xy -5.847173 -0.555073)
        (xy -5.848426 -0.554316)
        (xy -5.848591 -0.553654)
        (xy -5.849348 -0.552401)
        (xy -5.850009 -0.552236)
        (xy -5.851136 -0.55139)
        (xy -5.851428 -0.549399)
        (xy -5.851725 -0.547322)
        (xy -5.852831 -0.546591)
        (xy -5.853319 -0.546562)
        (xy -5.854703 -0.546116)
        (xy -5.855191 -0.544458)
        (xy -5.85521 -0.543725)
        (xy -5.855633 -0.541473)
        (xy -5.856629 -0.540888)
        (xy -5.857678 -0.540171)
        (xy -5.858045 -0.53788)
        (xy -5.858047 -0.537579)
        (xy -5.858355 -0.535131)
        (xy -5.859336 -0.534275)
        (xy -5.859466 -0.534269)
        (xy -5.860719 -0.533512)
        (xy -5.860884 -0.532851)
        (xy -5.861641 -0.531597)
        (xy -5.862302 -0.531432)
        (xy -5.863428 -0.530587)
        (xy -5.863721 -0.528596)
        (xy -5.864144 -0.526343)
        (xy -5.865139 -0.525759)
        (xy -5.866265 -0.524913)
        (xy -5.866558 -0.522922)
        (xy -5.866981 -0.52067)
        (xy -5.867976 -0.520085)
        (xy -5.86923 -0.519328)
        (xy -5.869394 -0.518667)
        (xy -5.870151 -0.517413)
        (xy -5.870813 -0.517248)
        (xy -5.871862 -0.516531)
        (xy -5.872229 -0.51424)
        (xy -5.872231 -0.513939)
        (xy -5.872539 -0.511491)
        (xy -5.873521 -0.510635)
        (xy -5.87365 -0.510629)
        (xy -5.874776 -0.509783)
        (xy -5.875068 -0.507792)
        (xy -5.875491 -0.50554)
        (xy -5.876487 -0.504955)
        (xy -5.877613 -0.50411)
        (xy -5.877905 -0.502119)
        (xy -5.878328 -0.499866)
        (xy -5.879323 -0.499282)
        (xy -5.880577 -0.498525)
        (xy -5.880742 -0.497863)
        (xy -5.881499 -0.49661)
        (xy -5.88216 -0.496445)
        (xy -5.883286 -0.495599)
        (xy -5.883579 -0.493608)
        (xy -5.884001 -0.491356)
        (xy -5.884997 -0.490771)
        (xy -5.886046 -0.490054)
        (xy -5.886413 -0.487763)
        (xy -5.886415 -0.487462)
        (xy -5.886723 -0.485014)
        (xy -5.887705 -0.484158)
        (xy -5.887834 -0.484152)
        (xy -5.88896 -0.483306)
        (xy -5.889252 -0.481315)
        (xy -5.889549 -0.479239)
        (xy -5.890655 -0.478508)
        (xy -5.891143 -0.478478)
        (xy -5.892684 -0.477887)
        (xy -5.893035 -0.47706)
        (xy -5.893792 -0.475806)
        (xy -5.894453 -0.475641)
        (xy -5.895579 -0.474796)
        (xy -5.895872 -0.472805)
        (xy -5.896294 -0.470552)
        (xy -5.89729 -0.469968)
        (xy -5.898416 -0.469122)
        (xy -5.898708 -0.467131)
        (xy -5.899131 -0.464879)
        (xy -5.900127 -0.464294)
        (xy -5.901176 -0.463576)
        (xy -5.901543 -0.461286)
        (xy -5.901545 -0.460985)
        (xy -5.901853 -0.458537)
        (xy -5.902834 -0.457681)
        (xy -5.902964 -0.457675)
        (xy -5.904217 -0.456918)
        (xy -5.904382 -0.456256)
        (xy -5.905139 -0.455003)
        (xy -5.9058 -0.454838)
        (xy -5.906927 -0.453992)
        (xy -5.907219 -0.452001)
        (xy -5.907642 -0.449749)
        (xy -5.908637 -0.449164)
        (xy -5.909763 -0.448319)
        (xy -5.910056 -0.446328)
        (xy -5.910479 -0.444075)
        (xy -5.911474 -0.443491)
        (xy -5.912728 -0.442734)
        (xy -5.912892 -0.442072)
        (xy -5.913649 -0.440819)
        (xy -5.914311 -0.440654)
        (xy -5.915437 -0.439808)
        (xy -5.915729 -0.437817)
        (xy -5.916152 -0.435565)
        (xy -5.917148 -0.43498)
        (xy -5.918197 -0.434263)
        (xy -5.918564 -0.431972)
        (xy -5.918566 -0.431671)
        (xy -5.918874 -0.429223)
        (xy -5.919855 -0.428367)
        (xy -5.919985 -0.428361)
        (xy -5.921111 -0.427515)
        (xy -5.921403 -0.425524)
        (xy -5.921826 -0.423272)
        (xy -5.922821 -0.422687)
        (xy -5.924075 -0.42193)
        (xy -5.92424 -0.421269)
        (xy -5.925028 -0.420114)
        (xy -5.926131 -0.419851)
        (xy -5.927515 -0.419405)
        (xy -5.928003 -0.417746)
        (xy -5.928022 -0.417014)
        (xy -5.928445 -0.414762)
        (xy -5.929441 -0.414177)
        (xy -5.930567 -0.413331)
        (xy -5.930859 -0.41134)
        (xy -5.931282 -0.409088)
        (xy -5.932277 -0.408503)
        (xy -5.933327 -0.407786)
        (xy -5.933693 -0.405495)
        (xy -5.933696 -0.405194)
        (xy -5.934003 -0.402746)
        (xy -5.934985 -0.40189)
        (xy -5.935114 -0.401884)
        (xy -5.936368 -0.401127)
        (xy -5.936533 -0.400466)
        (xy -5.93729 -0.399212)
        (xy -5.937951 -0.399047)
        (xy -5.939077 -0.398201)
        (xy -5.93937 -0.39621)
        (xy -5.939792 -0.393958)
        (xy -5.940788 -0.393373)
        (xy -5.941914 -0.392528)
        (xy -5.942206 -0.390537)
        (xy -5.942629 -0.388284)
        (xy -5.943625 -0.3877)
        (xy -5.944878 -0.386943)
        (xy -5.945043 -0.386281)
        (xy -5.944286 -0.385028)
        (xy -5.943625 -0.384863)
        (xy -5.942371 -0.38562)
        (xy -5.942206 -0.386281)
        (xy -5.941449 -0.387535)
        (xy -5.940788 -0.3877)
        (xy -5.939534 -0.388457)
        (xy -5.93937 -0.389118)
        (xy -5.938613 -0.390372)
        (xy -5.937951 -0.390537)
        (xy -5.936697 -0.391294)
        (xy -5.936533 -0.391955)
        (xy -5.935776 -0.393209)
        (xy -5.935114 -0.393373)
        (xy -5.933861 -0.39413)
        (xy -5.933696 -0.394792)
        (xy -5.932939 -0.396046)
        (xy -5.932277 -0.39621)
        (xy -5.931024 -0.396967)
        (xy -5.930859 -0.397629)
        (xy -5.930102 -0.398882)
        (xy -5.929441 -0.399047)
        (xy -5.928187 -0.399804)
        (xy -5.928022 -0.400466)
        (xy -5.927234 -0.401621)
        (xy -5.926131 -0.401884)
        (xy -5.924591 -0.402475)
        (xy -5.92424 -0.403302)
        (xy -5.923483 -0.404556)
        (xy -5.922821 -0.404721)
        (xy -5.921666 -0.405509)
        (xy -5.921403 -0.406612)
        (xy -5.920812 -0.408152)
        (xy -5.919985 -0.408503)
        (xy -5.918731 -0.40926)
        (xy -5.918566 -0.409922)
        (xy -5.917809 -0.411175)
        (xy -5.917148 -0.41134)
        (xy -5.915894 -0.412097)
        (xy -5.915729 -0.412758)
        (xy -5.914972 -0.414012)
        (xy -5.914311 -0.414177)
        (xy -5.913057 -0.414934)
        (xy -5.912892 -0.415595)
        (xy -5.912136 -0.416849)
        (xy -5.911474 -0.417014)
        (xy -5.91022 -0.417771)
        (xy -5.910056 -0.418432)
        (xy -5.909299 -0.419686)
        (xy -5.908637 -0.419851)
        (xy -5.907384 -0.420607)
        (xy -5.907219 -0.421269)
        (xy -5.906462 -0.422523)
        (xy -5.9058 -0.422687)
        (xy -5.904547 -0.423444)
        (xy -5.904382 -0.424106)
        (xy -5.903625 -0.425359)
        (xy -5.902964 -0.425524)
        (xy -5.90171 -0.426281)
        (xy -5.901545 -0.426943)
        (xy -5.900788 -0.428196)
        (xy -5.900127 -0.428361)
        (xy -5.898873 -0.429118)
        (xy -5.898708 -0.429779)
        (xy -5.897951 -0.431033)
        (xy -5.89729 -0.431198)
        (xy -5.896135 -0.431986)
        (xy -5.895872 -0.433089)
        (xy -5.89528 -0.434629)
        (xy -5.894453 -0.43498)
        (xy -5.893199 -0.435737)
        (xy -5.893035 -0.436399)
        (xy -5.892246 -0.437554)
        (xy -5.891143 -0.437817)
        (xy -5.889603 -0.438408)
        (xy -5.889252 -0.439236)
        (xy -5.888495 -0.440489)
        (xy -5.887834 -0.440654)
        (xy -5.88658 -0.441411)
        (xy -5.886415 -0.442072)
        (xy -5.885659 -0.443326)
        (xy -5.884997 -0.443491)
        (xy -5.883743 -0.444248)
        (xy -5.883579 -0.444909)
        (xy -5.882822 -0.446163)
        (xy -5.88216 -0.446328)
        (xy -5.880907 -0.447085)
        (xy -5.880742 -0.447746)
        (xy -5.879985 -0.449)
        (xy -5.879323 -0.449164)
        (xy -5.87807 -0.449921)
        (xy -5.877905 -0.450583)
        (xy -5.877148 -0.451836)
        (xy -5.876487 -0.452001)
        (xy -5.875233 -0.452758)
        (xy -5.875068 -0.45342)
        (xy -5.874311 -0.454673)
        (xy -5.87365 -0.454838)
        (xy -5.872396 -0.455595)
        (xy -5.872231 -0.456256)
        (xy -5.871474 -0.45751)
        (xy -5.870813 -0.457675)
        (xy -5.869658 -0.458463)
        (xy -5.869394 -0.459566)
        (xy -5.868803 -0.461106)
        (xy -5.867976 -0.461457)
        (xy -5.866722 -0.462214)
        (xy -5.866558 -0.462876)
        (xy -5.865801 -0.464129)
        (xy -5.865139 -0.464294)
        (xy -5.863886 -0.465051)
        (xy -5.863721 -0.465713)
        (xy -5.862964 -0.466966)
        (xy -5.862302 -0.467131)
        (xy -5.861049 -0.467888)
        (xy -5.860884 -0.468549)
        (xy -5.860127 -0.469803)
        (xy -5.859466 -0.469968)
        (xy -5.858212 -0.470725)
        (xy -5.858047 -0.471386)
        (xy -5.85729 -0.47264)
        (xy -5.856629 -0.472805)
        (xy -5.855375 -0.473562)
        (xy -5.85521 -0.474223)
        (xy -5.854422 -0.475378)
        (xy -5.853319 -0.475641)
        (xy -5.851779 -0.476233)
        (xy -5.851428 -0.47706)
        (xy -5.850671 -0.478314)
        (xy -5.850009 -0.478478)
        (xy -5.848756 -0.479235)
        (xy -5.848591 -0.479897)
        (xy -5.847834 -0.48115)
        (xy -5.847173 -0.481315)
        (xy -5.845919 -0.482072)
        (xy -5.845754 -0.482734)
        (xy -5.844997 -0.483987)
        (xy -5.844336 -0.484152)
        (xy -5.843181 -0.48494)
        (xy -5.842917 -0.486043)
        (xy -5.842326 -0.487583)
        (xy -5.841499 -0.487934)
        (xy -5.840245 -0.488691)
        (xy -5.840081 -0.489353)
        (xy -5.839324 -0.490606)
        (xy -5.838662 -0.490771)
        (xy -5.837409 -0.491528)
        (xy -5.837244 -0.49219)
        (xy -5.836487 -0.493443)
        (xy -5.835825 -0.493608)
        (xy -5.834572 -0.494365)
        (xy -5.834407 -0.495026)
        (xy -5.83365 -0.49628)
        (xy -5.832989 -0.496445)
        (xy -5.831735 -0.497202)
        (xy -5.83157 -0.497863)
        (xy -5.830813 -0.499117)
        (xy -5.830152 -0.499282)
        (xy -5.828898 -0.500039)
        (xy -5.828733 -0.5007)
        (xy -5.827976 -0.501954)
        (xy -5.827315 -0.502119)
        (xy -5.826061 -0.502875)
        (xy -5.825896 -0.503537)
        (xy -5.82514 -0.504791)
        (xy -5.824478 -0.504955)
        (xy -5.823224 -0.505712)
        (xy -5.82306 -0.506374)
        (xy -5.822303 -0.507627)
        (xy -5.821641 -0.507792)
        (xy -5.820388 -0.508549)
        (xy -5.820223 -0.509211)
        (xy -5.819466 -0.510464)
        (xy -5.818804 -0.510629)
        (xy -5.817649 -0.511417)
        (xy -5.817386 -0.51252)
        (xy -5.816717 -0.514101)
        (xy -5.815495 -0.514411)
        (xy -5.813955 -0.515003)
        (xy -5.813604 -0.51583)
        (xy -5.812847 -0.517083)
        (xy -5.812185 -0.517248)
        (xy -5.810931 -0.518005)
        (xy -5.810767 -0.518667)
        (xy -5.81001 -0.51992)
        (xy -5.809348 -0.520085)
        (xy -5.808095 -0.520842)
        (xy -5.80793 -0.521503)
        (xy -5.807173 -0.522757)
        (xy -5.806511 -0.522922)
        (xy -5.805258 -0.523679)
        (xy -5.805093 -0.52434)
        (xy -5.804336 -0.525594)
        (xy -5.803675 -0.525759)
        (xy -5.802421 -0.526516)
        (xy -5.802256 -0.527177)
        (xy -5.801499 -0.528431)
        (xy -5.800838 -0.528596)
        (xy -5.799584 -0.529352)
        (xy -5.799419 -0.530014)
        (xy -5.798662 -0.531268)
        (xy -5.798001 -0.531432)
        (xy -5.796747 -0.532189)
        (xy -5.796583 -0.532851)
        (xy -5.795826 -0.534104)
        (xy -5.795164 -0.534269)
        (xy -5.793911 -0.535026)
        (xy -5.793746 -0.535688)
        (xy -5.792989 -0.536941)
        (xy -5.792327 -0.537106)
        (xy -5.791172 -0.537894)
        (xy -5.790909 -0.538997)
        (xy -5.790318 -0.540537)
        (xy -5.789491 -0.540888)
        (xy -5.788237 -0.541645)
        (xy -5.788072 -0.542307)
        (xy -5.787315 -0.543561)
        (xy -5.786654 -0.543725)
        (xy -5.7854 -0.544482)
        (xy -5.785235 -0.545144)
        (xy -5.784478 -0.546397)
        (xy -5.783817 -0.546562)
        (xy -5.782563 -0.547319)
        (xy -5.782398 -0.547981)
        (xy -5.78161 -0.549136)
        (xy -5.780507 -0.549399)
        (xy -5.778967 -0.54999)
        (xy -5.778616 -0.550817)
        (xy -5.777859 -0.552071)
        (xy -5.777198 -0.552236)
        (xy -5.775944 -0.552993)
        (xy -5.775779 -0.553654)
        (xy -5.775022 -0.554908)
        (xy -5.774361 -0.555073)
        (xy -5.773107 -0.55583)
        (xy -5.772942 -0.556491)
        (xy -5.772185 -0.557745)
        (xy -5.771524 -0.557909)
        (xy -5.77027 -0.558666)
        (xy -5.770106 -0.559328)
        (xy -5.769349 -0.560581)
        (xy -5.768687 -0.560746)
        (xy -5.767433 -0.561503)
        (xy -5.767269 -0.562165)
        (xy -5.766512 -0.563418)
        (xy -5.76585 -0.563583)
        (xy -5.764695 -0.564371)
        (xy -5.764432 -0.565474)
        (xy -5.763841 -0.567014)
        (xy -5.763013 -0.567366)
        (xy -5.76176 -0.568122)
        (xy -5.761595 -0.568784)
        (xy -5.760838 -0.570038)
        (xy -5.760177 -0.570202)
        (xy -5.758923 -0.570959)
        (xy -5.758758 -0.571621)
        (xy -5.758001 -0.572874)
        (xy -5.75734 -0.573039)
        (xy -5.756086 -0.573796)
        (xy -5.755921 -0.574458)
        (xy -5.755164 -0.575711)
        (xy -5.754503 -0.575876)
        (xy -5.753249 -0.576633)
        (xy -5.753085 -0.577294)
        (xy -5.752328 -0.578548)
        (xy -5.751666 -0.578713)
        (xy -5.750413 -0.57947)
        (xy -5.750248 -0.580131)
        (xy -5.749491 -0.581385)
        (xy -5.748829 -0.58155)
        (xy -5.747576 -0.582307)
        (xy -5.747411 -0.582968)
        (xy -5.746654 -0.584222)
        (xy -5.745993 -0.584386)
        (xy -5.744739 -0.585143)
        (xy -5.744574 -0.585805)
        (xy -5.743786 -0.58696)
        (xy -5.742683 -0.587223)
        (xy -5.741143 -0.587815)
        (xy -5.740792 -0.588642)
        (xy -5.740035 -0.589895)
        (xy -5.739373 -0.59006)
        (xy -5.738218 -0.590848)
        (xy -5.737955 -0.591951)
        (xy -5.737364 -0.593492)
        (xy -5.736536 -0.593843)
        (xy -5.735283 -0.594599)
        (xy -5.735118 -0.595261)
        (xy -5.734361 -0.596515)
        (xy -5.7337 -0.596679)
        (xy -5.732446 -0.597436)
        (xy -5.732281 -0.598098)
        (xy -5.731524 -0.599351)
        (xy -5.730863 -0.599516)
        (xy -5.729609 -0.600273)
        (xy -5.729444 -0.600935)
        (xy -5.728687 -0.602188)
        (xy -5.728026 -0.602353)
        (xy -5.726772 -0.60311)
        (xy -5.726608 -0.603771)
        (xy -5.725851 -0.605025)
        (xy -5.725189 -0.60519)
        (xy -5.723935 -0.605947)
        (xy -5.723771 -0.606608)
        (xy -5.723014 -0.607862)
        (xy -5.722352 -0.608027)
        (xy -5.721099 -0.608784)
        (xy -5.720934 -0.609445)
        (xy -5.720177 -0.610699)
        (xy -5.719515 -0.610864)
        (xy -5.718262 -0.61162)
        (xy -5.718097 -0.612282)
        (xy -5.71734 -0.613536)
        (xy -5.716679 -0.6137)
        (xy -5.715425 -0.614457)
        (xy -5.71526 -0.615119)
        (xy -5.714503 -0.616372)
        (xy -5.713842 -0.616537)
        (xy -5.712687 -0.617326)
        (xy -5.712423 -0.618428)
        (xy -5.711832 -0.619969)
        (xy -5.711005 -0.62032)
        (xy -5.709751 -0.621077)
        (xy -5.709587 -0.621738)
        (xy -5.708798 -0.622893)
        (xy -5.707695 -0.623156)
        (xy -5.706155 -0.623748)
        (xy -5.705804 -0.624575)
        (xy -5.705047 -0.625829)
        (xy -5.704386 -0.625993)
        (xy -5.703132 -0.62675)
        (xy -5.702967 -0.627412)
        (xy -5.70221 -0.628665)
        (xy -5.701549 -0.62883)
        (xy -5.700295 -0.629587)
        (xy -5.70013 -0.630249)
        (xy -5.699374 -0.631502)
        (xy -5.698712 -0.631667)
        (xy -5.697458 -0.632424)
        (xy -5.697294 -0.633085)
        (xy -5.696537 -0.634339)
        (xy -5.695875 -0.634504)
        (xy -5.694622 -0.635261)
        (xy -5.694457 -0.635922)
        (xy -5.6937 -0.637176)
        (xy -5.693038 -0.637341)
        (xy -5.691785 -0.638098)
        (xy -5.69162 -0.638759)
        (xy -5.690863 -0.640013)
        (xy -5.690202 -0.640177)
        (xy -5.688948 -0.640934)
        (xy -5.688783 -0.641596)
        (xy -5.688026 -0.642849)
        (xy -5.687365 -0.643014)
        (xy -5.68621 -0.643803)
        (xy -5.685946 -0.644905)
        (xy -5.685355 -0.646446)
        (xy -5.684528 -0.646797)
        (xy -5.683274 -0.647554)
        (xy -5.68311 -0.648215)
        (xy -5.682353 -0.649469)
        (xy -5.681691 -0.649633)
        (xy -5.680437 -0.65039)
        (xy -5.680273 -0.651052)
        (xy -5.679516 -0.652306)
        (xy -5.678854 -0.65247)
        (xy -5.677601 -0.653227)
        (xy -5.677436 -0.653889)
        (xy -5.676679 -0.655142)
        (xy -5.676017 -0.655307)
        (xy -5.674764 -0.656064)
        (xy -5.674599 -0.656726)
        (xy -5.673842 -0.657979)
        (xy -5.673181 -0.658144)
        (xy -5.671927 -0.658901)
        (xy -5.671762 -0.659562)
        (xy -5.670974 -0.660718)
        (xy -5.669871 -0.660981)
        (xy -5.668331 -0.661572)
        (xy -5.66798 -0.662399)
        (xy -5.667223 -0.663653)
        (xy -5.666561 -0.663818)
        (xy -5.665308 -0.664575)
        (xy -5.665143 -0.665236)
        (xy -5.664386 -0.66649)
        (xy -5.663725 -0.666654)
        (xy -5.662471 -0.667411)
        (xy -5.662306 -0.668073)
        (xy -5.661549 -0.669327)
        (xy -5.660888 -0.669491)
        (xy -5.659634 -0.670248)
        (xy -5.659469 -0.67091)
        (xy -5.658712 -0.672163)
        (xy -5.658051 -0.672328)
        (xy -5.656896 -0.673116)
        (xy -5.656632 -0.674219)
        (xy -5.656041 -0.67576)
        (xy -5.655214 -0.676111)
        (xy -5.65396 -0.676867)
        (xy -5.653796 -0.677529)
        (xy -5.653039 -0.678783)
        (xy -5.652377 -0.678947)
        (xy -5.651124 -0.679704)
        (xy -5.650959 -0.680366)
        (xy -5.650202 -0.681619)
        (xy -5.64954 -0.681784)
        (xy -5.648287 -0.682541)
        (xy -5.648122 -0.683203)
        (xy -5.647365 -0.684456)
        (xy -5.646704 -0.684621)
        (xy -5.64545 -0.685378)
        (xy -5.645285 -0.686039)
        (xy -5.644528 -0.687293)
        (xy -5.643867 -0.687458)
        (xy -5.642613 -0.688215)
        (xy -5.642448 -0.688876)
        (xy -5.641691 -0.69013)
        (xy -5.64103 -0.690295)
        (xy -5.639776 -0.691052)
        (xy -5.639612 -0.691713)
        (xy -5.638855 -0.692967)
        (xy -5.638193 -0.693131)
        (xy -5.636939 -0.692375)
        (xy -5.636775 -0.691713)
        (xy -5.635986 -0.690558)
        (xy -5.634883 -0.690295)
        (xy -5.633343 -0.689703)
        (xy -5.632992 -0.688876)
        (xy -5.632235 -0.687623)
        (xy -5.631574 -0.687458)
        (xy -5.63032 -0.686701)
        (xy -5.630155 -0.686039)
        (xy -5.629398 -0.684786)
        (xy -5.628737 -0.684621)
        (xy -5.627483 -0.683864)
        (xy -5.627319 -0.683203)
        (xy -5.626562 -0.681949)
        (xy -5.6259 -0.681784)
        (xy -5.624647 -0.681027)
        (xy -5.624482 -0.680366)
        (xy -5.623725 -0.679112)
        (xy -5.623063 -0.678947)
        (xy -5.62181 -0.67819)
        (xy -5.621645 -0.677529)
        (xy -5.620888 -0.676275)
        (xy -5.620227 -0.676111)
        (xy -5.619071 -0.675322)
        (xy -5.618808 -0.674219)
        (xy -5.618217 -0.672679)
        (xy -5.61739 -0.672328)
        (xy -5.616136 -0.671571)
        (xy -5.615971 -0.67091)
        (xy -5.615214 -0.669656)
        (xy -5.614553 -0.669491)
        (xy -5.613299 -0.668734)
        (xy -5.613134 -0.668073)
        (xy -5.612378 -0.666819)
        (xy -5.611716 -0.666654)
        (xy -5.610462 -0.665898)
        (xy -5.610298 -0.665236)
        (xy -5.609541 -0.663982)
        (xy -5.608879 -0.663818)
        (xy -5.607626 -0.663061)
        (xy -5.607461 -0.662399)
        (xy -5.606704 -0.661146)
        (xy -5.606042 -0.660981)
        (xy -5.604789 -0.660224)
        (xy -5.604624 -0.659562)
        (xy -5.603867 -0.658309)
        (xy -5.603206 -0.658144)
        (xy -5.601952 -0.657387)
        (xy -5.601787 -0.656726)
        (xy -5.60103 -0.655472)
        (xy -5.600369 -0.655307)
        (xy -5.599115 -0.65455)
        (xy -5.59895 -0.653889)
        (xy -5.598162 -0.652734)
        (xy -5.597059 -0.65247)
        (xy -5.595519 -0.651879)
        (xy -5.595168 -0.651052)
        (xy -5.594411 -0.649798)
        (xy -5.593749 -0.649633)
        (xy -5.592496 -0.648877)
        (xy -5.592331 -0.648215)
        (xy -5.591574 -0.646961)
        (xy -5.590913 -0.646797)
        (xy -5.589758 -0.646008)
        (xy -5.589494 -0.644905)
        (xy -5.588903 -0.643365)
        (xy -5.588076 -0.643014)
        (xy -5.586822 -0.642257)
        (xy -5.586657 -0.641596)
        (xy -5.5859 -0.640342)
        (xy -5.585239 -0.640177)
        (xy -5.583985 -0.63942)
        (xy -5.583821 -0.638759)
        (xy -5.583064 -0.637505)
        (xy -5.582402 -0.637341)
        (xy -5.581149 -0.636584)
        (xy -5.580984 -0.635922)
        (xy -5.580227 -0.634669)
        (xy -5.579565 -0.634504)
        (xy -5.578312 -0.633747)
        (xy -5.578147 -0.633085)
        (xy -5.57739 -0.631832)
        (xy -5.576729 -0.631667)
        (xy -5.575475 -0.63091)
        (xy -5.57531 -0.630249)
        (xy -5.574553 -0.628995)
        (xy -5.573892 -0.62883)
        (xy -5.572638 -0.628073)
        (xy -5.572473 -0.627412)
        (xy -5.571716 -0.626158)
        (xy -5.571055 -0.625993)
        (xy -5.569801 -0.625236)
        (xy -5.569636 -0.624575)
        (xy -5.56888 -0.623321)
        (xy -5.568218 -0.623156)
        (xy -5.566964 -0.6224)
        (xy -5.5668 -0.621738)
        (xy -5.566043 -0.620484)
        (xy -5.565381 -0.62032)
        (xy -5.564226 -0.619531)
        (xy -5.563963 -0.618428)
        (xy -5.563372 -0.616888)
        (xy -5.562544 -0.616537)
        (xy -5.561291 -0.61578)
        (xy -5.561126 -0.615119)
        (xy -5.560338 -0.613964)
        (xy -5.559235 -0.6137)
        (xy -5.557695 -0.613109)
        (xy -5.557344 -0.612282)
        (xy -5.556587 -0.611028)
        (xy -5.555925 -0.610864)
        (xy -5.554671 -0.610107)
        (xy -5.554507 -0.609445)
        (xy -5.55375 -0.608191)
        (xy -5.553088 -0.608027)
        (xy -5.551962 -0.607181)
        (xy -5.55167 -0.60519)
        (xy -5.552093 -0.602938)
        (xy -5.553088 -0.602353)
        (xy -5.554342 -0.601596)
        (xy -5.554507 -0.600935)
        (xy -5.555264 -0.599681)
        (xy -5.555925 -0.599516)
        (xy -5.557179 -0.598759)
        (xy -5.557344 -0.598098)
        (xy -5.558132 -0.596943)
        (xy -5.559235 -0.596679)
        (xy -5.560775 -0.596088)
        (xy -5.561126 -0.595261)
        (xy -5.561883 -0.594007)
        (xy -5.562544 -0.593843)
        (xy -5.5637 -0.593054)
        (xy -5.563963 -0.591951)
        (xy -5.564554 -0.590411)
        (xy -5.565381 -0.59006)
        (xy -5.566635 -0.589303)
        (xy -5.5668 -0.588642)
        (xy -5.567557 -0.587388)
        (xy -5.568218 -0.587223)
        (xy -5.569472 -0.586466)
        (xy -5.569636 -0.585805)
        (xy -5.570393 -0.584551)
        (xy -5.571055 -0.584386)
        (xy -5.572309 -0.58363)
        (xy -5.572473 -0.582968)
        (xy -5.57323 -0.581714)
        (xy -5.573892 -0.58155)
        (xy -5.575145 -0.580793)
        (xy -5.57531 -0.580131)
        (xy -5.576067 -0.578878)
        (xy -5.576729 -0.578713)
        (xy -5.577982 -0.577956)
        (xy -5.578147 -0.577294)
        (xy -5.578904 -0.576041)
        (xy -5.579565 -0.575876)
        (xy -5.580819 -0.575119)
        (xy -5.580984 -0.574458)
        (xy -5.581741 -0.573204)
        (xy -5.582402 -0.573039)
        (xy -5.583656 -0.572282)
        (xy -5.583821 -0.571621)
        (xy -5.584578 -0.570367)
        (xy -5.585239 -0.570202)
        (xy -5.586493 -0.569445)
        (xy -5.586657 -0.568784)
        (xy -5.587414 -0.56753)
        (xy -5.588076 -0.567366)
        (xy -5.589231 -0.566577)
        (xy -5.589494 -0.565474)
        (xy -5.590086 -0.563934)
        (xy -5.590913 -0.563583)
        (xy -5.592166 -0.562826)
        (xy -5.592331 -0.562165)
        (xy -5.593088 -0.560911)
        (xy -5.593749 -0.560746)
        (xy -5.595003 -0.559989)
        (xy -5.595168 -0.559328)
        (xy -5.595956 -0.558173)
        (xy -5.597059 -0.557909)
        (xy -5.598599 -0.557318)
        (xy -5.59895 -0.556491)
        (xy -5.599707 -0.555237)
        (xy -5.600369 -0.555073)
        (xy -5.601622 -0.554316)
        (xy -5.601787 -0.553654)
        (xy -5.602544 -0.552401)
        (xy -5.603206 -0.552236)
        (xy -5.604459 -0.551479)
        (xy -5.604624 -0.550817)
        (xy -5.605381 -0.549564)
        (xy -5.606042 -0.549399)
        (xy -5.607296 -0.548642)
        (xy -5.607461 -0.547981)
        (xy -5.608218 -0.546727)
        (xy -5.608879 -0.546562)
        (xy -5.610133 -0.545805)
        (xy -5.610298 -0.545144)
        (xy -5.611055 -0.54389)
        (xy -5.611716 -0.543725)
        (xy -5.61297 -0.542968)
        (xy -5.613134 -0.542307)
        (xy -5.613891 -0.541053)
        (xy -5.614553 -0.540888)
        (xy -5.615708 -0.5401)
        (xy -5.615971 -0.538997)
        (xy -5.616563 -0.537457)
        (xy -5.61739 -0.537106)
        (xy -5.618643 -0.536349)
        (xy -5.618808 -0.535688)
        (xy -5.619565 -0.534434)
        (xy -5.620227 -0.534269)
        (xy -5.62148 -0.533512)
        (xy -5.621645 -0.532851)
        (xy -5.622402 -0.531597)
        (xy -5.623063 -0.531432)
        (xy -5.624317 -0.530675)
        (xy -5.624482 -0.530014)
        (xy -5.625239 -0.52876)
        (xy -5.6259 -0.528596)
        (xy -5.627154 -0.527839)
        (xy -5.627319 -0.527177)
        (xy -5.628076 -0.525923)
        (xy -5.628737 -0.525759)
        (xy -5.629991 -0.525002)
        (xy -5.630155 -0.52434)
        (xy -5.630912 -0.523087)
        (xy -5.631574 -0.522922)
        (xy -5.632827 -0.522165)
        (xy -5.632992 -0.521503)
        (xy -5.633781 -0.520348)
        (xy -5.634883 -0.520085)
        (xy -5.636424 -0.519494)
        (xy -5.636775 -0.518667)
        (xy -5.637532 -0.517413)
        (xy -5.638193 -0.517248)
        (xy -5.639447 -0.516491)
        (xy -5.639612 -0.51583)
        (xy -5.640368 -0.514576)
        (xy -5.64103 -0.514411)
        (xy -5.642185 -0.513623)
        (xy -5.642448 -0.51252)
        (xy -5.64304 -0.51098)
        (xy -5.643867 -0.510629)
        (xy -5.64512 -0.509872)
        (xy -5.645285 -0.509211)
        (xy -5.646042 -0.507957)
        (xy -5.646704 -0.507792)
        (xy -5.647957 -0.507035)
        (xy -5.648122 -0.506374)
        (xy -5.648879 -0.50512)
        (xy -5.64954 -0.504955)
        (xy -5.650794 -0.504198)
        (xy -5.650959 -0.503537)
        (xy -5.651716 -0.502283)
        (xy -5.652377 -0.502119)
        (xy -5.653631 -0.501362)
        (xy -5.653796 -0.5007)
        (xy -5.654553 -0.499446)
        (xy -5.655214 -0.499282)
        (xy -5.656468 -0.498525)
        (xy -5.656632 -0.497863)
        (xy -5.657389 -0.49661)
        (xy -5.658051 -0.496445)
        (xy -5.659305 -0.495688)
        (xy -5.659469 -0.495026)
        (xy -5.660226 -0.493773)
        (xy -5.660888 -0.493608)
        (xy -5.662141 -0.492851)
        (xy -5.662306 -0.49219)
        (xy -5.663063 -0.490936)
        (xy -5.663725 -0.490771)
        (xy -5.664978 -0.490014)
        (xy -5.665143 -0.489353)
        (xy -5.6659 -0.488099)
        (xy -5.666561 -0.487934)
        (xy -5.667717 -0.487146)
        (xy -5.66798 -0.486043)
        (xy -5.668648 -0.484463)
        (xy -5.669871 -0.484152)
        (xy -5.671411 -0.483561)
        (xy -5.671762 -0.482734)
        (xy -5.672519 -0.48148)
        (xy -5.673181 -0.481315)
        (xy -5.674434 -0.480558)
        (xy -5.674599 -0.479897)
        (xy -5.675356 -0.478643)
        (xy -5.676017 -0.478478)
        (xy -5.677271 -0.477721)
        (xy -5.677436 -0.47706)
        (xy -5.678193 -0.475806)
        (xy -5.678854 -0.475641)
        (xy -5.680108 -0.474885)
        (xy -5.680273 -0.474223)
        (xy -5.68103 -0.472969)
        (xy -5.681691 -0.472805)
        (xy -5.682945 -0.472048)
        (xy -5.68311 -0.471386)
        (xy -5.683866 -0.470133)
        (xy -5.684528 -0.469968)
        (xy -5.685782 -0.469211)
        (xy -5.685946 -0.468549)
        (xy -5.686703 -0.467296)
        (xy -5.687365 -0.467131)
        (xy -5.688618 -0.466374)
        (xy -5.688783 -0.465713)
        (xy -5.68954 -0.464459)
        (xy -5.690202 -0.464294)
        (xy -5.691455 -0.463537)
        (xy -5.69162 -0.462876)
        (xy -5.692377 -0.461622)
        (xy -5.693038 -0.461457)
        (xy -5.694194 -0.460669)
        (xy -5.694457 -0.459566)
        (xy -5.695048 -0.458026)
        (xy -5.695875 -0.457675)
        (xy -5.697129 -0.456918)
        (xy -5.697294 -0.456256)
        (xy -5.698051 -0.455003)
        (xy -5.698712 -0.454838)
        (xy -5.699966 -0.454081)
        (xy -5.70013 -0.45342)
        (xy -5.700887 -0.452166)
        (xy -5.701549 -0.452001)
        (xy -5.702803 -0.451244)
        (xy -5.702967 -0.450583)
        (xy -5.703724 -0.449329)
        (xy -5.704386 -0.449164)
        (xy -5.705639 -0.448407)
        (xy -5.705804 -0.447746)
        (xy -5.706592 -0.446591)
        (xy -5.707695 -0.446328)
        (xy -5.709236 -0.445736)
        (xy -5.709587 -0.444909)
        (xy -5.710344 -0.443656)
        (xy -5.711005 -0.443491)
        (xy -5.712259 -0.442734)
        (xy -5.712423 -0.442072)
        (xy -5.71318 -0.440819)
        (xy -5.713842 -0.440654)
        (xy -5.715095 -0.439897)
        (xy -5.71526 -0.439236)
        (xy -5.716017 -0.437982)
        (xy -5.716679 -0.437817)
        (xy -5.717932 -0.43706)
        (xy -5.718097 -0.436399)
        (xy -5.718854 -0.435145)
        (xy -5.719515 -0.43498)
        (xy -5.720671 -0.434192)
        (xy -5.720934 -0.433089)
        (xy -5.721525 -0.431549)
        (xy -5.722352 -0.431198)
        (xy -5.723606 -0.430441)
        (xy -5.723771 -0.429779)
        (xy -5.724528 -0.428526)
        (xy -5.725189 -0.428361)
        (xy -5.726443 -0.427604)
        (xy -5.726608 -0.426943)
        (xy -5.727364 -0.425689)
        (xy -5.728026 -0.425524)
        (xy -5.72928 -0.424767)
        (xy -5.729444 -0.424106)
        (xy -5.730201 -0.422852)
        (xy -5.730863 -0.422687)
        (xy -5.732116 -0.42193)
        (xy -5.732281 -0.421269)
        (xy -5.733038 -0.420015)
        (xy -5.7337 -0.419851)
        (xy -5.734953 -0.419094)
        (xy -5.735118 -0.418432)
        (xy -5.735875 -0.417178)
        (xy -5.736536 -0.417014)
        (xy -5.73779 -0.416257)
        (xy -5.737955 -0.415595)
        (xy -5.738712 -0.414342)
        (xy -5.739373 -0.414177)
        (xy -5.740627 -0.41342)
        (xy -5.740792 -0.412758)
        (xy -5.74158 -0.411603)
        (xy -5.742683 -0.41134)
        (xy -5.744223 -0.410749)
        (xy -5.744574 -0.409922)
        (xy -5.745331 -0.408668)
        (xy -5.745993 -0.408503)
        (xy -5.747148 -0.407715)
        (xy -5.747411 -0.406612)
        (xy -5.748002 -0.405072)
        (xy -5.748829 -0.404721)
        (xy -5.750083 -0.403964)
        (xy -5.750248 -0.403302)
        (xy -5.751005 -0.402049)
        (xy -5.751666 -0.401884)
        (xy -5.75292 -0.401127)
        (xy -5.753085 -0.400466)
        (xy -5.753842 -0.399212)
        (xy -5.754503 -0.399047)
        (xy -5.755757 -0.39829)
        (xy -5.755921 -0.397629)
        (xy -5.756678 -0.396375)
        (xy -5.75734 -0.39621)
        (xy -5.758593 -0.395453)
        (xy -5.758758 -0.394792)
        (xy -5.759515 -0.393538)
        (xy -5.760177 -0.393373)
        (xy -5.76143 -0.392617)
        (xy -5.761595 -0.391955)
        (xy -5.762352 -0.390701)
        (xy -5.763013 -0.390537)
        (xy -5.764267 -0.38978)
        (xy -5.764432 -0.389118)
        (xy -5.765189 -0.387865)
        (xy -5.76585 -0.3877)
        (xy -5.767104 -0.386943)
        (xy -5.767269 -0.386281)
        (xy -5.768026 -0.385028)
        (xy -5.768687 -0.384863)
        (xy -5.769941 -0.384106)
        (xy -5.770106 -0.383445)
        (xy -5.770862 -0.382191)
        (xy -5.771524 -0.382026)
        (xy -5.772778 -0.381269)
        (xy -5.772942 -0.380608)
        (xy -5.773699 -0.379354)
        (xy -5.774361 -0.379189)
        (xy -5.775516 -0.378401)
        (xy -5.775779 -0.377298)
        (xy -5.77637 -0.375758)
        (xy -5.777198 -0.375407)
        (xy -5.778451 -0.37465)
        (xy -5.778616 -0.373989)
        (xy -5.779404 -0.372833)
        (xy -5.780507 -0.37257)
        (xy -5.782047 -0.371979)
        (xy -5.782398 -0.371152)
        (xy -5.783155 -0.369898)
        (xy -5.783817 -0.369733)
        (xy -5.785071 -0.368976)
        (xy -5.785235 -0.368315)
        (xy -5.785992 -0.367061)
        (xy -5.786654 -0.366896)
        (xy -5.787907 -0.36614)
        (xy -5.788072 -0.365478)
        (xy -5.788829 -0.364224)
        (xy -5.789491 -0.36406)
        (xy -5.790744 -0.363303)
        (xy -5.790909 -0.362641)
        (xy -5.791666 -0.361388)
        (xy -5.792327 -0.361223)
        (xy -5.793581 -0.360466)
        (xy -5.793746 -0.359804)
        (xy -5.794503 -0.358551)
        (xy -5.795164 -0.358386)
        (xy -5.796418 -0.357629)
        (xy -5.796583 -0.356968)
        (xy -5.79734 -0.355714)
        (xy -5.798001 -0.355549)
        (xy -5.799255 -0.354792)
        (xy -5.799419 -0.354131)
        (xy -5.800176 -0.352877)
        (xy -5.800838 -0.352712)
        (xy -5.801993 -0.351924)
        (xy -5.802256 -0.350821)
        (xy -5.802848 -0.349281)
        (xy -5.803675 -0.34893)
        (xy -5.804928 -0.348173)
        (xy -5.805093 -0.347511)
        (xy -5.80585 -0.346258)
        (xy -5.806511 -0.346093)
        (xy -5.807765 -0.345336)
        (xy -5.80793 -0.344675)
        (xy -5.808687 -0.343421)
        (xy -5.809348 -0.343256)
        (xy -5.810602 -0.342499)
        (xy -5.810767 -0.341838)
        (xy -5.811524 -0.340584)
        (xy -5.812185 -0.340419)
        (xy -5.813439 -0.339662)
        (xy -5.813604 -0.339001)
        (xy -5.814392 -0.337846)
        (xy -5.815495 -0.337583)
        (xy -5.817035 -0.336991)
        (xy -5.817386 -0.336164)
        (xy -5.818143 -0.33491)
        (xy -5.818804 -0.334746)
        (xy -5.820058 -0.333989)
        (xy -5.820223 -0.333327)
        (xy -5.82098 -0.332074)
        (xy -5.821641 -0.331909)
        (xy -5.822895 -0.331152)
        (xy -5.82306 -0.33049)
        (xy -5.823817 -0.329237)
        (xy -5.824478 -0.329072)
        (xy -5.825732 -0.328315)
        (xy -5.825896 -0.327654)
        (xy -5.826653 -0.3264)
        (xy -5.827315 -0.326235)
        (xy -5.82847 -0.325447)
        (xy -5.828733 -0.324344)
        (xy -5.829325 -0.322804)
        (xy -5.830152 -0.322453)
        (xy -5.831405 -0.321696)
        (xy -5.83157 -0.321034)
        (xy -5.832327 -0.319781)
        (xy -5.832989 -0.319616)
        (xy -5.834242 -0.318859)
        (xy -5.834407 -0.318198)
        (xy -5.835164 -0.316944)
        (xy -5.835825 -0.316779)
        (xy -5.837079 -0.316022)
        (xy -5.837244 -0.315361)
        (xy -5.838001 -0.314107)
        (xy -5.838662 -0.313942)
        (xy -5.839916 -0.313185)
        (xy -5.840081 -0.312524)
        (xy -5.840838 -0.31127)
        (xy -5.841499 -0.311106)
        (xy -5.842753 -0.310349)
        (xy -5.842917 -0.309687)
        (xy -5.843674 -0.308433)
        (xy -5.844336 -0.308269)
        (xy -5.845589 -0.307512)
        (xy -5.845754 -0.30685)
        (xy -5.846511 -0.305597)
        (xy -5.847173 -0.305432)
        (xy -5.848426 -0.304675)
        (xy -5.848591 -0.304013)
        (xy -5.849348 -0.30276)
        (xy -5.850009 -0.302595)
        (xy -5.851263 -0.301838)
        (xy -5.851428 -0.301177)
        (xy -5.852216 -0.300021)
        (xy -5.853319 -0.299758)
        (xy -5.8549 -0.29909)
        (xy -5.85521 -0.297867)
        (xy -5.855802 -0.296327)
        (xy -5.856629 -0.295976)
        (xy -5.857882 -0.295219)
        (xy -5.858047 -0.294557)
        (xy -5.85729 -0.293304)
        (xy -5.856629 -0.293139)
        (xy -5.855375 -0.293896)
        (xy -5.85521 -0.294557)
        (xy -5.854493 -0.295606)
        (xy -5.852202 -0.295973)
        (xy -5.851901 -0.295976)
        (xy -5.84962 -0.296187)
        (xy -5.848699 -0.297013)
        (xy -5.848591 -0.297867)
        (xy -5.848 -0.299407)
        (xy -5.847173 -0.299758)
        (xy -5.845919 -0.300515)
        (xy -5.845754 -0.301177)
        (xy -5.844908 -0.302303)
        (xy -5.842917 -0.302595)
        (xy -5.840665 -0.303018)
        (xy -5.840081 -0.304013)
        (xy -5.839235 -0.30514)
        (xy -5.837244 -0.305432)
        (xy -5.834992 -0.305855)
        (xy -5.834407 -0.30685)
        (xy -5.833561 -0.307976)
        (xy -5.83157 -0.308269)
        (xy -5.829318 -0.308692)
        (xy -5.828733 -0.309687)
        (xy -5.827976 -0.310941)
        (xy -5.827315 -0.311106)
        (xy -5.826061 -0.311862)
        (xy -5.825896 -0.312524)
        (xy -5.825051 -0.31365)
        (xy -5.82306 -0.313942)
        (xy -5.820807 -0.314365)
        (xy -5.820223 -0.315361)
        (xy -5.819505 -0.31641)
        (xy -5.817215 -0.316777)
        (xy -5.816913 -0.316779)
        (xy -5.814465 -0.317087)
        (xy -5.81361 -0.318068)
        (xy -5.813604 -0.318198)
        (xy -5.812758 -0.319324)
        (xy -5.810767 -0.319616)
        (xy -5.808515 -0.320039)
        (xy -5.80793 -0.321034)
        (xy -5.807173 -0.322288)
        (xy -5.806511 -0.322453)
        (xy -5.805356 -0.323241)
        (xy -5.805093 -0.324344)
        (xy -5.804647 -0.325728)
        (xy -5.802989 -0.326216)
        (xy -5.802256 -0.326235)
        (xy -5.800004 -0.326658)
        (xy -5.799419 -0.327654)
        (xy -5.798574 -0.32878)
        (xy -5.796583 -0.329072)
        (xy -5.79433 -0.329495)
        (xy -5.793746 -0.33049)
        (xy -5.7929 -0.331617)
        (xy -5.790909 -0.331909)
        (xy -5.788657 -0.332332)
        (xy -5.788072 -0.333327)
        (xy -5.787315 -0.334581)
        (xy -5.786654 -0.334746)
        (xy -5.7854 -0.335503)
        (xy -5.785235 -0.336164)
        (xy -5.784518 -0.337213)
        (xy -5.782227 -0.33758)
        (xy -5.781926 -0.337583)
        (xy -5.779478 -0.33789)
        (xy -5.778622 -0.338872)
        (xy -5.778616 -0.339001)
        (xy -5.77777 -0.340127)
        (xy -5.775779 -0.340419)
        (xy -5.773527 -0.340842)
        (xy -5.772942 -0.341838)
        (xy -5.772185 -0.343091)
        (xy -5.771524 -0.343256)
        (xy -5.77027 -0.344013)
        (xy -5.770106 -0.344675)
        (xy -5.76926 -0.345801)
        (xy -5.767269 -0.346093)
        (xy -5.765017 -0.346516)
        (xy -5.764432 -0.347511)
        (xy -5.763586 -0.348638)
        (xy -5.761595 -0.34893)
        (xy -5.759519 -0.349227)
        (xy -5.758787 -0.350333)
        (xy -5.758758 -0.350821)
        (xy -5.758312 -0.352205)
        (xy -5.756654 -0.352693)
        (xy -5.755921 -0.352712)
        (xy -5.753669 -0.353135)
        (xy -5.753085 -0.354131)
        (xy -5.752328 -0.355384)
        (xy -5.751666 -0.355549)
        (xy -5.750413 -0.356306)
        (xy -5.750248 -0.356968)
        (xy -5.749402 -0.358094)
        (xy -5.747411 -0.358386)
        (xy -5.745159 -0.358809)
        (xy -5.744574 -0.359804)
        (xy -5.743856 -0.360853)
        (xy -5.741566 -0.36122)
        (xy -5.741264 -0.361223)
        (xy -5.738817 -0.36153)
        (xy -5.737961 -0.362512)
        (xy -5.737955 -0.362641)
        (xy -5.737109 -0.363767)
        (xy -5.735118 -0.36406)
        (xy -5.732866 -0.364482)
        (xy -5.732281 -0.365478)
[truncated: 821,329 more chars]
