# Supplementary material for: A Hybrid Vacuum Flange RF Oscillator for Low-Cost Mass Spectrometry
Source: J Am Soc Mass Spectrom. 2025 Jan 21;36(2):236–40. doi: 10.1021/jasms.4c00410 (PMC11808759; doi:10.1021/jasms.4c00410)
Supplement: Supplementary file 1 — js4c00410_si_001.zip [file js4c00410_si_001.zip › KF40 Wisconsin Oscillator SI/KF40 Wisconsin Oscillator Design and Fabrication Files/KF40 Wisconsin Oscillator.kicad_sch]

(kicad_sch (version 20230121) (generator eeschema)

  (uuid e63e39d7-6ac0-4ffd-8aa3-1841a4541b55)

  (paper "A4")

  (lib_symbols
    (symbol "74xx:74AHC04" (in_bom yes) (on_board yes)
      (property "Reference" "U" (at 0 1.27 0)
        (effects (font (size 1.27 1.27)))
      )
      (property "Value" "74AHC04" (at 0 -1.27 0)
        (effects (font (size 1.27 1.27)))
      )
      (property "Footprint" "" (at 0 0 0)
        (effects (font (size 1.27 1.27)) hide)
      )
      (property "Datasheet" "https://assets.nexperia.com/documents/data-sheet/74AHC_AHCT04.pdf" (at 0 0 0)
        (effects (font (size 1.27 1.27)) hide)
      )
      (property "ki_locked" "" (at 0 0 0)
        (effects (font (size 1.27 1.27)))
      )
      (property "ki_keywords" "AHCMOS not inv" (at 0 0 0)
        (effects (font (size 1.27 1.27)) hide)
      )
      (property "ki_description" "Hex Inverter" (at 0 0 0)
        (effects (font (size 1.27 1.27)) hide)
      )
      (property "ki_fp_filters" "DIP*W7.62mm* SSOP?14* TSSOP?14*" (at 0 0 0)
        (effects (font (size 1.27 1.27)) hide)
      )
      (symbol "74AHC04_1_0"
        (polyline
          (pts
            (xy -3.81 3.81)
            (xy -3.81 -3.81)
            (xy 3.81 0)
            (xy -3.81 3.81)
          )
          (stroke (width 0.254) (type default))
          (fill (type background))
        )
        (pin input line (at -7.62 0 0) (length 3.81)
          (name "~" (effects (font (size 1.27 1.27))))
          (number "1" (effects (font (size 1.27 1.27))))
        )
        (pin output inverted (at 7.62 0 180) (length 3.81)
          (name "~" (effects (font (size 1.27 1.27))))
          (number "2" (effects (font (size 1.27 1.27))))
        )
      )
      (symbol "74AHC04_2_0"
        (polyline
          (pts
            (xy -3.81 3.81)
            (xy -3.81 -3.81)
            (xy 3.81 0)
            (xy -3.81 3.81)
          )
          (stroke (width 0.254) (type default))
          (fill (type background))
        )
        (pin input line (at -7.62 0 0) (length 3.81)
          (name "~" (effects (font (size 1.27 1.27))))
          (number "3" (effects (font (size 1.27 1.27))))
        )
        (pin output inverted (at 7.62 0 180) (length 3.81)
          (name "~" (effects (font (size 1.27 1.27))))
          (number "4" (effects (font (size 1.27 1.27))))
        )
      )
      (symbol "74AHC04_3_0"
        (polyline
          (pts
            (xy -3.81 3.81)
            (xy -3.81 -3.81)
            (xy 3.81 0)
            (xy -3.81 3.81)
          )
          (stroke (width 0.254) (type default))
          (fill (type background))
        )
        (pin input line (at -7.62 0 0) (length 3.81)
          (name "~" (effects (font (size 1.27 1.27))))
          (number "5" (effects (font (size 1.27 1.27))))
        )
        (pin output inverted (at 7.62 0 180) (length 3.81)
          (name "~" (effects (font (size 1.27 1.27))))
          (number "6" (effects (font (size 1.27 1.27))))
        )
      )
      (symbol "74AHC04_4_0"
        (polyline
          (pts
            (xy -3.81 3.81)
            (xy -3.81 -3.81)
            (xy 3.81 0)
            (xy -3.81 3.81)
          )
          (stroke (width 0.254) (type default))
          (fill (type background))
        )
        (pin output inverted (at 7.62 0 180) (length 3.81)
          (name "~" (effects (font (size 1.27 1.27))))
          (number "8" (effects (font (size 1.27 1.27))))
        )
        (pin input line (at -7.62 0 0) (length 3.81)
          (name "~" (effects (font (size 1.27 1.27))))
          (number "9" (effects (font (size 1.27 1.27))))
        )
      )
      (symbol "74AHC04_5_0"
        (polyline
          (pts
            (xy -3.81 3.81)
            (xy -3.81 -3.81)
            (xy 3.81 0)
            (xy -3.81 3.81)
          )
          (stroke (width 0.254) (type default))
          (fill (type background))
        )
        (pin output inverted (at 7.62 0 180) (length 3.81)
          (name "~" (effects (font (size 1.27 1.27))))
          (number "10" (effects (font (size 1.27 1.27))))
        )
        (pin input line (at -7.62 0 0) (length 3.81)
          (name "~" (effects (font (size 1.27 1.27))))
          (number "11" (effects (font (size 1.27 1.27))))
        )
      )
      (symbol "74AHC04_6_0"
        (polyline
          (pts
            (xy -3.81 3.81)
            (xy -3.81 -3.81)
            (xy 3.81 0)
            (xy -3.81 3.81)
          )
          (stroke (width 0.254) (type default))
          (fill (type background))
        )
        (pin output inverted (at 7.62 0 180) (length 3.81)
          (name "~" (effects (font (size 1.27 1.27))))
          (number "12" (effects (font (size 1.27 1.27))))
        )
        (pin input line (at -7.62 0 0) (length 3.81)
          (name "~" (effects (font (size 1.27 1.27))))
          (number "13" (effects (font (size 1.27 1.27))))
        )
      )
      (symbol "74AHC04_7_0"
        (pin power_in line (at 0 12.7 270) (length 5.08)
          (name "VCC" (effects (font (size 1.27 1.27))))
          (number "14" (effects (font (size 1.27 1.27))))
        )
        (pin power_in line (at 0 -12.7 90) (length 5.08)
          (name "GND" (effects (font (size 1.27 1.27))))
          (number "7" (effects (font (size 1.27 1.27))))
        )
      )
      (symbol "74AHC04_7_1"
        (rectangle (start -5.08 7.62) (end 5.08 -7.62)
          (stroke (width 0.254) (type default))
          (fill (type background))
        )
      )
    )
    (symbol "Connector:Conn_01x02_Pin" (pin_names (offset 1.016) hide) (in_bom yes) (on_board yes)
      (property "Reference" "J" (at 0 2.54 0)
        (effects (font (size 1.27 1.27)))
      )
      (property "Value" "Conn_01x02_Pin" (at 0 -5.08 0)
        (effects (font (size 1.27 1.27)))
      )
      (property "Footprint" "" (at 0 0 0)
        (effects (font (size 1.27 1.27)) hide)
      )
      (property "Datasheet" "~" (at 0 0 0)
        (effects (font (size 1.27 1.27)) hide)
      )
      (property "ki_locked" "" (at 0 0 0)
        (effects (font (size 1.27 1.27)))
      )
      (property "ki_keywords" "connector" (at 0 0 0)
        (effects (font (size 1.27 1.27)) hide)
      )
      (property "ki_description" "Generic connector, single row, 01x02, script generated" (at 0 0 0)
        (effects (font (size 1.27 1.27)) hide)
      )
      (property "ki_fp_filters" "Connector*:*_1x??_*" (at 0 0 0)
        (effects (font (size 1.27 1.27)) hide)
      )
      (symbol "Conn_01x02_Pin_1_1"
        (polyline
          (pts
            (xy 1.27 -2.54)
            (xy 0.8636 -2.54)
          )
          (stroke (width 0.1524) (type default))
          (fill (type none))
        )
        (polyline
          (pts
            (xy 1.27 0)
            (xy 0.8636 0)
          )
          (stroke (width 0.1524) (type default))
          (fill (type none))
        )
        (rectangle (start 0.8636 -2.413) (end 0 -2.667)
          (stroke (width 0.1524) (type default))
          (fill (type outline))
        )
        (rectangle (start 0.8636 0.127) (end 0 -0.127)
          (stroke (width 0.1524) (type default))
          (fill (type outline))
        )
        (pin passive line (at 5.08 0 180) (length 3.81)
          (name "Pin_1" (effects (font (size 1.27 1.27))))
          (number "1" (effects (font (size 1.27 1.27))))
        )
        (pin passive line (at 5.08 -2.54 180) (length 3.81)
          (name "Pin_2" (effects (font (size 1.27 1.27))))
          (number "2" (effects (font (size 1.27 1.27))))
        )
      )
    )
    (symbol "Connector_Generic:Conn_01x02" (pin_names (offset 1.016) hide) (in_bom yes) (on_board yes)
      (property "Reference" "J" (at 0 2.54 0)
        (effects (font (size 1.27 1.27)))
      )
      (property "Value" "Conn_01x02" (at 0 -5.08 0)
        (effects (font (size 1.27 1.27)))
      )
      (property "Footprint" "" (at 0 0 0)
        (effects (font (size 1.27 1.27)) hide)
      )
      (property "Datasheet" "~" (at 0 0 0)
        (effects (font (size 1.27 1.27)) hide)
      )
      (property "ki_keywords" "connector" (at 0 0 0)
        (effects (font (size 1.27 1.27)) hide)
      )
      (property "ki_description" "Generic connector, single row, 01x02, script generated (kicad-library-utils/schlib/autogen/connector/)" (at 0 0 0)
        (effects (font (size 1.27 1.27)) hide)
      )
      (property "ki_fp_filters" "Connector*:*_1x??_*" (at 0 0 0)
        (effects (font (size 1.27 1.27)) hide)
      )
      (symbol "Conn_01x02_1_1"
        (rectangle (start -1.27 -2.413) (end 0 -2.667)
          (stroke (width 0.1524) (type default))
          (fill (type none))
        )
        (rectangle (start -1.27 0.127) (end 0 -0.127)
          (stroke (width 0.1524) (type default))
          (fill (type none))
        )
        (rectangle (start -1.27 1.27) (end 1.27 -3.81)
          (stroke (width 0.254) (type default))
          (fill (type background))
        )
        (pin passive line (at -5.08 0 0) (length 3.81)
          (name "Pin_1" (effects (font (size 1.27 1.27))))
          (number "1" (effects (font (size 1.27 1.27))))
        )
        (pin passive line (at -5.08 -2.54 0) (length 3.81)
          (name "Pin_2" (effects (font (size 1.27 1.27))))
          (number "2" (effects (font (size 1.27 1.27))))
        )
      )
    )
    (symbol "Device:C" (pin_numbers hide) (pin_names (offset 0.254)) (in_bom yes) (on_board yes)
      (property "Reference" "C" (at 0.635 2.54 0)
        (effects (font (size 1.27 1.27)) (justify left))
      )
      (property "Value" "C" (at 0.635 -2.54 0)
        (effects (font (size 1.27 1.27)) (justify left))
      )
      (property "Footprint" "" (at 0.9652 -3.81 0)
        (effects (font (size 1.27 1.27)) hide)
      )
      (property "Datasheet" "~" (at 0 0 0)
        (effects (font (size 1.27 1.27)) hide)
      )
      (property "ki_keywords" "cap capacitor" (at 0 0 0)
        (effects (font (size 1.27 1.27)) hide)
      )
      (property "ki_description" "Unpolarized capacitor" (at 0 0 0)
        (effects (font (size 1.27 1.27)) hide)
      )
      (property "ki_fp_filters" "C_*" (at 0 0 0)
        (effects (font (size 1.27 1.27)) hide)
      )
      (symbol "C_0_1"
        (polyline
          (pts
            (xy -2.032 -0.762)
            (xy 2.032 -0.762)
          )
          (stroke (width 0.508) (type default))
          (fill (type none))
        )
        (polyline
          (pts
            (xy -2.032 0.762)
            (xy 2.032 0.762)
          )
          (stroke (width 0.508) (type default))
          (fill (type none))
        )
      )
      (symbol "C_1_1"
        (pin passive line (at 0 3.81 270) (length 2.794)
          (name "~" (effects (font (size 1.27 1.27))))
          (number "1" (effects (font (size 1.27 1.27))))
        )
        (pin passive line (at 0 -3.81 90) (length 2.794)
          (name "~" (effects (font (size 1.27 1.27))))
          (number "2" (effects (font (size 1.27 1.27))))
        )
      )
    )
    (symbol "Device:L" (pin_numbers hide) (pin_names (offset 1.016) hide) (in_bom yes) (on_board yes)
      (property "Reference" "L" (at -1.27 0 90)
        (effects (font (size 1.27 1.27)))
      )
      (property "Value" "L" (at 1.905 0 90)
        (effects (font (size 1.27 1.27)))
      )
      (property "Footprint" "" (at 0 0 0)
        (effects (font (size 1.27 1.27)) hide)
      )
      (property "Datasheet" "~" (at 0 0 0)
        (effects (font (size 1.27 1.27)) hide)
      )
      (property "ki_keywords" "inductor choke coil reactor magnetic" (at 0 0 0)
        (effects (font (size 1.27 1.27)) hide)
      )
      (property "ki_description" "Inductor" (at 0 0 0)
        (effects (font (size 1.27 1.27)) hide)
      )
      (property "ki_fp_filters" "Choke_* *Coil* Inductor_* L_*" (at 0 0 0)
        (effects (font (size 1.27 1.27)) hide)
      )
      (symbol "L_0_1"
        (arc (start 0 -2.54) (mid 0.6323 -1.905) (end 0 -1.27)
          (stroke (width 0) (type default))
          (fill (type none))
        )
        (arc (start 0 -1.27) (mid 0.6323 -0.635) (end 0 0)
          (stroke (width 0) (type default))
          (fill (type none))
        )
        (arc (start 0 0) (mid 0.6323 0.635) (end 0 1.27)
          (stroke (width 0) (type default))
          (fill (type none))
        )
        (arc (start 0 1.27) (mid 0.6323 1.905) (end 0 2.54)
          (stroke (width 0) (type default))
          (fill (type none))
        )
      )
      (symbol "L_1_1"
        (pin passive line (at 0 3.81 270) (length 1.27)
          (name "1" (effects (font (size 1.27 1.27))))
          (number "1" (effects (font (size 1.27 1.27))))
        )
        (pin passive line (at 0 -3.81 90) (length 1.27)
          (name "2" (effects (font (size 1.27 1.27))))
          (number "2" (effects (font (size 1.27 1.27))))
        )
      )
    )
    (symbol "Device:R" (pin_numbers hide) (pin_names (offset 0)) (in_bom yes) (on_board yes)
      (property "Reference" "R" (at 2.032 0 90)
        (effects (font (size 1.27 1.27)))
      )
      (property "Value" "R" (at 0 0 90)
        (effects (font (size 1.27 1.27)))
      )
      (property "Footprint" "" (at -1.778 0 90)
        (effects (font (size 1.27 1.27)) hide)
      )
      (property "Datasheet" "~" (at 0 0 0)
        (effects (font (size 1.27 1.27)) hide)
      )
      (property "ki_keywords" "R res resistor" (at 0 0 0)
        (effects (font (size 1.27 1.27)) hide)
      )
      (property "ki_description" "Resistor" (at 0 0 0)
        (effects (font (size 1.27 1.27)) hide)
      )
      (property "ki_fp_filters" "R_*" (at 0 0 0)
        (effects (font (size 1.27 1.27)) hide)
      )
      (symbol "R_0_1"
        (rectangle (start -1.016 -2.54) (end 1.016 2.54)
          (stroke (width 0.254) (type default))
          (fill (type none))
        )
      )
      (symbol "R_1_1"
        (pin passive line (at 0 3.81 270) (length 1.27)
          (name "~" (effects (font (size 1.27 1.27))))
          (number "1" (effects (font (size 1.27 1.27))))
        )
        (pin passive line (at 0 -3.81 90) (length 1.27)
          (name "~" (effects (font (size 1.27 1.27))))
          (number "2" (effects (font (size 1.27 1.27))))
        )
      )
    )
    (symbol "Device:R_Potentiometer_Trim_US" (pin_names (offset 1.016) hide) (in_bom yes) (on_board yes)
      (property "Reference" "RV" (at -4.445 0 90)
        (effects (font (size 1.27 1.27)))
      )
      (property "Value" "R_Potentiometer_Trim_US" (at -2.54 0 90)
        (effects (font (size 1.27 1.27)))
      )
      (property "Footprint" "" (at 0 0 0)
        (effects (font (size 1.27 1.27)) hide)
      )
      (property "Datasheet" "~" (at 0 0 0)
        (effects (font (size 1.27 1.27)) hide)
      )
      (property "ki_keywords" "resistor variable trimpot trimmer" (at 0 0 0)
        (effects (font (size 1.27 1.27)) hide)
      )
      (property "ki_description" "Trim-potentiometer, US symbol" (at 0 0 0)
        (effects (font (size 1.27 1.27)) hide)
      )
      (property "ki_fp_filters" "Potentiometer*" (at 0 0 0)
        (effects (font (size 1.27 1.27)) hide)
      )
      (symbol "R_Potentiometer_Trim_US_0_1"
        (polyline
          (pts
            (xy 0 -2.286)
            (xy 0 -2.54)
          )
          (stroke (width 0) (type default))
          (fill (type none))
        )
        (polyline
          (pts
            (xy 0 2.286)
            (xy 0 2.54)
          )
          (stroke (width 0) (type default))
          (fill (type none))
        )
        (polyline
          (pts
            (xy 1.524 0.762)
            (xy 1.524 -0.762)
          )
          (stroke (width 0) (type default))
          (fill (type none))
        )
        (polyline
          (pts
            (xy 2.54 0)
            (xy 1.524 0)
          )
          (stroke (width 0) (type default))
          (fill (type none))
        )
        (polyline
          (pts
            (xy 0 -0.762)
            (xy 1.016 -1.143)
            (xy 0 -1.524)
            (xy -1.016 -1.905)
            (xy 0 -2.286)
          )
          (stroke (width 0) (type default))
          (fill (type none))
        )
        (polyline
          (pts
            (xy 0 0.762)
            (xy 1.016 0.381)
            (xy 0 0)
            (xy -1.016 -0.381)
            (xy 0 -0.762)
          )
          (stroke (width 0) (type default))
          (fill (type none))
        )
        (polyline
          (pts
            (xy 0 2.286)
            (xy 1.016 1.905)
            (xy 0 1.524)
            (xy -1.016 1.143)
            (xy 0 0.762)
          )
          (stroke (width 0) (type default))
          (fill (type none))
        )
      )
      (symbol "R_Potentiometer_Trim_US_1_1"
        (pin passive line (at 0 3.81 270) (length 1.27)
          (name "1" (effects (font (size 1.27 1.27))))
          (number "1" (effects (font (size 1.27 1.27))))
        )
        (pin passive line (at 3.81 0 180) (length 1.27)
          (name "2" (effects (font (size 1.27 1.27))))
          (number "2" (effects (font (size 1.27 1.27))))
        )
        (pin passive line (at 0 -3.81 90) (length 1.27)
          (name "3" (effects (font (size 1.27 1.27))))
          (number "3" (effects (font (size 1.27 1.27))))
        )
      )
    )
    (symbol "Earth_1" (power) (pin_names (offset 0)) (in_bom yes) (on_board yes)
      (property "Reference" "#PWR" (at 0 -6.35 0)
        (effects (font (size 1.27 1.27)) hide)
      )
      (property "Value" "Earth_1" (at 0 -3.81 0)
        (effects (font (size 1.27 1.27)) hide)
      )
      (property "Footprint" "" (at 0 0 0)
        (effects (font (size 1.27 1.27)) hide)
      )
      (property "Datasheet" "~" (at 0 0 0)
        (effects (font (size 1.27 1.27)) hide)
      )
      (property "ki_keywords" "global ground gnd" (at 0 0 0)
        (effects (font (size 1.27 1.27)) hide)
      )
      (property "ki_description" "Power symbol creates a global label with name \"Earth\"" (at 0 0 0)
        (effects (font (size 1.27 1.27)) hide)
      )
      (symbol "Earth_1_0_1"
        (polyline
          (pts
            (xy -0.635 -1.905)
            (xy 0.635 -1.905)
          )
          (stroke (width 0) (type default))
          (fill (type none))
        )
        (polyline
          (pts
            (xy -0.127 -2.54)
            (xy 0.127 -2.54)
          )
          (stroke (width 0) (type default))
          (fill (type none))
        )
        (polyline
          (pts
            (xy 0 -1.27)
            (xy 0 0)
          )
          (stroke (width 0) (type default))
          (fill (type none))
        )
        (polyline
          (pts
            (xy 1.27 -1.27)
            (xy -1.27 -1.27)
          )
          (stroke (width 0) (type default))
          (fill (type none))
        )
      )
      (symbol "Earth_1_1_1"
        (pin power_in line (at 0 0 270) (length 0) hide
          (name "Earth" (effects (font (size 1.27 1.27))))
          (number "1" (effects (font (size 1.27 1.27))))
        )
      )
    )
    (symbol "Earth_2" (power) (pin_names (offset 0)) (in_bom yes) (on_board yes)
      (property "Reference" "#PWR" (at 0 -6.35 0)
        (effects (font (size 1.27 1.27)) hide)
      )
      (property "Value" "Earth_2" (at 0 -3.81 0)
        (effects (font (size 1.27 1.27)) hide)
      )
      (property "Footprint" "" (at 0 0 0)
        (effects (font (size 1.27 1.27)) hide)
      )
      (property "Datasheet" "~" (at 0 0 0)
        (effects (font (size 1.27 1.27)) hide)
      )
      (property "ki_keywords" "global ground gnd" (at 0 0 0)
        (effects (font (size 1.27 1.27)) hide)
      )
      (property "ki_description" "Power symbol creates a global label with name \"Earth\"" (at 0 0 0)
        (effects (font (size 1.27 1.27)) hide)
      )
      (symbol "Earth_2_0_1"
        (polyline
          (pts
            (xy -0.635 -1.905)
            (xy 0.635 -1.905)
          )
          (stroke (width 0) (type default))
          (fill (type none))
        )
        (polyline
          (pts
            (xy -0.127 -2.54)
            (xy 0.127 -2.54)
          )
          (stroke (width 0) (type default))
          (fill (type none))
        )
        (polyline
          (pts
            (xy 0 -1.27)
            (xy 0 0)
          )
          (stroke (width 0) (type default))
          (fill (type none))
        )
        (polyline
          (pts
            (xy 1.27 -1.27)
            (xy -1.27 -1.27)
          )
          (stroke (width 0) (type default))
          (fill (type none))
        )
      )
      (symbol "Earth_2_1_1"
        (pin power_in line (at 0 0 270) (length 0) hide
          (name "Earth" (effects (font (size 1.27 1.27))))
          (number "1" (effects (font (size 1.27 1.27))))
        )
      )
    )
    (symbol "SamacSys_Parts:694106402002" (in_bom yes) (on_board yes)
      (property "Reference" "J" (at 16.51 7.62 0)
        (effects (font (size 1.27 1.27)) (justify left top))
      )
      (property "Value" "694106402002" (at 16.51 5.08 0)
        (effects (font (size 1.27 1.27)) (justify left top))
      )
      (property "Footprint" "694106402002" (at 16.51 -94.92 0)
        (effects (font (size 1.27 1.27)) (justify left top) hide)
      )
      (property "Datasheet" "http://katalog.we-online.de/em/datasheet/6941xx402002.pdf" (at 16.51 -194.92 0)
        (effects (font (size 1.27 1.27)) (justify left top) hide)
      )
      (property "Height" "14" (at 16.51 -394.92 0)
        (effects (font (size 1.27 1.27)) (justify left top) hide)
      )
      (property "Manufacturer_Name" "Wurth Elektronik" (at 16.51 -494.92 0)
        (effects (font (size 1.27 1.27)) (justify left top) hide)
      )
      (property "Manufacturer_Part_Number" "694106402002" (at 16.51 -594.92 0)
        (effects (font (size 1.27 1.27)) (justify left top) hide)
      )
      (property "Mouser Part Number" "710-694106402002" (at 16.51 -694.92 0)
        (effects (font (size 1.27 1.27)) (justify left top) hide)
      )
      (property "Mouser Price/Stock" "https://www.mouser.co.uk/ProductDetail/Wurth-Elektronik/694106402002?qs=a9WhcLg8qCwcEWIWrEnF5w%3D%3D" (at 16.51 -794.92 0)
        (effects (font (size 1.27 1.27)) (justify left top) hide)
      )
      (property "Arrow Part Number" "" (at 16.51 -894.92 0)
        (effects (font (size 1.27 1.27)) (justify left top) hide)
      )
      (property "Arrow Price/Stock" "" (at 16.51 -994.92 0)
        (effects (font (size 1.27 1.27)) (justify left top) hide)
      )
      (property "ki_description" "Wurth Elektronik Through Hole DC Power Socket WR-DC Series, 5.5mm Vertical 3A" (at 0 0 0)
        (effects (font (size 1.27 1.27)) hide)
      )
      (symbol "694106402002_1_1"
        (rectangle (start 5.08 2.54) (end 15.24 -5.08)
          (stroke (width 0.254) (type default))
          (fill (type background))
        )
        (pin passive line (at 0 0 0) (length 5.08)
          (name "1" (effects (font (size 1.27 1.27))))
          (number "1" (effects (font (size 1.27 1.27))))
        )
        (pin passive line (at 0 -2.54 0) (length 5.08)
          (name "2" (effects (font (size 1.27 1.27))))
          (number "2" (effects (font (size 1.27 1.27))))
        )
        (pin passive line (at 20.32 0 180) (length 5.08)
          (name "3" (effects (font (size 1.27 1.27))))
          (number "3" (effects (font (size 1.27 1.27))))
        )
      )
    )
    (symbol "SamacSys_Parts:EEE-1HA010NR" (pin_names hide) (in_bom yes) (on_board yes)
      (property "Reference" "C" (at 8.89 6.35 0)
        (effects (font (size 1.27 1.27)) (justify left top))
      )
      (property "Value" "EEE-1HA010NR" (at 8.89 3.81 0)
        (effects (font (size 1.27 1.27)) (justify left top))
      )
      (property "Footprint" "EEE1AA220WR" (at 8.89 -96.19 0)
        (effects (font (size 1.27 1.27)) (justify left top) hide)
      )
      (property "Datasheet" "http://industrial.panasonic.com/cdbs/www-data/pdf/RDE0000/ABA0000C1145.pdf" (at 8.89 -196.19 0)
        (effects (font (size 1.27 1.27)) (justify left top) hide)
      )
      (property "Height" "5.5" (at 8.89 -396.19 0)
        (effects (font (size 1.27 1.27)) (justify left top) hide)
      )
      (property "Manufacturer_Name" "Panasonic" (at 8.89 -496.19 0)
        (effects (font (size 1.27 1.27)) (justify left top) hide)
      )
      (property "Manufacturer_Part_Number" "EEE-1HA010NR" (at 8.89 -596.19 0)
        (effects (font (size 1.27 1.27)) (justify left top) hide)
      )
      (property "Mouser Part Number" "667-EEE-1HA010NR" (at 8.89 -696.19 0)
        (effects (font (size 1.27 1.27)) (justify left top) hide)
      )
      (property "Mouser Price/Stock" "https://www.mouser.co.uk/ProductDetail/Panasonic/EEE-1HA010NR?qs=GoZnPdyRfjaRCHqdrFokmQ%3D%3D" (at 8.89 -796.19 0)
        (effects (font (size 1.27 1.27)) (justify left top) hide)
      )
      (property "Arrow Part Number" "EEE-1HA010NR" (at 8.89 -896.19 0)
        (effects (font (size 1.27 1.27)) (justify left top) hide)
      )
      (property "Arrow Price/Stock" "https://www.arrow.com/en/products/eee-1ha010nr/panasonic" (at 8.89 -996.19 0)
        (effects (font (size 1.27 1.27)) (justify left top) hide)
      )
      (property "ki_description" "PANASONIC - EEE-1HA010NR - ALUMINUM ELECTROLYTIC CAPACITOR, 1UF, 50V, 20%, SMD" (at 0 0 0)
        (effects (font (size 1.27 1.27)) hide)
      )
      (symbol "EEE-1HA010NR_1_1"
        (polyline
          (pts
            (xy 2.54 0)
            (xy 5.08 0)
          )
          (stroke (width 0.254) (type default))
          (fill (type none))
        )
        (polyline
          (pts
            (xy 4.064 1.778)
            (xy 4.064 0.762)
          )
          (stroke (width 0.254) (type default))
          (fill (type none))
        )
        (polyline
          (pts
            (xy 4.572 1.27)
            (xy 3.556 1.27)
          )
          (stroke (width 0.254) (type default))
          (fill (type none))
        )
        (polyline
          (pts
            (xy 7.62 0)
            (xy 10.16 0)
          )
          (stroke (width 0.254) (type default))
          (fill (type none))
        )
        (polyline
          (pts
            (xy 7.62 2.54)
            (xy 7.62 -2.54)
            (xy 6.858 -2.54)
            (xy 6.858 2.54)
            (xy 7.62 2.54)
          )
          (stroke (width 0.254) (type default))
          (fill (type outline))
        )
        (rectangle (start 5.08 2.54) (end 5.842 -2.54)
          (stroke (width 0.254) (type default))
          (fill (type background))
        )
        (pin passive line (at 0 0 0) (length 2.54)
          (name "+" (effects (font (size 1.27 1.27))))
          (number "1" (effects (font (size 1.27 1.27))))
        )
        (pin passive line (at 12.7 0 180) (length 2.54)
          (name "-" (effects (font (size 1.27 1.27))))
          (number "2" (effects (font (size 1.27 1.27))))
        )
      )
    )
    (symbol "SamacSys_Parts:TSR_1-2465" (in_bom yes) (on_board yes)
      (property "Reference" "PS" (at 21.59 7.62 0)
        (effects (font (size 1.27 1.27)) (justify left top))
      )
      (property "Value" "TSR_1-2465" (at 21.59 5.08 0)
        (effects (font (size 1.27 1.27)) (justify left top))
      )
      (property "Footprint" "TSR-1-2433" (at 21.59 -94.92 0)
        (effects (font (size 1.27 1.27)) (justify left top) hide)
      )
      (property "Datasheet" "https://tracopower.com/tsr1-datasheet/" (at 21.59 -194.92 0)
        (effects (font (size 1.27 1.27)) (justify left top) hide)
      )
      (property "Height" "" (at 21.59 -394.92 0)
        (effects (font (size 1.27 1.27)) (justify left top) hide)
      )
      (property "Manufacturer_Name" "Traco Power" (at 21.59 -494.92 0)
        (effects (font (size 1.27 1.27)) (justify left top) hide)
      )
      (property "Manufacturer_Part_Number" "TSR 1-2465" (at 21.59 -594.92 0)
        (effects (font (size 1.27 1.27)) (justify left top) hide)
      )
      (property "Mouser Part Number" "495-TSR-1-2465" (at 21.59 -694.92 0)
        (effects (font (size 1.27 1.27)) (justify left top) hide)
      )
      (property "Mouser Price/Stock" "https://www.mouser.co.uk/ProductDetail/TRACO-Power/TSR-1-2465?qs=ckJk83FOD0XPQSvhvI%2FmYA%3D%3D" (at 21.59 -794.92 0)
        (effects (font (size 1.27 1.27)) (justify left top) hide)
      )
      (property "Arrow Part Number" "TSR 1-2465" (at 21.59 -894.92 0)
        (effects (font (size 1.27 1.27)) (justify left top) hide)
      )
      (property "Arrow Price/Stock" "https://www.arrow.com/en/products/tsr1-2465/traco-electronic-ag?region=europe" (at 21.59 -994.92 0)
        (effects (font (size 1.27 1.27)) (justify left top) hide)
      )
      (property "ki_description" "1 Amp POL switching regulator, 4.6 to -36 VDC input, pos.-pos. circuit, LM78 compatible, SIP-3" (at 0 0 0)
        (effects (font (size 1.27 1.27)) hide)
      )
      (symbol "TSR_1-2465_1_1"
        (rectangle (start 5.08 2.54) (end 20.32 -7.62)
          (stroke (width 0.254) (type default))
          (fill (type background))
        )
        (pin input line (at 0 0 0) (length 5.08)
          (name "+VIN" (effects (font (size 1.27 1.27))))
          (number "1" (effects (font (size 1.27 1.27))))
        )
        (pin power_in line (at 0 -2.54 0) (length 5.08)
          (name "GND" (effects (font (size 1.27 1.27))))
          (number "2" (effects (font (size 1.27 1.27))))
        )
        (pin output line (at 0 -5.08 0) (length 5.08)
          (name "+VOUT" (effects (font (size 1.27 1.27))))
          (number "3" (effects (font (size 1.27 1.27))))
        )
      )
    )
    (symbol "power:+12V" (power) (pin_names (offset 0)) (in_bom yes) (on_board yes)
      (property "Reference" "#PWR" (at 0 -3.81 0)
        (effects (font (size 1.27 1.27)) hide)
      )
      (property "Value" "+12V" (at 0 3.556 0)
        (effects (font (size 1.27 1.27)))
      )
      (property "Footprint" "" (at 0 0 0)
        (effects (font (size 1.27 1.27)) hide)
      )
      (property "Datasheet" "" (at 0 0 0)
        (effects (font (size 1.27 1.27)) hide)
      )
      (property "ki_keywords" "global power" (at 0 0 0)
        (effects (font (size 1.27 1.27)) hide)
      )
      (property "ki_description" "Power symbol creates a global label with name \"+12V\"" (at 0 0 0)
        (effects (font (size 1.27 1.27)) hide)
      )
      (symbol "+12V_0_1"
        (polyline
          (pts
            (xy -0.762 1.27)
            (xy 0 2.54)
          )
          (stroke (width 0) (type default))
          (fill (type none))
        )
        (polyline
          (pts
            (xy 0 0)
            (xy 0 2.54)
          )
          (stroke (width 0) (type default))
          (fill (type none))
        )
        (polyline
          (pts
            (xy 0 2.54)
            (xy 0.762 1.27)
          )
          (stroke (width 0) (type default))
          (fill (type none))
        )
      )
      (symbol "+12V_1_1"
        (pin power_in line (at 0 0 90) (length 0) hide
          (name "+12V" (effects (font (size 1.27 1.27))))
          (number "1" (effects (font (size 1.27 1.27))))
        )
      )
    )
    (symbol "power:Earth" (power) (pin_names (offset 0)) (in_bom yes) (on_board yes)
      (property "Reference" "#PWR" (at 0 -6.35 0)
        (effects (font (size 1.27 1.27)) hide)
      )
      (property "Value" "Earth" (at 0 -3.81 0)
        (effects (font (size 1.27 1.27)) hide)
      )
      (property "Footprint" "" (at 0 0 0)
        (effects (font (size 1.27 1.27)) hide)
      )
      (property "Datasheet" "~" (at 0 0 0)
        (effects (font (size 1.27 1.27)) hide)
      )
      (property "ki_keywords" "power-flag ground gnd" (at 0 0 0)
        (effects (font (size 1.27 1.27)) hide)
      )
      (property "ki_description" "Power symbol creates a global label with name \"Earth\"" (at 0 0 0)
        (effects (font (size 1.27 1.27)) hide)
      )
      (symbol "Earth_0_1"
        (polyline
          (pts
            (xy -0.635 -1.905)
            (xy 0.635 -1.905)
          )
          (stroke (width 0) (type default))
          (fill (type none))
        )
        (polyline
          (pts
            (xy -0.127 -2.54)
            (xy 0.127 -2.54)
          )
          (stroke (width 0) (type default))
          (fill (type none))
        )
        (polyline
          (pts
            (xy 0 -1.27)
            (xy 0 0)
          )
          (stroke (width 0) (type default))
          (fill (type none))
        )
        (polyline
          (pts
            (xy 1.27 -1.27)
            (xy -1.27 -1.27)
          )
          (stroke (width 0) (type default))
          (fill (type none))
        )
      )
      (symbol "Earth_1_1"
        (pin power_in line (at 0 0 270) (length 0) hide
          (name "Earth" (effects (font (size 1.27 1.27))))
          (number "1" (effects (font (size 1.27 1.27))))
        )
      )
    )
  )

  (junction (at 115.57 43.18) (diameter 0) (color 0 0 0 0)
    (uuid 02165243-61a3-4857-84ba-71a77cb9a387)
  )
  (junction (at 81.28 68.58) (diameter 0) (color 0 0 0 0)
    (uuid 04f5865e-f449-4408-a0c8-771cccfcb129)
  )
  (junction (at 215.9 90.17) (diameter 0) (color 0 0 0 0)
    (uuid 0a3cc030-c9dd-4d74-9d50-715ed2b361a2)
  )
  (junction (at 149.86 68.58) (diameter 0) (color 0 0 0 0)
    (uuid 0c30a4be-5679-499f-8c5b-5f3024f9d6cf)
  )
  (junction (at 33.02 126.365) (diameter 0) (color 0 0 0 0)
    (uuid 16dc8a82-5170-4fa8-84c1-229499babf11)
  )
  (junction (at 104.14 68.58) (diameter 0) (color 0 0 0 0)
    (uuid 213a2af1-412b-47f4-ab3b-c5f43b6be7a6)
  )
  (junction (at 60.96 43.18) (diameter 0) (color 0 0 0 0)
    (uuid 23e66461-bcf2-4335-93c2-5c91dfd00187)
  )
  (junction (at 104.14 83.82) (diameter 0) (color 0 0 0 0)
    (uuid 2bef89de-08c7-4a13-9d85-67948d429ca0)
  )
  (junction (at 149.86 83.82) (diameter 0) (color 0 0 0 0)
    (uuid 2d6718e7-f18d-444d-9792-ddf1a113460c)
  )
  (junction (at 127 83.82) (diameter 0) (color 0 0 0 0)
    (uuid 37e4dc66-4492-4061-908d-7213940a2ec3)
  )
  (junction (at 81.28 58.42) (diameter 0) (color 0 0 0 0)
    (uuid 3cfcbcc7-4f45-46ab-82a8-c414c7972161)
  )
  (junction (at 115.57 68.58) (diameter 0) (color 0 0 0 0)
    (uuid 43891a3c-749f-498d-ba99-685a27689b0d)
  )
  (junction (at 33.02 128.905) (diameter 0) (color 0 0 0 0)
    (uuid 439a6ab6-7966-490e-9926-8e3df205fcb3)
  )
  (junction (at 217.678 68.58) (diameter 0) (color 0 0 0 0)
    (uuid 440bb506-4327-404c-a2ad-8a6627f25674)
  )
  (junction (at 115.57 83.82) (diameter 0) (color 0 0 0 0)
    (uuid 483f60da-14d7-4f88-8d01-3f9f30784c70)
  )
  (junction (at 92.71 58.42) (diameter 0) (color 0 0 0 0)
    (uuid 4d609e7c-74c9-4ae9-a26d-946ff00c167d)
  )
  (junction (at 248.92 115.57) (diameter 0) (color 0 0 0 0)
    (uuid 4e3d7c0d-12e3-42f2-b944-e4bcdbbcac2a)
  )
  (junction (at 194.31 58.42) (diameter 0) (color 0 0 0 0)
    (uuid 4e66a44f-7fa6-4e16-bf9b-62ec864301a5)
  )
  (junction (at 227.33 63.5) (diameter 0) (color 0 0 0 0)
    (uuid 51c4dc0a-5b9f-4edf-a83f-4a12881e42ef)
  )
  (junction (at 194.31 68.58) (diameter 0) (color 0 0 0 0)
    (uuid 53c85970-3e21-4fae-a84f-721cfc0513b5)
  )
  (junction (at 127 58.42) (diameter 0) (color 0 0 0 0)
    (uuid 5740c959-93d8-47fd-8f68-62f0109e753d)
  )
  (junction (at 232.41 115.57) (diameter 0) (color 0 0 0 0)
    (uuid 6a44418c-7bb4-4e99-8836-57f153c19721)
  )
  (junction (at 219.202 58.42) (diameter 0) (color 0 0 0 0)
    (uuid 6f8523e9-5aff-44fb-b357-2057f778ef1e)
  )
  (junction (at 115.57 58.42) (diameter 0) (color 0 0 0 0)
    (uuid 7e08f2a4-63d6-468b-bd8b-ec607077e023)
  )
  (junction (at 127 68.58) (diameter 0) (color 0 0 0 0)
    (uuid 909b030b-fa1a-4fe8-b1ee-422b4d9e23cf)
  )
  (junction (at 92.71 43.18) (diameter 0) (color 0 0 0 0)
    (uuid 99030c03-63b4-49ba-b5ab-4d56974f7963)
  )
  (junction (at 104.14 58.42) (diameter 0) (color 0 0 0 0)
    (uuid 9a9f2d82-f64d-4264-8bec-c182528fc4de)
  )
  (junction (at 149.86 58.42) (diameter 0) (color 0 0 0 0)
    (uuid a06e8e78-f567-42e6-b645-013b1073ca31)
  )
  (junction (at 232.41 90.17) (diameter 0) (color 0 0 0 0)
    (uuid b1169a2d-8998-4b50-a48d-c520bcc1b8e1)
  )
  (junction (at 68.58 83.82) (diameter 0) (color 0 0 0 0)
    (uuid b8c83ad1-b3c9-495c-bdc6-62dead00f5ad)
  )
  (junction (at 138.43 83.82) (diameter 0) (color 0 0 0 0)
    (uuid b994142f-02ac-4881-9587-6d3df53c96d2)
  )
  (junction (at 149.86 43.18) (diameter 0) (color 0 0 0 0)
    (uuid bb4f0314-c44c-4dda-b85c-537120eaae9a)
  )
  (junction (at 127 43.18) (diameter 0) (color 0 0 0 0)
    (uuid bbb15673-6d42-42b8-9d51-7515b3ad9ee9)
  )
  (junction (at 92.71 83.82) (diameter 0) (color 0 0 0 0)
    (uuid cb868d2e-5efb-4bfb-8796-88435b326918)
  )
  (junction (at 248.92 90.17) (diameter 0) (color 0 0 0 0)
    (uuid d22e95aa-f3db-4fbc-a331-048a2523233e)
  )
  (junction (at 161.29 58.42) (diameter 0) (color 0 0 0 0)
    (uuid dabe541b-b164-4180-97a4-5ca761b86800)
  )
  (junction (at 68.58 43.18) (diameter 0) (color 0 0 0 0)
    (uuid dd2f6b13-9e35-4a67-90ac-cf0d1ea34e5a)
  )
  (junction (at 161.29 68.58) (diameter 0) (color 0 0 0 0)
    (uuid e12e827e-36be-4503-8eef-6fc7e8bc5d49)
  )
  (junction (at 92.71 68.58) (diameter 0) (color 0 0 0 0)
    (uuid e47adf3d-9c24-4345-80c9-66679cad107e)
  )
  (junction (at 81.28 43.18) (diameter 0) (color 0 0 0 0)
    (uuid e6521bef-4109-48f7-8b88-4121b0468927)
  )
  (junction (at 138.43 43.18) (diameter 0) (color 0 0 0 0)
    (uuid e83e0227-ac0f-4180-82bd-68d3a7b56476)
  )
  (junction (at 210.566 115.57) (diameter 0) (color 0 0 0 0)
    (uuid eb03fcda-e7c1-4985-a050-8be4a36a7607)
  )
  (junction (at 138.43 68.58) (diameter 0) (color 0 0 0 0)
    (uuid ebadd2a5-21ab-4a7e-b5bc-6f737367e560)
  )
  (junction (at 194.056 90.17) (diameter 0) (color 0 0 0 0)
    (uuid ebf51d10-f70e-46f9-b019-210d6fea54a9)
  )
  (junction (at 104.14 43.18) (diameter 0) (color 0 0 0 0)
    (uuid edc9ab4f-487a-48dc-95f2-4d87f0e9cf9e)
  )
  (junction (at 81.28 83.82) (diameter 0) (color 0 0 0 0)
    (uuid f1dd8642-b405-490b-a449-d1cc5797fda8)
  )
  (junction (at 215.9 115.57) (diameter 0) (color 0 0 0 0)
    (uuid f3490fa5-5a27-423b-af60-53609669542c)
  )
  (junction (at 138.43 58.42) (diameter 0) (color 0 0 0 0)
    (uuid f9865a9f-edb8-49c7-828f-4896e1f3047a)
  )
  (junction (at 15.24 26.67) (diameter 0) (color 0 0 0 0)
    (uuid fff5855c-ab84-4e8b-9e75-e7812f96b4e8)
  )

  (wire (pts (xy 215.9 115.57) (xy 232.41 115.57))
    (stroke (width 0) (type default))
    (uuid 0147f16a-c952-4891-8f53-a9fb8cddeb8d)
  )
  (wire (pts (xy 227.33 63.5) (xy 227.33 68.58))
    (stroke (width 0) (type default))
    (uuid 03d88a85-11fd-47aa-954c-c318bb15294a)
  )
  (wire (pts (xy 232.41 90.17) (xy 215.9 90.17))
    (stroke (width 0) (type default))
    (uuid 0d0bb7b2-a6e5-46d2-9492-a1aa6e5a7b2f)
  )
  (wire (pts (xy 194.31 59.69) (xy 194.31 58.42))
    (stroke (width 0) (type default))
    (uuid 0d35483a-0b12-46cc-b9f2-896fd6831779)
  )
  (wire (pts (xy 247.65 60.96) (xy 247.65 68.58))
    (stroke (width 0) (type default))
    (uuid 0dcdf1b8-13c6-48b4-bd94-5d26038ff231)
  )
  (wire (pts (xy 127 43.18) (xy 138.43 43.18))
    (stroke (width 0) (type default))
    (uuid 0f3c9e3a-9c59-4881-b27a-d0e982b3ea8e)
  )
  (wire (pts (xy 210.566 130.556) (xy 210.566 130.81))
    (stroke (width 0) (type default))
    (uuid 109b8721-2f12-411f-8075-d5be2e86b79e)
  )
  (wire (pts (xy 210.566 115.57) (xy 215.9 115.57))
    (stroke (width 0) (type default))
    (uuid 16e6407d-fdae-48fb-b925-effb8cde9a8b)
  )
  (wire (pts (xy 247.65 60.96) (xy 250.19 60.96))
    (stroke (width 0) (type default))
    (uuid 1a2f72d1-0b36-4610-afc4-4ad1660d5d3b)
  )
  (wire (pts (xy 33.02 126.365) (xy 34.29 126.365))
    (stroke (width 0) (type default))
    (uuid 1a550ce6-9f0b-44a7-9b85-dd6c6a6fff0f)
  )
  (wire (pts (xy 34.29 123.19) (xy 34.29 126.365))
    (stroke (width 0) (type default))
    (uuid 2114687f-a43e-40c9-ad0c-998156ca0291)
  )
  (wire (pts (xy 127 83.82) (xy 138.43 83.82))
    (stroke (width 0) (type default))
    (uuid 29256b3d-9450-4c0a-a4d4-911f04b9c140)
  )
  (wire (pts (xy 194.31 24.13) (xy 194.31 58.42))
    (stroke (width 0) (type default))
    (uuid 2bf3f24b-fd30-41a7-a274-9b519491916b)
  )
  (wire (pts (xy 81.28 58.42) (xy 92.71 58.42))
    (stroke (width 0) (type default))
    (uuid 2f3deced-880d-4075-a81b-95c62da5b94d)
  )
  (wire (pts (xy 194.31 58.42) (xy 204.47 58.42))
    (stroke (width 0) (type default))
    (uuid 3172f2e2-18d2-4a80-ae30-5707b3409798)
  )
  (wire (pts (xy 194.31 68.58) (xy 190.5 68.58))
    (stroke (width 0) (type default))
    (uuid 34871042-9d5c-4e29-abdd-a168368c3c22)
  )
  (wire (pts (xy 53.34 126.365) (xy 53.34 132.715))
    (stroke (width 0) (type default))
    (uuid 3543e068-2ea8-4400-ab0a-ef0135e2e988)
  )
  (wire (pts (xy 68.58 43.18) (xy 81.28 43.18))
    (stroke (width 0) (type default))
    (uuid 3559e287-424e-4397-b080-77c7ba6f395b)
  )
  (wire (pts (xy 92.71 126.365) (xy 95.885 126.365))
    (stroke (width 0) (type default))
    (uuid 3f059183-3624-4602-b7c3-93c8ba7d283a)
  )
  (wire (pts (xy 210.312 130.81) (xy 210.312 130.556))
    (stroke (width 0) (type default))
    (uuid 3f0b475c-1186-4c16-96b7-c55e7221991d)
  )
  (wire (pts (xy 45.72 83.82) (xy 45.72 62.23))
    (stroke (width 0) (type default))
    (uuid 3f5fe6b7-98fc-4d3e-9567-f9f7202d1455)
  )
  (wire (pts (xy 161.29 68.58) (xy 182.88 68.58))
    (stroke (width 0) (type default))
    (uuid 417f13e4-c121-485a-a6b5-8b55e70350b8)
  )
  (wire (pts (xy 194.31 58.42) (xy 190.5 58.42))
    (stroke (width 0) (type default))
    (uuid 4412226e-d975-40a2-921f-502ff4129a95)
  )
  (wire (pts (xy 34.925 132.715) (xy 34.925 130.81))
    (stroke (width 0) (type default))
    (uuid 44a14b1d-7176-4548-9fee-735a1929ba17)
  )
  (wire (pts (xy 138.43 43.18) (xy 149.86 43.18))
    (stroke (width 0) (type default))
    (uuid 46cfd089-6873-4d8b-89af-02ff30e49472)
  )
  (wire (pts (xy 138.43 68.58) (xy 149.86 68.58))
    (stroke (width 0) (type default))
    (uuid 4dc6088c-89a5-4db7-b3ae-db4b6396ad49)
  )
  (wire (pts (xy 138.43 58.42) (xy 149.86 58.42))
    (stroke (width 0) (type default))
    (uuid 55992e35-fe7b-468a-9b7a-1e4dc931b904)
  )
  (wire (pts (xy 15.24 26.67) (xy 39.37 26.67))
    (stroke (width 0) (type default))
    (uuid 5bf2b106-f54d-49e4-ba23-f69c9609b824)
  )
  (wire (pts (xy 217.678 44.196) (xy 234.442 44.196))
    (stroke (width 0) (type default))
    (uuid 5d70348a-4a30-4af9-b6e1-f7903c7ea5af)
  )
  (wire (pts (xy 81.28 68.58) (xy 92.71 68.58))
    (stroke (width 0) (type default))
    (uuid 6199bec7-e7eb-4ae0-b9ec-c563e157d635)
  )
  (wire (pts (xy 81.28 43.18) (xy 92.71 43.18))
    (stroke (width 0) (type default))
    (uuid 646d9e91-59b4-4865-a2fc-29780ed32563)
  )
  (wire (pts (xy 219.202 46.736) (xy 234.442 46.736))
    (stroke (width 0) (type default))
    (uuid 67599778-c53a-406b-8734-477dec06a0f6)
  )
  (wire (pts (xy 60.96 83.82) (xy 68.58 83.82))
    (stroke (width 0) (type default))
    (uuid 68b52f01-fa04-4908-bf88-60c62ace1cfa)
  )
  (wire (pts (xy 219.202 58.42) (xy 219.71 58.42))
    (stroke (width 0) (type default))
    (uuid 6c7092b9-a0a5-4150-a88a-fd5608ce2fc5)
  )
  (wire (pts (xy 104.14 83.82) (xy 115.57 83.82))
    (stroke (width 0) (type default))
    (uuid 6ca3c38c-4e71-4202-b6c1-1b25f04a27ae)
  )
  (wire (pts (xy 217.678 68.58) (xy 219.71 68.58))
    (stroke (width 0) (type default))
    (uuid 6dec3190-9d00-42fd-8b47-039b555e8ab9)
  )
  (wire (pts (xy 15.24 24.13) (xy 15.24 26.67))
    (stroke (width 0) (type default))
    (uuid 6ff874d0-4ac5-414c-83a7-573eda4c7703)
  )
  (wire (pts (xy 212.09 58.42) (xy 219.202 58.42))
    (stroke (width 0) (type default))
    (uuid 712d6a7d-2b62-464f-b745-fd2a6b0187f6)
  )
  (wire (pts (xy 68.58 68.58) (xy 81.28 68.58))
    (stroke (width 0) (type default))
    (uuid 71c77456-1405-42e3-95ed-69e629de0558)
  )
  (wire (pts (xy 194.31 67.31) (xy 194.31 68.58))
    (stroke (width 0) (type default))
    (uuid 7447a6e7-8205-46ba-afca-d0fa8f90c95a)
  )
  (wire (pts (xy 161.29 58.42) (xy 182.88 58.42))
    (stroke (width 0) (type default))
    (uuid 746ba970-8279-4e7b-aed3-f28687777c21)
  )
  (wire (pts (xy 92.71 58.42) (xy 104.14 58.42))
    (stroke (width 0) (type default))
    (uuid 786b6072-5772-4bc1-8eeb-6c4e19f2a91b)
  )
  (wire (pts (xy 210.566 130.81) (xy 210.312 130.81))
    (stroke (width 0) (type default))
    (uuid 7d9e808b-b528-44a7-968d-f3117061864c)
  )
  (wire (pts (xy 68.58 83.82) (xy 81.28 83.82))
    (stroke (width 0) (type default))
    (uuid 7e969d15-6cc0-4258-8b27-586608a21adb)
  )
  (wire (pts (xy 92.71 68.58) (xy 104.14 68.58))
    (stroke (width 0) (type default))
    (uuid 7f3eb118-a20c-4239-b800-c9211c66847d)
  )
  (wire (pts (xy 265.43 90.17) (xy 248.92 90.17))
    (stroke (width 0) (type default))
    (uuid 81bbc3ff-3938-49ac-8297-ce2bcc9a42bd)
  )
  (wire (pts (xy 115.57 43.18) (xy 127 43.18))
    (stroke (width 0) (type default))
    (uuid 825c70b0-4860-42b7-97dc-86bfa46e06fd)
  )
  (wire (pts (xy 194.056 90.17) (xy 194.056 96.012))
    (stroke (width 0) (type default))
    (uuid 832159df-089a-459c-8d0b-f2a13bf52a35)
  )
  (wire (pts (xy 194.056 115.57) (xy 210.566 115.57))
    (stroke (width 0) (type default))
    (uuid 8322f275-268c-4e87-a69f-4cfbf05e747f)
  )
  (wire (pts (xy 34.925 132.715) (xy 53.34 132.715))
    (stroke (width 0) (type default))
    (uuid 84244b0a-3a5a-42f6-9ede-dc9fd0521de8)
  )
  (wire (pts (xy 250.19 63.5) (xy 227.33 63.5))
    (stroke (width 0) (type default))
    (uuid 842e430f-0c35-45f3-a0b5-95ae7b7ae388)
  )
  (wire (pts (xy 92.71 43.18) (xy 104.14 43.18))
    (stroke (width 0) (type default))
    (uuid 87c78429-be2b-40ed-8d3b-56cb9666a56f)
  )
  (wire (pts (xy 127 68.58) (xy 138.43 68.58))
    (stroke (width 0) (type default))
    (uuid 936e2ca6-11ae-4f42-9128-52bb329f3d21)
  )
  (wire (pts (xy 210.312 130.556) (xy 210.566 130.556))
    (stroke (width 0) (type default))
    (uuid 95ceeaef-4b7e-4b23-9118-1659d976aede)
  )
  (wire (pts (xy 219.202 46.736) (xy 219.202 58.42))
    (stroke (width 0) (type default))
    (uuid 979e9c84-d9b0-4b01-b177-fc15e10db4a8)
  )
  (wire (pts (xy 227.33 58.42) (xy 227.33 63.5))
    (stroke (width 0) (type default))
    (uuid 98e81e80-1f85-4152-be3f-99785ea97751)
  )
  (wire (pts (xy 34.925 130.81) (xy 33.02 128.905))
    (stroke (width 0) (type default))
    (uuid 9a92dba3-0f4c-45fd-9bf1-d12cc1396f31)
  )
  (wire (pts (xy 194.056 90.17) (xy 215.9 90.17))
    (stroke (width 0) (type default))
    (uuid 9b08c25e-f28d-49fb-92e0-ce541f0cb8f3)
  )
  (wire (pts (xy 149.86 43.18) (xy 161.29 43.18))
    (stroke (width 0) (type default))
    (uuid 9d984d1b-8097-407f-92f3-3ef68867dcfa)
  )
  (wire (pts (xy 104.14 43.18) (xy 115.57 43.18))
    (stroke (width 0) (type default))
    (uuid 9ff4672a-e1a4-4a1e-887d-1b9a3429d278)
  )
  (wire (pts (xy 57.785 123.19) (xy 57.785 126.365))
    (stroke (width 0) (type default))
    (uuid a472371f-0122-41c1-bdf6-0ad42ee26577)
  )
  (wire (pts (xy 68.58 58.42) (xy 81.28 58.42))
    (stroke (width 0) (type default))
    (uuid a501555e-bbc7-4b58-ad89-28a0cd3dd6d0)
  )
  (wire (pts (xy 60.96 43.18) (xy 60.96 30.48))
    (stroke (width 0) (type default))
    (uuid a9ec539a-d80d-40cc-803c-12b6adefe42a)
  )
  (wire (pts (xy 232.41 115.57) (xy 248.92 115.57))
    (stroke (width 0) (type default))
    (uuid aa02e544-13f5-4cf8-a5f4-3e6cda006090)
  )
  (wire (pts (xy 217.678 44.196) (xy 217.678 68.58))
    (stroke (width 0) (type default))
    (uuid ab5b427b-aed0-49c3-8c14-e4ec15370e15)
  )
  (wire (pts (xy 34.29 123.19) (xy 57.785 123.19))
    (stroke (width 0) (type default))
    (uuid aeb91593-0e0b-4b4c-a8b5-0f363341eae8)
  )
  (wire (pts (xy 194.056 108.712) (xy 194.056 115.57))
    (stroke (width 0) (type default))
    (uuid b3645ee5-f8ff-4c82-a908-2917ae56058e)
  )
  (wire (pts (xy 212.09 68.58) (xy 217.678 68.58))
    (stroke (width 0) (type default))
    (uuid b3d08afa-f296-4e3b-8825-73b6331d35bf)
  )
  (wire (pts (xy 138.43 83.82) (xy 149.86 83.82))
    (stroke (width 0) (type default))
    (uuid b603d26a-e034-42fb-8327-b60c5bf9cdd2)
  )
  (wire (pts (xy 104.14 58.42) (xy 115.57 58.42))
    (stroke (width 0) (type default))
    (uuid b60c50d1-225e-415c-8712-7acb5e3dc8ea)
  )
  (wire (pts (xy 115.57 58.42) (xy 127 58.42))
    (stroke (width 0) (type default))
    (uuid b6bcc3cf-50de-4a33-bc41-678825c1ecf2)
  )
  (wire (pts (xy 45.72 62.23) (xy 60.96 62.23))
    (stroke (width 0) (type default))
    (uuid bb7f0588-d4d8-44bf-9ebf-3c533fe4d6ae)
  )
  (wire (pts (xy 194.31 24.13) (xy 119.38 24.13))
    (stroke (width 0) (type default))
    (uuid c264c438-a475-4ad4-9915-0f1e6ecf3053)
  )
  (wire (pts (xy 127 58.42) (xy 138.43 58.42))
    (stroke (width 0) (type default))
    (uuid c3c93de0-69b1-4a04-8e0b-d78caf487c63)
  )
  (wire (pts (xy 265.43 115.57) (xy 248.92 115.57))
    (stroke (width 0) (type default))
    (uuid c70d9ef3-bfeb-47e0-a1e1-9aeba3da7864)
  )
  (wire (pts (xy 194.31 68.58) (xy 204.47 68.58))
    (stroke (width 0) (type default))
    (uuid c801d42e-dd94-493e-bd2f-6c3ddad43f55)
  )
  (wire (pts (xy 115.57 68.58) (xy 127 68.58))
    (stroke (width 0) (type default))
    (uuid cbc539d2-6a10-4052-9b7a-f10326dcac67)
  )
  (wire (pts (xy 60.96 43.18) (xy 68.58 43.18))
    (stroke (width 0) (type default))
    (uuid d0dfd7c1-401d-4f64-8463-f4c0813ac28f)
  )
  (wire (pts (xy 248.92 90.17) (xy 232.41 90.17))
    (stroke (width 0) (type default))
    (uuid d1262c4d-2245-4c4f-8f35-7bb32cd9e21e)
  )
  (wire (pts (xy 104.14 68.58) (xy 115.57 68.58))
    (stroke (width 0) (type default))
    (uuid d2de4093-1fc2-4bc1-94b6-4d0fe3426c6f)
  )
  (wire (pts (xy 149.86 68.58) (xy 161.29 68.58))
    (stroke (width 0) (type default))
    (uuid db83d0af-e085-4050-8496-fa2ebdecbd62)
  )
  (wire (pts (xy 187.452 90.17) (xy 194.056 90.17))
    (stroke (width 0) (type default))
    (uuid dd00c2e1-6027-4717-b312-4fab3ee52002)
  )
  (wire (pts (xy 251.46 68.58) (xy 247.65 68.58))
    (stroke (width 0) (type default))
    (uuid dde3dba8-1b81-466c-93a3-c284ff4da1ef)
  )
  (wire (pts (xy 57.785 126.365) (xy 87.63 126.365))
    (stroke (width 0) (type default))
    (uuid e0819b32-ed4d-4be5-b521-2c328d7017b8)
  )
  (wire (pts (xy 111.76 24.13) (xy 15.24 24.13))
    (stroke (width 0) (type default))
    (uuid e25ce415-914a-48fe-bf09-324317917b2e)
  )
  (wire (pts (xy 149.86 58.42) (xy 161.29 58.42))
    (stroke (width 0) (type default))
    (uuid ec9e24d8-d1c5-40e2-9812-dc315d05f470)
  )
  (wire (pts (xy 43.18 30.48) (xy 60.96 30.48))
    (stroke (width 0) (type default))
    (uuid ef1b4b98-541b-4673-a04f-2043250fc40a)
  )
  (wire (pts (xy 81.28 83.82) (xy 92.71 83.82))
    (stroke (width 0) (type default))
    (uuid f022716e-b121-4cbf-a833-20e924070c22)
  )
  (wire (pts (xy 149.86 83.82) (xy 161.29 83.82))
    (stroke (width 0) (type default))
    (uuid f144a97d-c3f0-423f-b0a9-3f7dbc42478b)
  )
  (wire (pts (xy 60.96 43.18) (xy 60.96 62.23))
    (stroke (width 0) (type default))
    (uuid f1830a1b-f0cc-47ae-a2c9-679c82032f14)
  )
  (wire (pts (xy 115.57 83.82) (xy 127 83.82))
    (stroke (width 0) (type default))
    (uuid fb03d859-dcc9-4533-b352-64830e0e5423)
  )
  (wire (pts (xy 15.24 26.67) (xy 15.24 43.18))
    (stroke (width 0) (type default))
    (uuid fb29a159-c7df-47ed-9fbf-22233f41ac4b)
  )
  (wire (pts (xy 92.71 83.82) (xy 104.14 83.82))
    (stroke (width 0) (type default))
    (uuid fc0a4225-db46-4d48-8163-d522602d57cd)
  )

  (global_label "VDrive" (shape input) (at 95.885 126.365 0) (fields_autoplaced)
    (effects (font (size 2.54 2.54)) (justify left))
    (uuid 08f10358-d7ac-49de-90fb-5eec5cf74357)
    (property "Intersheetrefs" "${INTERSHEET_REFS}" (at 111.9987 126.365 0)
      (effects (font (size 1.27 1.27)) (justify left) hide)
    )
  )
  (global_label "VDrive" (shape input) (at 187.452 90.17 180) (fields_autoplaced)
    (effects (font (size 2.54 2.54)) (justify right))
    (uuid 7b3c518b-ecc8-4f00-be8a-73a9d90dc016)
    (property "Intersheetrefs" "${INTERSHEET_REFS}" (at 171.3383 90.17 0)
      (effects (font (size 1.27 1.27)) (justify right) hide)
    )
  )

  (symbol (lib_id "74xx:74AHC04") (at 22.86 43.18 0) (unit 1)
    (in_bom yes) (on_board yes) (dnp no)
    (uuid 00000000-0000-0000-0000-000060835cdd)
    (property "Reference" "U1" (at 21.59 43.18 0)
      (effects (font (size 1.27 1.27)))
    )
    (property "Value" "CD74AC04M96" (at 22.86 37.4396 0)
      (effects (font (size 1.27 1.27)) hide)
    )
    (property "Footprint" "Package_SO:SOIC-14_3.9x8.7mm_P1.27mm" (at 22.86 43.18 0)
      (effects (font (size 1.27 1.27)) hide)
    )
    (property "Datasheet" "https://www.digikey.com/en/products/detail/texas-instruments/CD74AC04M96/376213" (at 22.86 43.18 0)
      (effects (font (size 1.27 1.27)) hide)
    )
    (pin "1" (uuid b16df980-1776-43f3-8619-3767ed7efd1d))
    (pin "2" (uuid 997ede82-5baa-4ae7-8119-1fb955ad02d8))
    (pin "3" (uuid e7451bf1-ebb3-4603-ab8f-fce122a587bc))
    (pin "4" (uuid 34dffb44-1559-4592-966a-e28613dfb4c2))
    (pin "5" (uuid 6ef24a00-5544-402a-80be-326ad48b0591))
    (pin "6" (uuid 4a350a62-8c0e-4d32-9dd5-7d9f56f7c389))
    (pin "8" (uuid 08b99fcc-8d1c-45cc-9d6a-0dd7640069b7))
    (pin "9" (uuid ab1d3488-e5ce-4465-9db8-b377c7596845))
    (pin "10" (uuid dad412d1-4303-4972-b078-ad7a90d0a0d0))
    (pin "11" (uuid 807a777c-bca4-4b68-9aa7-4a37cb386381))
    (pin "12" (uuid f97d4187-18bb-4d37-81df-ce1af040e75f))
    (pin "13" (uuid ba347c81-6165-4ed4-9365-73df32213020))
    (pin "14" (uuid 9f8b3364-468e-4074-b7e6-13e43912c6e4))
    (pin "7" (uuid c3b5bc07-9a44-4542-9eca-054430256d87))
    (instances
      (project "Wisconsin Oscillator KF40 SJK 12-6-23"
        (path "/e63e39d7-6ac0-4ffd-8aa3-1841a4541b55"
          (reference "U1") (unit 1)
        )
      )
    )
  )

  (symbol (lib_id "74xx:74AHC04") (at 38.1 43.18 0) (unit 2)
    (in_bom yes) (on_board yes) (dnp no)
    (uuid 00000000-0000-0000-0000-00006083f3c2)
    (property "Reference" "U1" (at 36.83 43.18 0)
      (effects (font (size 1.27 1.27)))
    )
    (property "Value" "CD74AC04M96" (at 38.1 37.4396 0)
      (effects (font (size 1.27 1.27)) hide)
    )
    (property "Footprint" "Package_SO:SOIC-14_3.9x8.7mm_P1.27mm" (at 38.1 43.18 0)
      (effects (font (size 1.27 1.27)) hide)
    )
    (property "Datasheet" "https://www.digikey.com/en/products/detail/texas-instruments/CD74AC04M96/376213" (at 38.1 43.18 0)
      (effects (font (size 1.27 1.27)) hide)
    )
    (pin "1" (uuid 5ec97754-f086-45b7-8d02-358c0f2d2f51))
    (pin "2" (uuid dd4d9a57-efcc-4d1b-8b11-4bb419e2a790))
    (pin "3" (uuid ed452e4f-f8c6-4901-b871-cda6a9b3fcb3))
    (pin "4" (uuid d73c285a-2cc2-49b7-b188-9ad16ab3acd4))
    (pin "5" (uuid 606b229b-2ff0-478d-beef-992809f597bd))
    (pin "6" (uuid 2eb82923-23f9-4a25-a71f-15dc1195fca8))
    (pin "8" (uuid 2530a449-148d-498b-8f73-e1a69152aa39))
    (pin "9" (uuid 9260c3eb-1ba6-49e8-babc-e5ce8ba957fa))
    (pin "10" (uuid eeea6827-16ca-4b7c-b901-57b705cf9c39))
    (pin "11" (uuid ec9fabc3-8861-4da2-9a99-2b0406fbb553))
    (pin "12" (uuid 09b94a1a-ab54-40fe-abc8-2753772a3530))
    (pin "13" (uuid 2a057aa5-3b5a-424e-a2f5-7e27e5f7234d))
    (pin "14" (uuid 410277a1-1275-4bc9-a362-628a3ff19432))
    (pin "7" (uuid e90d0873-f3c3-4b10-a132-ac8ac6ead654))
    (instances
      (project "Wisconsin Oscillator KF40 SJK 12-6-23"
        (path "/e63e39d7-6ac0-4ffd-8aa3-1841a4541b55"
          (reference "U1") (unit 2)
        )
      )
    )
  )

  (symbol (lib_id "74xx:74AHC04") (at 53.34 43.18 0) (unit 3)
    (in_bom yes) (on_board yes) (dnp no)
    (uuid 00000000-0000-0000-0000-000060840163)
    (property "Reference" "U1" (at 52.07 43.18 0)
      (effects (font (size 1.27 1.27)))
    )
    (property "Value" "CD74AC04M96" (at 53.34 37.4396 0)
      (effects (font (size 1.27 1.27)) hide)
    )
    (property "Footprint" "Package_SO:SOIC-14_3.9x8.7mm_P1.27mm" (at 53.34 43.18 0)
      (effects (font (size 1.27 1.27)) hide)
    )
    (property "Datasheet" "https://www.digikey.com/en/products/detail/texas-instruments/CD74AC04M96/376213" (at 53.34 43.18 0)
      (effects (font (size 1.27 1.27)) hide)
    )
    (pin "1" (uuid 221d5d88-9b3c-4368-a294-8824ee031e92))
    (pin "2" (uuid c8bc3a19-432d-4c9d-bf27-e4acaf88b2ac))
    (pin "3" (uuid 2486fc3f-269d-4e87-981e-322f93a09c7d))
    (pin "4" (uuid 89a985b4-b39e-44d9-9723-fb5fd730d928))
    (pin "5" (uuid 434c188c-75e9-4f11-a71d-723b7820a259))
    (pin "6" (uuid e5fc9835-8d1c-49b3-85b7-5322221d3717))
    (pin "8" (uuid 71b4276a-a470-410a-8f22-2d95f12560f0))
    (pin "9" (uuid c399d982-3638-4016-ad00-9edbc6fffd68))
    (pin "10" (uuid ea7594f7-3327-4008-8c21-d21b6c0504f9))
    (pin "11" (uuid 77a025a6-9920-4e7c-9395-1daca36ab946))
    (pin "12" (uuid 23ce4381-b2cf-485f-a79a-4eaeb44b0849))
    (pin "13" (uuid 5c798329-52d9-4807-96d1-e4addb44a953))
    (pin "14" (uuid 1ab7faf5-43ab-4823-ac26-34babc931942))
    (pin "7" (uuid 5504cabe-8027-4142-aa6f-f1cf269ba7b8))
    (instances
      (project "Wisconsin Oscillator KF40 SJK 12-6-23"
        (path "/e63e39d7-6ac0-4ffd-8aa3-1841a4541b55"
          (reference "U1") (unit 3)
        )
      )
    )
  )

  (symbol (lib_id "74xx:74AHC04") (at 68.58 50.8 270) (unit 4)
    (in_bom yes) (on_board yes) (dnp no)
    (uuid 00000000-0000-0000-0000-0000608423ee)
    (property "Reference" "U1" (at 66.04 48.26 90)
      (effects (font (size 1.27 1.27)) (justify left))
    )
    (property "Value" "CD74AC04M96" (at 73.152 51.943 90)
      (effects (font (size 1.27 1.27)) (justify left) hide)
    )
    (property "Footprint" "Package_SO:SOIC-14_3.9x8.7mm_P1.27mm" (at 68.58 50.8 0)
      (effects (font (size 1.27 1.27)) hide)
    )
    (property "Datasheet" "https://www.digikey.com/en/products/detail/texas-instruments/CD74AC04M96/376213" (at 68.58 50.8 0)
      (effects (font (size 1.27 1.27)) hide)
    )
    (pin "1" (uuid ab858ab4-1935-4fe8-a349-f426ac178edc))
    (pin "2" (uuid 214094aa-2544-4733-a7ee-f6857243941e))
    (pin "3" (uuid e0ce33dd-abc9-430c-b7bc-d293eef27e3e))
    (pin "4" (uuid 583eedc9-76b1-469a-9133-d564a1c75592))
    (pin "5" (uuid df294d17-47c6-4661-bc1b-dbd9fe9c648f))
    (pin "6" (uuid 329ef069-a7e0-4bc1-be20-6fa7d1280e71))
    (pin "8" (uuid e575c46c-3180-4dcd-8c82-d02bb6c8c576))
    (pin "9" (uuid 60e1770f-87dd-435a-b1b8-29477ef9dde0))
    (pin "10" (uuid c825dca3-4ba9-42c6-95b2-1d34077e9b65))
    (pin "11" (uuid 46d1cdd1-894a-4e74-9f18-399ecdccf122))
    (pin "12" (uuid 4668d78c-9ec4-49f7-8a3d-f7775e3b7534))
    (pin "13" (uuid ba40a6a2-1585-45f5-b4d7-9863059f0395))
    (pin "14" (uuid 22d75805-90ac-4db7-aa97-e407d5faef0b))
    (pin "7" (uuid 6b377b0d-d7ee-4ee2-97d8-1138d58ffb12))
    (instances
      (project "Wisconsin Oscillator KF40 SJK 12-6-23"
        (path "/e63e39d7-6ac0-4ffd-8aa3-1841a4541b55"
          (reference "U1") (unit 4)
        )
      )
    )
  )

  (symbol (lib_id "74xx:74AHC04") (at 81.28 50.8 270) (unit 5)
    (in_bom yes) (on_board yes) (dnp no)
    (uuid 00000000-0000-0000-0000-0000608434db)
    (property "Reference" "U1" (at 78.74 48.26 90)
      (effects (font (size 1.27 1.27)) (justify left))
    )
    (property "Value" "CD74AC04M96" (at 85.852 51.943 90)
      (effects (font (size 1.27 1.27)) (justify left) hide)
    )
    (property "Footprint" "Package_SO:SOIC-14_3.9x8.7mm_P1.27mm" (at 81.28 50.8 0)
      (effects (font (size 1.27 1.27)) hide)
    )
    (property "Datasheet" "https://www.digikey.com/en/products/detail/texas-instruments/CD74AC04M96/376213" (at 81.28 50.8 0)
      (effects (font (size 1.27 1.27)) hide)
    )
    (pin "1" (uuid d7b67ce3-afb1-4c3e-a24b-449e76e4d9d0))
    (pin "2" (uuid 706c9501-7250-4451-99f1-73480375f2f0))
    (pin "3" (uuid 9bde3fb7-dccb-4e7c-a375-72d4c53b297d))
    (pin "4" (uuid 18859d7a-1b7e-4888-b447-1e0a65813b23))
    (pin "5" (uuid 18449f0b-a329-4ea9-84b1-ee120d606350))
    (pin "6" (uuid 52393eca-0251-40d4-b257-c7ce35db5689))
    (pin "8" (uuid 9b44a1c7-0757-464b-b2fc-85f5749acb8b))
    (pin "9" (uuid 6fde24dc-6906-48a3-8b7b-ad179d72ef5f))
    (pin "10" (uuid ac3d2ed1-4005-47a9-8f65-760df2d300dd))
    (pin "11" (uuid 912f9b40-348d-451b-8ad1-8127d1472b6f))
    (pin "12" (uuid b3dcd370-90fa-4f11-87df-4090ec75eaa4))
    (pin "13" (uuid 597f4dd6-cf3c-4db0-92ad-02c20bb2f87a))
    (pin "14" (uuid 41a31eec-918d-44a6-a00d-7dd9312b494a))
    (pin "7" (uuid 978a88e3-d750-4610-bbf0-2a21503c1c73))
    (instances
      (project "Wisconsin Oscillator KF40 SJK 12-6-23"
        (path "/e63e39d7-6ac0-4ffd-8aa3-1841a4541b55"
          (reference "U1") (unit 5)
        )
      )
    )
  )

  (symbol (lib_id "74xx:74AHC04") (at 92.71 50.8 270) (unit 6)
    (in_bom yes) (on_board yes) (dnp no)
    (uuid 00000000-0000-0000-0000-0000608447da)
    (property "Reference" "U1" (at 90.17 48.26 90)
      (effects (font (size 1.27 1.27)) (justify left))
    )
    (property "Value" "CD74AC04M96" (at 97.282 51.943 90)
      (effects (font (size 1.27 1.27)) (justify left) hide)
    )
    (property "Footprint" "Package_SO:SOIC-14_3.9x8.7mm_P1.27mm" (at 92.71 50.8 0)
      (effects (font (size 1.27 1.27)) hide)
    )
    (property "Datasheet" "https://www.digikey.com/en/products/detail/texas-instruments/CD74AC04M96/376213" (at 92.71 50.8 0)
      (effects (font (size 1.27 1.27)) hide)
    )
    (pin "1" (uuid 14c09d93-20aa-41da-a542-f414f6dd3068))
    (pin "2" (uuid 21f5da55-3a55-4ac7-a855-79ba02029477))
    (pin "3" (uuid 5ad0f7f9-74d8-4071-bc35-842d5f9d55cb))
    (pin "4" (uuid f9764646-868a-41be-b544-7ef8a723f752))
    (pin "5" (uuid 750bbfc3-073f-46cb-ae3e-19255de2ac1f))
    (pin "6" (uuid eb978cc2-8d10-4806-86dd-9b56521bf4c2))
    (pin "8" (uuid 7b8110e5-5082-4ccc-9f44-e45e1cf2191a))
    (pin "9" (uuid 9b5e6f27-b156-47f9-a2dc-2654fc3d78f8))
    (pin "10" (uuid 591bc3a2-988b-42c8-83c7-3b75a093f977))
    (pin "11" (uuid db80362c-2029-4165-bd7c-af488f587979))
    (pin "12" (uuid 639163a7-1e86-4970-bc37-af420b8269e4))
    (pin "13" (uuid 64690a7e-4ae3-4a3b-87d0-ee00983eb62b))
    (pin "14" (uuid 800b750c-a739-41c9-892a-b7b25d00c873))
    (pin "7" (uuid aff817a7-87d1-485c-ac1f-21af2822dc8e))
    (instances
      (project "Wisconsin Oscillator KF40 SJK 12-6-23"
        (path "/e63e39d7-6ac0-4ffd-8aa3-1841a4541b55"
          (reference "U1") (unit 6)
        )
      )
    )
  )

  (symbol (lib_id "74xx:74AHC04") (at 215.9 102.87 0) (unit 7)
    (in_bom yes) (on_board yes) (dnp no)
    (uuid 00000000-0000-0000-0000-000060845872)
    (property "Reference" "U1" (at 214.63 102.87 0)
      (effects (font (size 1.27 1.27)) (justify left))
    )
    (property "Value" "CD74AC04M96" (at 221.742 104.013 0)
      (effects (font (size 1.27 1.27)) (justify left) hide)
    )
    (property "Footprint" "Package_SO:SOIC-14_3.9x8.7mm_P1.27mm" (at 215.9 102.87 0)
      (effects (font (size 1.27 1.27)) hide)
    )
    (property "Datasheet" "https://www.digikey.com/en/products/detail/texas-instruments/CD74AC04M96/376213" (at 215.9 102.87 0)
      (effects (font (size 1.27 1.27)) hide)
    )
    (pin "1" (uuid 214ce9c8-9b21-4880-874b-b95884ba0ef0))
    (pin "2" (uuid a064d570-7300-4249-8498-28435e3a819d))
    (pin "3" (uuid 1a09a7cb-78f5-4989-9bdf-8b4c4a8beb1d))
    (pin "4" (uuid 7eee74ec-f787-42cc-af07-e55ac87d8c75))
    (pin "5" (uuid 8fa072be-776d-4e70-8c42-3504c01f4aec))
    (pin "6" (uuid c8c2a229-536d-417e-8e0f-aa42bb455139))
    (pin "8" (uuid 17ef1f5f-3d41-4156-a9c4-ae8280b84aa7))
    (pin "9" (uuid bf6dc725-6473-4761-bd5b-778a165ef529))
    (pin "10" (uuid 0799e1d6-0847-4571-a0bf-20c05d65d9b3))
    (pin "11" (uuid 37e6a38f-d4c9-4c6f-8094-60ca09643cd3))
    (pin "12" (uuid d62e9911-44e3-43f2-a3c8-820f8a779b1b))
    (pin "13" (uuid 98ce6dcc-02a8-4aac-9f23-0d5ec09c4a8b))
    (pin "14" (uuid 554b12f8-26e8-4f25-90de-cda584823f93))
    (pin "7" (uuid 893533a1-9350-4134-840e-44f9ab66d505))
    (instances
      (project "Wisconsin Oscillator KF40 SJK 12-6-23"
        (path "/e63e39d7-6ac0-4ffd-8aa3-1841a4541b55"
          (reference "U1") (unit 7)
        )
      )
    )
  )

  (symbol (lib_id "74xx:74AHC04") (at 104.14 50.8 270) (unit 1)
    (in_bom yes) (on_board yes) (dnp no)
    (uuid 00000000-0000-0000-0000-00006084932c)
    (property "Reference" "U2" (at 101.6 48.26 90)
      (effects (font (size 1.27 1.27)) (justify left))
    )
    (property "Value" "CD74AC04M96" (at 108.712 51.943 90)
      (effects (font (size 1.27 1.27)) (justify left) hide)
    )
    (property "Footprint" "Package_SO:SOIC-14_3.9x8.7mm_P1.27mm" (at 104.14 50.8 0)
      (effects (font (size 1.27 1.27)) hide)
    )
    (property "Datasheet" "https://www.digikey.com/en/products/detail/texas-instruments/CD74AC04M96/376213" (at 104.14 50.8 0)
      (effects (font (size 1.27 1.27)) hide)
    )
    (pin "1" (uuid 2f33a6f6-1d0d-4196-9cfa-aaa530f033cd))
    (pin "2" (uuid 832e2c39-fc93-4e49-a861-53c757acb138))
    (pin "3" (uuid a99cc16c-17a7-400b-87ed-2639a7b2d5ec))
    (pin "4" (uuid 970cfafd-6fae-480b-b5b1-39acc3ee6831))
    (pin "5" (uuid e9c77ad6-1c6e-4065-86ae-f73c5c776b3b))
    (pin "6" (uuid 1d086828-e531-4329-91c2-3da38cfb3425))
    (pin "8" (uuid 156dcc93-4acc-4488-b91b-72013e08bc6a))
    (pin "9" (uuid 5050a159-db2a-44fd-9cb7-b23f924f1275))
    (pin "10" (uuid b7ac6a21-99c4-4dbf-b3d6-ceaf11ff976e))
    (pin "11" (uuid d7ee9cc0-a472-4807-991c-390f51a98c44))
    (pin "12" (uuid 5f1b8985-5965-458a-96f2-d17038b286df))
    (pin "13" (uuid 9cdd97d9-7291-4a07-b639-9cd8d6253b99))
    (pin "14" (uuid 40451c49-5a6c-4f8a-9423-5d83ab5a32eb))
    (pin "7" (uuid 8b6dd0fd-52bc-45f7-8735-72006d02d6f7))
    (instances
      (project "Wisconsin Oscillator KF40 SJK 12-6-23"
        (path "/e63e39d7-6ac0-4ffd-8aa3-1841a4541b55"
          (reference "U2") (unit 1)
        )
      )
    )
  )

  (symbol (lib_id "74xx:74AHC04") (at 115.57 50.8 270) (unit 2)
    (in_bom yes) (on_board yes) (dnp no)
    (uuid 00000000-0000-0000-0000-00006084ac1b)
    (property "Reference" "U2" (at 113.03 48.26 90)
      (effects (font (size 1.27 1.27)) (justify left))
    )
    (property "Value" "CD74AC04M96" (at 120.142 51.943 90)
      (effects (font (size 1.27 1.27)) (justify left) hide)
    )
    (property "Footprint" "Package_SO:SOIC-14_3.9x8.7mm_P1.27mm" (at 115.57 50.8 0)
      (effects (font (size 1.27 1.27)) hide)
    )
    (property "Datasheet" "https://www.digikey.com/en/products/detail/texas-instruments/CD74AC04M96/376213" (at 115.57 50.8 0)
      (effects (font (size 1.27 1.27)) hide)
    )
    (pin "1" (uuid 7e6a5a9f-7994-416f-ba49-69d4a7404a49))
    (pin "2" (uuid f97b357c-8f2f-40ec-95c1-e90493fbe567))
    (pin "3" (uuid 0ad8c54b-ca57-4539-9f6e-a4a9cfb1c85d))
    (pin "4" (uuid f9e83731-f733-40e4-9c7f-6906aaf7d750))
    (pin "5" (uuid f495be8c-aa23-4cd3-8a1d-b964bda32bbb))
    (pin "6" (uuid b2afd1c4-381a-41c1-8cef-e46f4c81f74c))
    (pin "8" (uuid f2487090-3c74-4b9b-9789-4447da2ee976))
    (pin "9" (uuid 417d1cae-3f3c-4083-8c1b-155b557be9e0))
    (pin "10" (uuid b650bafe-4dc7-4017-ab10-a00f51455490))
    (pin "11" (uuid 65aecc43-6673-45ec-a3b4-38d0654c75d9))
    (pin "12" (uuid 2613ce71-133b-41b7-8db8-af1c5e64e5fb))
    (pin "13" (uuid 1a45615a-dccc-4b4a-b01a-b0d2b14b7ba1))
    (pin "14" (uuid 39e1af8f-d984-47af-8be5-fd0d2a4308df))
    (pin "7" (uuid 484af56d-52a8-4619-9da5-01f6469e30c6))
    (instances
      (project "Wisconsin Oscillator KF40 SJK 12-6-23"
        (path "/e63e39d7-6ac0-4ffd-8aa3-1841a4541b55"
          (reference "U2") (unit 2)
        )
      )
    )
  )

  (symbol (lib_id "74xx:74AHC04") (at 127 50.8 270) (unit 3)
    (in_bom yes) (on_board yes) (dnp no)
    (uuid 00000000-0000-0000-0000-00006084c6ef)
    (property "Reference" "U2" (at 124.46 48.26 90)
      (effects (font (size 1.27 1.27)) (justify left))
    )
    (property "Value" "CD74AC04M96" (at 131.572 51.943 90)
      (effects (font (size 1.27 1.27)) (justify left) hide)
    )
    (property "Footprint" "Package_SO:SOIC-14_3.9x8.7mm_P1.27mm" (at 127 50.8 0)
      (effects (font (size 1.27 1.27)) hide)
    )
    (property "Datasheet" "https://www.digikey.com/en/products/detail/texas-instruments/CD74AC04M96/376213" (at 127 50.8 0)
      (effects (font (size 1.27 1.27)) hide)
    )
    (pin "1" (uuid 03991e4b-9808-438a-98bc-aaaddf3083ef))
    (pin "2" (uuid 2e8a7541-f9df-46dc-8246-71855784e176))
    (pin "3" (uuid 5c6cb8d7-dc44-4db2-aedb-b659ff555ced))
    (pin "4" (uuid bb4a1b59-84dd-4d98-aa3f-ea03c14aa3ce))
    (pin "5" (uuid 28402988-4124-4ba2-b48d-686e2ddbfd40))
    (pin "6" (uuid 76739640-990a-46a5-b31a-5627da9cdda5))
    (pin "8" (uuid 12ba6be4-d2ab-4e66-a65b-fafb495da6dc))
    (pin "9" (uuid e392b2f2-76d5-4f39-b170-f23eb40af034))
    (pin "10" (uuid 83e3c9f7-a3f8-42fb-a19c-3c5bd494d3cc))
    (pin "11" (uuid 805792a5-2ccc-4c56-b56f-dae9244a8830))
    (pin "12" (uuid 9dc2ce14-766a-4107-9077-4b8e406cbd7f))
    (pin "13" (uuid de487a49-b1bd-49d8-b602-b0f77924dd62))
    (pin "14" (uuid 2194fa89-e497-4dbf-876e-5ad67042f440))
    (pin "7" (uuid 61cb984e-468a-45f2-ac67-82f9ca166fdd))
    (instances
      (project "Wisconsin Oscillator KF40 SJK 12-6-23"
        (path "/e63e39d7-6ac0-4ffd-8aa3-1841a4541b55"
          (reference "U2") (unit 3)
        )
      )
    )
  )

  (symbol (lib_id "74xx:74AHC04") (at 138.43 50.8 270) (unit 4)
    (in_bom yes) (on_board yes) (dnp no)
    (uuid 00000000-0000-0000-0000-00006084d2e6)
    (property "Reference" "U2" (at 135.89 48.26 90)
      (effects (font (size 1.27 1.27)) (justify left))
    )
    (property "Value" "CD74AC04M96" (at 143.002 51.943 90)
      (effects (font (size 1.27 1.27)) (justify left) hide)
    )
    (property "Footprint" "Package_SO:SOIC-14_3.9x8.7mm_P1.27mm" (at 138.43 50.8 0)
      (effects (font (size 1.27 1.27)) hide)
    )
    (property "Datasheet" "https://www.digikey.com/en/products/detail/texas-instruments/CD74AC04M96/376213" (at 138.43 50.8 0)
      (effects (font (size 1.27 1.27)) hide)
    )
    (pin "1" (uuid f46a3f81-3ea9-4ac4-8016-0b32ffdd0c8d))
    (pin "2" (uuid e9b2ab8f-58af-43ab-9c92-8657d3c5cc75))
    (pin "3" (uuid 799282ec-97a5-4c03-8ff7-5165af090737))
    (pin "4" (uuid f0a24549-c201-4561-a7f5-2fab088eeebf))
    (pin "5" (uuid 143dfd14-68b7-4903-809b-91db1fa3ee07))
    (pin "6" (uuid 9f13b978-6cee-4e1c-9258-1adcd246a826))
    (pin "8" (uuid 376fbc2c-d9c7-43f0-b143-591fec1b7e44))
    (pin "9" (uuid 554e76dd-7113-4cad-b3e3-70918aa1b229))
    (pin "10" (uuid 578d98e8-3974-43a9-aa91-8665ef1d0343))
    (pin "11" (uuid 9440fe6b-c374-4421-8a3c-2074d965d612))
    (pin "12" (uuid 52ef34a6-f506-464a-95e4-48addca555bc))
    (pin "13" (uuid 29a80a1e-eca2-4168-b8e7-2fd228c4f72e))
    (pin "14" (uuid 75f0c53a-ac3c-4fe9-8ea9-8c3170478b5f))
    (pin "7" (uuid ddacccc4-d8c8-4689-9a29-80cfd4da1790))
    (instances
      (project "Wisconsin Oscillator KF40 SJK 12-6-23"
        (path "/e63e39d7-6ac0-4ffd-8aa3-1841a4541b55"
          (reference "U2") (unit 4)
        )
      )
    )
  )

  (symbol (lib_id "74xx:74AHC04") (at 149.86 50.8 270) (unit 5)
    (in_bom yes) (on_board yes) (dnp no)
    (uuid 00000000-0000-0000-0000-00006084e48f)
    (property "Reference" "U2" (at 147.32 48.26 90)
      (effects (font (size 1.27 1.27)) (justify left))
    )
    (property "Value" "CD74AC04M96" (at 154.432 51.943 90)
      (effects (font (size 1.27 1.27)) (justify left) hide)
    )
    (property "Footprint" "Package_SO:SOIC-14_3.9x8.7mm_P1.27mm" (at 149.86 50.8 0)
      (effects (font (size 1.27 1.27)) hide)
    )
    (property "Datasheet" "https://www.digikey.com/en/products/detail/texas-instruments/CD74AC04M96/376213" (at 149.86 50.8 0)
      (effects (font (size 1.27 1.27)) hide)
    )
    (pin "1" (uuid a7db412a-bd35-48c2-96f7-87bdabc19995))
    (pin "2" (uuid 87d1ecd2-24d5-4a12-8029-610184494f20))
    (pin "3" (uuid 84c38fb6-5388-4f9b-8ba5-8b8816a9c6b1))
    (pin "4" (uuid 7254ee47-77f2-4704-9144-834f1253a659))
    (pin "5" (uuid 4f03d340-b67c-4730-bf7b-e6f6095b91c1))
    (pin "6" (uuid a7579ec7-c714-44e7-a24b-0ec69668d80c))
    (pin "8" (uuid f3e9a5d1-7c5b-48c2-a331-517d1671b7df))
    (pin "9" (uuid c736ec13-dc58-41f0-9ae1-06bbbac1e363))
    (pin "10" (uuid 3fba3b68-9040-4e54-a327-76f4023cd8bc))
    (pin "11" (uuid 5b4e6fa7-3af4-4728-a76d-7b03ef04aef8))
    (pin "12" (uuid 5532293c-d430-4003-92f8-924c1f8f8620))
    (pin "13" (uuid 02bb037a-4cff-42ea-bd2d-bd0b1e0122c4))
    (pin "14" (uuid 3cc5c0ef-e366-457c-957d-a2d94dcca512))
    (pin "7" (uuid ef168ed8-6c2d-46b8-8fbe-f140b7ee0907))
    (instances
      (project "Wisconsin Oscillator KF40 SJK 12-6-23"
        (path "/e63e39d7-6ac0-4ffd-8aa3-1841a4541b55"
          (reference "U2") (unit 5)
        )
      )
    )
  )

  (symbol (lib_id "74xx:74AHC04") (at 161.29 50.8 270) (unit 6)
    (in_bom yes) (on_board yes) (dnp no)
    (uuid 00000000-0000-0000-0000-00006084fadb)
    (property "Reference" "U2" (at 158.75 48.26 90)
      (effects (font (size 1.27 1.27)) (justify left))
    )
    (property "Value" "CD74AC04M96" (at 165.862 51.943 90)
      (effects (font (size 1.27 1.27)) (justify left) hide)
    )
    (property "Footprint" "Package_SO:SOIC-14_3.9x8.7mm_P1.27mm" (at 161.29 50.8 0)
      (effects (font (size 1.27 1.27)) hide)
    )
    (property "Datasheet" "https://www.digikey.com/en/products/detail/texas-instruments/CD74AC04M96/376213" (at 161.29 50.8 0)
      (effects (font (size 1.27 1.27)) hide)
    )
    (pin "1" (uuid 8bfebcc1-410a-4634-a4ea-07f229feef0b))
    (pin "2" (uuid 8efa5a42-1536-4661-bba1-46165b30bac2))
    (pin "3" (uuid b9d072e5-3d0a-45c0-8f56-aaec7f8dce7a))
    (pin "4" (uuid 40e4d5aa-8d44-4d0c-8565-fd411f6094aa))
    (pin "5" (uuid 017cef29-e197-43df-be65-97180ab925aa))
    (pin "6" (uuid 8f6e655b-cbc6-42da-bb7f-c7fcd17f3d2f))
    (pin "8" (uuid cdd78e83-39df-4dde-9c60-92ebd9e80ad3))
    (pin "9" (uuid 6df3bc7f-0f33-4b78-b1fb-e3b98e75ac9f))
    (pin "10" (uuid 702f8b4f-1f66-4232-8b2c-0e4504d97ee2))
    (pin "11" (uuid e5a9444a-c3fc-4eb2-9f9c-55925f41c1aa))
    (pin "12" (uuid 5a867eb8-2c33-4c9c-bac2-5ddb2dd2ae3b))
    (pin "13" (uuid 2b34de1d-e1f7-4a1e-86cb-2dd94f986e7b))
    (pin "14" (uuid 9446fc5e-4b24-41c2-869d-07d6a019273f))
    (pin "7" (uuid aab7d8ee-8c93-4a48-a2ec-f6d8622db2f0))
    (instances
      (project "Wisconsin Oscillator KF40 SJK 12-6-23"
        (path "/e63e39d7-6ac0-4ffd-8aa3-1841a4541b55"
          (reference "U2") (unit 6)
        )
      )
    )
  )

  (symbol (lib_id "74xx:74AHC04") (at 232.41 102.87 0) (unit 7)
    (in_bom yes) (on_board yes) (dnp no)
    (uuid 00000000-0000-0000-0000-00006085d232)
    (property "Reference" "U2" (at 231.14 102.87 0)
      (effects (font (size 1.27 1.27)) (justify left))
    )
    (property "Value" "CD74AC04M96" (at 238.252 104.013 0)
      (effects (font (size 1.27 1.27)) (justify left) hide)
    )
    (property "Footprint" "Package_SO:SOIC-14_3.9x8.7mm_P1.27mm" (at 232.41 102.87 0)
      (effects (font (size 1.27 1.27)) hide)
    )
    (property "Datasheet" "https://www.digikey.com/en/products/detail/texas-instruments/CD74AC04M96/376213" (at 232.41 102.87 0)
      (effects (font (size 1.27 1.27)) hide)
    )
    (pin "1" (uuid 948d4de5-bbce-4f0b-bde8-d3977f9ba309))
    (pin "2" (uuid ccf9c040-53e2-410d-b180-a796a3f3f280))
    (pin "3" (uuid dc0fabb4-a67d-4afc-9a11-f457a4b6af11))
    (pin "4" (uuid bc276e79-3f8a-43e6-bc06-561c20cdcf8a))
    (pin "5" (uuid c40083a4-145c-4ae4-9fae-3a0ea9941f61))
    (pin "6" (uuid 63605522-e38d-450e-bf96-6c4425233163))
    (pin "8" (uuid c6c30a7a-cde8-4cf9-9ed4-49502cc4e875))
    (pin "9" (uuid 1ff8be8e-d7e3-411e-aebc-17d2656aa696))
    (pin "10" (uuid b8bf24f7-2764-4268-8061-37deade464fa))
    (pin "11" (uuid db418da1-75f9-4fd1-8ade-3702e2bae6be))
    (pin "12" (uuid 750da488-59d2-4b02-b63b-a8e58a408a5c))
    (pin "13" (uuid 3e7c019d-e894-4a04-8d40-ed3378ada6bb))
    (pin "14" (uuid 8907a62d-dc81-4d27-9597-dfd784b549cc))
    (pin "7" (uuid dcc29ac6-2987-496c-8030-5aa661ecc70f))
    (instances
      (project "Wisconsin Oscillator KF40 SJK 12-6-23"
        (path "/e63e39d7-6ac0-4ffd-8aa3-1841a4541b55"
          (reference "U2") (unit 7)
        )
      )
    )
  )

  (symbol (lib_id "74xx:74AHC04") (at 68.58 76.2 90) (unit 4)
    (in_bom yes) (on_board yes) (dnp no)
    (uuid 00000000-0000-0000-0000-000060867476)
    (property "Reference" "U3" (at 66.04 78.74 90)
      (effects (font (size 1.27 1.27)) (justify right))
    )
    (property "Value" "CD74AC04M96" (at 73.152 77.343 90)
      (effects (font (size 1.27 1.27)) (justify right) hide)
    )
    (property "Footprint" "Package_SO:SOIC-14_3.9x8.7mm_P1.27mm" (at 68.58 76.2 0)
      (effects (font (size 1.27 1.27)) hide)
    )
    (property "Datasheet" "https://www.digikey.com/en/products/detail/texas-instruments/CD74AC04M96/376213" (at 68.58 76.2 0)
      (effects (font (size 1.27 1.27)) hide)
    )
    (pin "1" (uuid 455bae07-b84d-456e-b5e1-5fe14805a9ff))
    (pin "2" (uuid beac7271-cde5-4244-96f5-40d252ee086f))
    (pin "3" (uuid da8bc905-c447-404c-b5df-a14ef3d7ac41))
    (pin "4" (uuid 8700ceb3-14e0-4504-8cb0-7efeb732b5d5))
    (pin "5" (uuid 4fd09b10-e34a-4dcb-b4dc-a6fa7e8df70e))
    (pin "6" (uuid 6051bc58-8dbb-4b22-97e8-7eb00f734903))
    (pin "8" (uuid 299dfa84-9cf0-4f6a-9013-42286bd3c900))
    (pin "9" (uuid c2b1410a-a360-4692-88f0-3a5b1b0dcdef))
    (pin "10" (uuid 0366f569-310a-4cde-a6d3-465eaa677c4f))
    (pin "11" (uuid c5d9054d-127d-453c-88a2-9d1f7ee1ce54))
    (pin "12" (uuid 3f1172ee-3ee7-4abb-9782-b77a98ca2811))
    (pin "13" (uuid 83e35b55-aca5-426f-87d4-f18163f31810))
    (pin "14" (uuid c7c19bd5-a88e-4104-bae3-1dbbc4ece40a))
    (pin "7" (uuid d1a029ea-8d7b-4e76-91ff-3ab9c15af48e))
    (instances
      (project "Wisconsin Oscillator KF40 SJK 12-6-23"
        (path "/e63e39d7-6ac0-4ffd-8aa3-1841a4541b55"
          (reference "U3") (unit 4)
        )
      )
    )
  )

  (symbol (lib_id "74xx:74AHC04") (at 81.28 76.2 90) (unit 5)
    (in_bom yes) (on_board yes) (dnp no)
    (uuid 00000000-0000-0000-0000-00006086747c)
    (property "Reference" "U3" (at 78.74 78.74 90)
      (effects (font (size 1.27 1.27)) (justify right))
    )
    (property "Value" "CD74AC04M96" (at 85.852 77.343 90)
      (effects (font (size 1.27 1.27)) (justify right) hide)
    )
    (property "Footprint" "Package_SO:SOIC-14_3.9x8.7mm_P1.27mm" (at 81.28 76.2 0)
      (effects (font (size 1.27 1.27)) hide)
    )
    (property "Datasheet" "https://www.digikey.com/en/products/detail/texas-instruments/CD74AC04M96/376213" (at 81.28 76.2 0)
      (effects (font (size 1.27 1.27)) hide)
    )
    (pin "1" (uuid 55b27b01-ad6d-4d48-89ff-513ab4ce2469))
    (pin "2" (uuid afa33b41-2707-4606-b4a6-db3b7213b4af))
    (pin "3" (uuid 3f9762a1-076b-4114-95b9-eef69b0d376a))
    (pin "4" (uuid 5f9c1059-67c0-4e3e-9fcb-26f52fa8ce6e))
    (pin "5" (uuid b3f80ca2-eb19-4ba9-9987-e24cf26e0407))
    (pin "6" (uuid 8b3a5825-fb2f-42e9-b60c-c97ba465b36b))
    (pin "8" (uuid b3588dd5-372c-480d-a7e4-2052305f5241))
    (pin "9" (uuid 783ae075-bc84-44c1-ac65-c6901f007261))
    (pin "10" (uuid 0b72d1d1-0c18-4b0d-9dfd-c9b169c0fda4))
    (pin "11" (uuid 22943528-d0fd-40ab-b3eb-d69a74acc72c))
    (pin "12" (uuid 7ca1634c-39cb-4d7e-9162-3f0c918bec0f))
    (pin "13" (uuid c6d490a2-dfb6-4758-b750-fc2d249fd9fa))
    (pin "14" (uuid 9107d7bb-60a5-4ca4-a88e-057255c3ce23))
    (pin "7" (uuid d4665bf5-37ca-4ec4-9155-a89c09af084c))
    (instances
      (project "Wisconsin Oscillator KF40 SJK 12-6-23"
        (path "/e63e39d7-6ac0-4ffd-8aa3-1841a4541b55"
          (reference "U3") (unit 5)
        )
      )
    )
  )

  (symbol (lib_id "74xx:74AHC04") (at 92.71 76.2 90) (unit 6)
    (in_bom yes) (on_board yes) (dnp no)
    (uuid 00000000-0000-0000-0000-000060867482)
    (property "Reference" "U3" (at 90.17 78.74 90)
      (effects (font (size 1.27 1.27)) (justify right))
    )
    (property "Value" "CD74AC04M96" (at 97.282 77.343 90)
      (effects (font (size 1.27 1.27)) (justify right) hide)
    )
    (property "Footprint" "Package_SO:SOIC-14_3.9x8.7mm_P1.27mm" (at 92.71 76.2 0)
      (effects (font (size 1.27 1.27)) hide)
    )
    (property "Datasheet" "https://www.digikey.com/en/products/detail/texas-instruments/CD74AC04M96/376213" (at 92.71 76.2 0)
      (effects (font (size 1.27 1.27)) hide)
    )
    (pin "1" (uuid 1b88037b-c53f-4472-acad-ee18df4198e4))
    (pin "2" (uuid 12478224-875d-4941-9b19-e9e020a4c7da))
    (pin "3" (uuid 089f6a12-eb7f-4ba2-a35c-481acfe27891))
    (pin "4" (uuid 27d652f9-aa44-4942-a08c-1755844fce1c))
    (pin "5" (uuid e8032277-ca10-4c0a-9e62-232da1f7db69))
    (pin "6" (uuid 6239a0e0-7e5c-47ef-a97f-4b9e73e4c075))
    (pin "8" (uuid bc2e53f5-030b-4ac7-ad77-b420a64f4af4))
    (pin "9" (uuid bf30f0d4-a1f9-405b-aa9a-f36db41fdf88))
    (pin "10" (uuid 4d2204aa-0984-4022-b56d-3931623a2c15))
    (pin "11" (uuid 94a1c51b-a034-4b45-9e36-ba1013a3987a))
    (pin "12" (uuid 203c9db7-77c7-46e3-a0b2-661683ca12ae))
    (pin "13" (uuid 14c0c4df-db41-4e93-b67d-f5abc3579115))
    (pin "14" (uuid 84bb7c32-34c3-4d85-9b06-8754ebd07667))
    (pin "7" (uuid 8192d200-ee65-428d-98e3-bbf71c775918))
    (instances
      (project "Wisconsin Oscillator KF40 SJK 12-6-23"
        (path "/e63e39d7-6ac0-4ffd-8aa3-1841a4541b55"
          (reference "U3") (unit 6)
        )
      )
    )
  )

  (symbol (lib_id "74xx:74AHC04") (at 104.14 76.2 90) (unit 1)
    (in_bom yes) (on_board yes) (dnp no)
    (uuid 00000000-0000-0000-0000-000060867488)
    (property "Reference" "U4" (at 101.6 78.74 90)
      (effects (font (size 1.27 1.27)) (justify right))
    )
    (property "Value" "CD74AC04M96" (at 108.712 77.343 90)
      (effects (font (size 1.27 1.27)) (justify right) hide)
    )
    (property "Footprint" "Package_SO:SOIC-14_3.9x8.7mm_P1.27mm" (at 104.14 76.2 0)
      (effects (font (size 1.27 1.27)) hide)
    )
    (property "Datasheet" "https://www.digikey.com/en/products/detail/texas-instruments/CD74AC04M96/376213" (at 104.14 76.2 0)
      (effects (font (size 1.27 1.27)) hide)
    )
    (pin "1" (uuid 28591627-406f-406f-983e-e3d947213744))
    (pin "2" (uuid 85d68800-ca9c-44bc-ab02-a60d91cc5e85))
    (pin "3" (uuid bc3ff353-29e3-49ba-b3a5-fec5de9f1cea))
    (pin "4" (uuid 5278bbb6-f94d-4f93-bfaa-109b166330fb))
    (pin "5" (uuid 2cea7e27-6394-4df4-ac1c-163e3974eba6))
    (pin "6" (uuid 649ae667-b55b-459b-8057-2cdc1ca9f729))
    (pin "8" (uuid 3e7a8e9c-7ff3-40ff-9481-f1f418b2d43a))
    (pin "9" (uuid 1d26b8b6-2c64-4775-b11e-ece6136db79d))
    (pin "10" (uuid 6810f66c-d7ce-4877-8227-70fdcbf3c847))
    (pin "11" (uuid d4fd7e6e-a0f2-4b94-bb73-fddeae2b3c76))
    (pin "12" (uuid f87379a4-2ca6-444a-b65e-0f9be7269e8f))
    (pin "13" (uuid efd0fe06-daf6-4399-b1fb-895659ff0549))
    (pin "14" (uuid 4a834be8-391d-4f2d-8ec8-a996cc9e5043))
    (pin "7" (uuid c98c7531-73de-4eab-aaa9-4b7200917ef1))
    (instances
      (project "Wisconsin Oscillator KF40 SJK 12-6-23"
        (path "/e63e39d7-6ac0-4ffd-8aa3-1841a4541b55"
          (reference "U4") (unit 1)
        )
      )
    )
  )

  (symbol (lib_id "74xx:74AHC04") (at 115.57 76.2 90) (unit 2)
    (in_bom yes) (on_board yes) (dnp no)
    (uuid 00000000-0000-0000-0000-00006086748e)
    (property "Reference" "U4" (at 113.03 78.74 90)
      (effects (font (size 1.27 1.27)) (justify right))
    )
    (property "Value" "CD74AC04M96" (at 120.142 77.343 90)
      (effects (font (size 1.27 1.27)) (justify right) hide)
    )
    (property "Footprint" "Package_SO:SOIC-14_3.9x8.7mm_P1.27mm" (at 115.57 76.2 0)
      (effects (font (size 1.27 1.27)) hide)
    )
    (property "Datasheet" "https://www.digikey.com/en/products/detail/texas-instruments/CD74AC04M96/376213" (at 115.57 76.2 0)
      (effects (font (size 1.27 1.27)) hide)
    )
    (pin "1" (uuid 328c5dee-d45c-4067-9f76-272bb18996ba))
    (pin "2" (uuid a944fd4e-c59a-4ea7-a0a8-6be4330872de))
    (pin "3" (uuid 4cb13d92-9941-4122-aafb-a57da04c10e4))
    (pin "4" (uuid 876f0c41-c493-4391-a6c3-11b60251ccf5))
    (pin "5" (uuid 1a12da0e-22cb-4143-92dd-f919c0de3e34))
    (pin "6" (uuid 363815f3-3387-4ec1-9a37-3a8a293c3f7f))
    (pin "8" (uuid 8d321b59-beb1-47a4-9872-d3a3c7f6f37d))
    (pin "9" (uuid a4fcd804-8171-418e-b6b8-8f345047c9e7))
    (pin "10" (uuid 6a1afffc-d253-4ef1-b161-18f70f961225))
    (pin "11" (uuid 07f5fa33-1d5e-4b56-92e6-274f86b80cbf))
    (pin "12" (uuid b3b3a1b9-44e0-44ed-9cb6-ec48f2552af4))
    (pin "13" (uuid a26ca22c-d86b-4a02-9378-01c96b027395))
    (pin "14" (uuid c19197ff-a3ed-4f83-ae0e-a3897e7bdd0d))
    (pin "7" (uuid c6151bb4-beb6-483d-8734-a5fd18c39104))
    (instances
      (project "Wisconsin Oscillator KF40 SJK 12-6-23"
        (path "/e63e39d7-6ac0-4ffd-8aa3-1841a4541b55"
          (reference "U4") (unit 2)
        )
      )
    )
  )

  (symbol (lib_id "74xx:74AHC04") (at 127 76.2 90) (unit 3)
    (in_bom yes) (on_board yes) (dnp no)
    (uuid 00000000-0000-0000-0000-000060867494)
    (property "Reference" "U4" (at 124.46 78.74 90)
      (effects (font (size 1.27 1.27)) (justify right))
    )
    (property "Value" "CD74AC04M96" (at 131.572 77.343 90)
      (effects (font (size 1.27 1.27)) (justify right) hide)
    )
    (property "Footprint" "Package_SO:SOIC-14_3.9x8.7mm_P1.27mm" (at 127 76.2 0)
      (effects (font (size 1.27 1.27)) hide)
    )
    (property "Datasheet" "https://www.digikey.com/en/products/detail/texas-instruments/CD74AC04M96/376213" (at 127 76.2 0)
      (effects (font (size 1.27 1.27)) hide)
    )
    (pin "1" (uuid 55488c96-5c7c-42e8-84b2-a8e477480d1b))
    (pin "2" (uuid c8367f99-c461-44b2-ac92-af6a82fd9551))
    (pin "3" (uuid 10a7a1f1-f70f-4e5d-a644-a4c6d1a83a58))
    (pin "4" (uuid ccb4e8cc-4e63-42ae-9cb8-0f2bdf1332b2))
    (pin "5" (uuid aeaa36f1-58e3-4185-99cc-35d416fea08e))
    (pin "6" (uuid 7cd74359-d45b-4efe-bf98-edda90ebd049))
    (pin "8" (uuid cbbc2de6-4979-4e16-9b57-1142f12ac4af))
    (pin "9" (uuid 600e6e72-9948-4cd5-9495-ffa3b477c383))
    (pin "10" (uuid 75de24c4-4a1a-4b3c-ac54-9afd050adbf8))
    (pin "11" (uuid 5ec4bd9a-1528-42f3-b7bb-6866e92522ce))
    (pin "12" (uuid b4288fb5-d816-428a-bf1d-351f305110b8))
    (pin "13" (uuid 56b1f7fb-2632-4425-9cec-3b271a10fb53))
    (pin "14" (uuid 4d775917-7d84-436d-8ebc-d4e3cef53c35))
    (pin "7" (uuid 1690d2ed-5101-45af-99b8-43f09c8327d2))
    (instances
      (project "Wisconsin Oscillator KF40 SJK 12-6-23"
        (path "/e63e39d7-6ac0-4ffd-8aa3-1841a4541b55"
          (reference "U4") (unit 3)
        )
      )
    )
  )

  (symbol (lib_id "74xx:74AHC04") (at 138.43 76.2 90) (unit 4)
    (in_bom yes) (on_board yes) (dnp no)
    (uuid 00000000-0000-0000-0000-00006086749a)
    (property "Reference" "U4" (at 135.89 78.74 90)
      (effects (font (size 1.27 1.27)) (justify right))
    )
    (property "Value" "CD74AC04M96" (at 143.002 77.343 90)
      (effects (font (size 1.27 1.27)) (justify right) hide)
    )
    (property "Footprint" "Package_SO:SOIC-14_3.9x8.7mm_P1.27mm" (at 138.43 76.2 0)
      (effects (font (size 1.27 1.27)) hide)
    )
    (property "Datasheet" "https://www.digikey.com/en/products/detail/texas-instruments/CD74AC04M96/376213" (at 138.43 76.2 0)
      (effects (font (size 1.27 1.27)) hide)
    )
    (pin "1" (uuid 22051853-04b4-4914-b911-7b647baab8d8))
    (pin "2" (uuid bb70f3ba-90e5-45ab-b9f3-469277a94ba1))
    (pin "3" (uuid aac2d7ec-c30b-440c-bb03-8f02a4bcab8a))
    (pin "4" (uuid f6d7da75-14d7-452b-9793-f7c1eadb5d6d))
    (pin "5" (uuid 92be1a1a-ab51-467f-8fc3-f80ece951672))
    (pin "6" (uuid 062d68f8-b402-4fdc-bb34-645718c3b9ea))
    (pin "8" (uuid b6f26565-08d1-4a4e-aeac-e28e7ba1efec))
    (pin "9" (uuid c74dcba6-3413-4664-9c75-37047c1faebe))
    (pin "10" (uuid c526e366-b9b8-42be-802d-d29f24da3405))
    (pin "11" (uuid a44538df-f769-4b2b-a116-55d49bc00328))
    (pin "12" (uuid 3b6ef670-4302-41d4-8379-e213696d052f))
    (pin "13" (uuid 27b868db-ea29-4e39-922e-e923f857eed8))
    (pin "14" (uuid 31fe8ab1-0f10-4d47-9b2e-2b35ac41afad))
    (pin "7" (uuid f8e75c1d-fb00-4ac4-8ee7-ae27b75a4b01))
    (instances
      (project "Wisconsin Oscillator KF40 SJK 12-6-23"
        (path "/e63e39d7-6ac0-4ffd-8aa3-1841a4541b55"
          (reference "U4") (unit 4)
        )
      )
    )
  )

  (symbol (lib_id "74xx:74AHC04") (at 149.86 76.2 90) (unit 5)
    (in_bom yes) (on_board yes) (dnp no)
    (uuid 00000000-0000-0000-0000-0000608674a0)
    (property "Reference" "U4" (at 147.32 78.74 90)
      (effects (font (size 1.27 1.27)) (justify right))
    )
    (property "Value" "CD74AC04M96" (at 154.432 77.343 90)
      (effects (font (size 1.27 1.27)) (justify right) hide)
    )
    (property "Footprint" "Package_SO:SOIC-14_3.9x8.7mm_P1.27mm" (at 149.86 76.2 0)
      (effects (font (size 1.27 1.27)) hide)
    )
    (property "Datasheet" "https://www.digikey.com/en/products/detail/texas-instruments/CD74AC04M96/376213" (at 149.86 76.2 0)
      (effects (font (size 1.27 1.27)) hide)
    )
    (pin "1" (uuid 5b16bd09-5184-4979-a83e-053e274e68d0))
    (pin "2" (uuid 0ef3f6d7-c007-4753-8396-c17c79fa685d))
    (pin "3" (uuid b08efd2b-61d3-4b3f-82c0-fbd884e9d6d4))
    (pin "4" (uuid 94e5c10e-5b7e-46bb-967c-bd86d0c9bfe3))
    (pin "5" (uuid 07501074-0540-4fdf-915b-26dc4d6bc220))
    (pin "6" (uuid 2e0ea6ba-b35f-4fa3-bfd2-bb283c5ef1ce))
    (pin "8" (uuid 3788cd6a-3760-41a5-9a33-e026298d59b3))
    (pin "9" (uuid 22f173e3-e943-41c4-aa98-019a6c32445c))
    (pin "10" (uuid 6de5780e-d3a1-4f4a-bcab-bc01cd2647d6))
    (pin "11" (uuid 0a541000-633e-4d44-83c4-a3e87d3866a2))
    (pin "12" (uuid 6d47bb59-c6a3-4871-b945-ac6f578a2579))
    (pin "13" (uuid e71fe9c9-a8ee-4572-b552-bf18f6fcb0ca))
    (pin "14" (uuid 6b3ad0c3-1926-48db-8adc-069edc23407e))
    (pin "7" (uuid 7004c452-6f6e-49d7-bf93-1d19565f3a95))
    (instances
      (project "Wisconsin Oscillator KF40 SJK 12-6-23"
        (path "/e63e39d7-6ac0-4ffd-8aa3-1841a4541b55"
          (reference "U4") (unit 5)
        )
      )
    )
  )

  (symbol (lib_id "74xx:74AHC04") (at 161.29 76.2 90) (unit 6)
    (in_bom yes) (on_board yes) (dnp no)
    (uuid 00000000-0000-0000-0000-0000608674a6)
    (property "Reference" "U4" (at 158.75 78.74 90)
      (effects (font (size 1.27 1.27)) (justify right))
    )
    (property "Value" "CD74AC04M96" (at 165.862 77.343 90)
      (effects (font (size 1.27 1.27)) (justify right) hide)
    )
    (property "Footprint" "Package_SO:SOIC-14_3.9x8.7mm_P1.27mm" (at 161.29 76.2 0)
      (effects (font (size 1.27 1.27)) hide)
    )
    (property "Datasheet" "https://www.digikey.com/en/products/detail/texas-instruments/CD74AC04M96/376213" (at 161.29 76.2 0)
      (effects (font (size 1.27 1.27)) hide)
    )
    (pin "1" (uuid 0f10900c-a25e-4f9d-902a-fdcc0ce2f594))
    (pin "2" (uuid 3c90af1d-375b-4b3b-92ff-6de29c8d5c9e))
    (pin "3" (uuid 0943ef2b-8689-4425-8dd5-bc9d57b8985e))
    (pin "4" (uuid 65c06508-3084-4aa2-ac36-dbfa1e2c4a6e))
    (pin "5" (uuid de939750-754c-48f3-b818-3c3d6c498231))
    (pin "6" (uuid ba288abd-158a-481c-af90-a116d1359902))
    (pin "8" (uuid 0af1c78f-79ae-43e6-af98-7e6c3e348617))
    (pin "9" (uuid 83c6730d-6e36-4ecd-80cb-bc79c8bc5cb8))
    (pin "10" (uuid ae865c91-5718-475a-9f1e-634f95d14bc4))
    (pin "11" (uuid 0bdf9337-3451-4f80-aaf1-6b0968555a4e))
    (pin "12" (uuid 9853dc4d-f761-4958-b45f-b5a2924f7170))
    (pin "13" (uuid 79ecc920-49ea-41d4-9957-d7b14a86478a))
    (pin "14" (uuid 122c01f4-f23e-4db0-9503-7261d96dc78b))
    (pin "7" (uuid 6d07fd92-72fd-4a09-ab5b-10e62e2a73b9))
    (instances
      (project "Wisconsin Oscillator KF40 SJK 12-6-23"
        (path "/e63e39d7-6ac0-4ffd-8aa3-1841a4541b55"
          (reference "U4") (unit 6)
        )
      )
    )
  )

  (symbol (lib_id "74xx:74AHC04") (at 53.34 83.82 0) (unit 3)
    (in_bom yes) (on_board yes) (dnp no)
    (uuid 00000000-0000-0000-0000-0000608768b2)
    (property "Reference" "U3" (at 52.07 83.82 0)
      (effects (font (size 1.27 1.27)))
    )
    (property "Value" "CD74AC04M96" (at 53.34 78.0796 0)
      (effects (font (size 1.27 1.27)) hide)
    )
    (property "Footprint" "Package_SO:SOIC-14_3.9x8.7mm_P1.27mm" (at 53.34 83.82 0)
      (effects (font (size 1.27 1.27)) hide)
    )
    (property "Datasheet" "https://www.digikey.com/en/products/detail/texas-instruments/CD74AC04M96/376213" (at 53.34 83.82 0)
      (effects (font (size 1.27 1.27)) hide)
    )
    (pin "1" (uuid e4902cd2-7ff4-4c47-88b4-bd731ea69fda))
    (pin "2" (uuid a756eb0e-bfb2-4ae3-9e76-b9d6d2ba41c3))
    (pin "3" (uuid 4ea334f1-7039-48f7-9676-137aa66e7460))
    (pin "4" (uuid f00abd99-8e95-4ee1-adbe-57943f4e2965))
    (pin "5" (uuid 6bf89912-d66c-40c9-92f0-68d36c07dc99))
    (pin "6" (uuid 2bc8fd00-a9ad-44f0-91cf-1fb18be2b793))
    (pin "8" (uuid bacd27a0-12c6-4697-856f-82a219882431))
    (pin "9" (uuid 7715d005-7c64-42dd-9954-747734968d59))
    (pin "10" (uuid 4969300c-c93c-4af6-9337-ed9c9e87a345))
    (pin "11" (uuid c5548322-3e77-4435-beed-5beecf41f551))
    (pin "12" (uuid 700d08ba-9e78-4372-b39c-0e12bbf364c6))
    (pin "13" (uuid 726f5eb9-0c48-4799-a071-024c8eb2601e))
    (pin "14" (uuid 34ac54c5-ce6d-4dbc-869e-dad685b27297))
    (pin "7" (uuid 545ff430-af8f-4bd1-b91f-98fc62c4426b))
    (instances
      (project "Wisconsin Oscillator KF40 SJK 12-6-23"
        (path "/e63e39d7-6ac0-4ffd-8aa3-1841a4541b55"
          (reference "U3") (unit 3)
        )
      )
    )
  )

  (symbol (lib_id "74xx:74AHC04") (at 248.92 102.87 0) (unit 7)
    (in_bom yes) (on_board yes) (dnp no)
    (uuid 00000000-0000-0000-0000-0000608794eb)
    (property "Reference" "U3" (at 247.65 102.87 0)
      (effects (font (size 1.27 1.27)) (justify left))
    )
    (property "Value" "CD74AC04M96" (at 254.762 104.013 0)
      (effects (font (size 1.27 1.27)) (justify left) hide)
    )
    (property "Footprint" "Package_SO:SOIC-14_3.9x8.7mm_P1.27mm" (at 248.92 102.87 0)
      (effects (font (size 1.27 1.27)) hide)
    )
    (property "Datasheet" "https://www.digikey.com/en/products/detail/texas-instruments/CD74AC04M96/376213" (at 248.92 102.87 0)
      (effects (font (size 1.27 1.27)) hide)
    )
    (pin "1" (uuid ea89b44a-ede2-434c-8915-bf6e3ea576c0))
    (pin "2" (uuid c8021166-e22b-4d76-9539-fc7685487d79))
    (pin "3" (uuid 2c27e549-2cbf-4032-8831-f96f90c4eb45))
    (pin "4" (uuid 0a6bf1dd-7252-4e60-a985-eb24478ffcab))
    (pin "5" (uuid 3e316427-d4e2-4ab3-abdd-2979c08e249c))
    (pin "6" (uuid 704a468c-1582-404e-b0a5-342843d86799))
    (pin "8" (uuid 92942b22-ca8e-498a-abf9-8245421150ae))
    (pin "9" (uuid 8d6f0f0f-b16e-4cff-85cb-90e483254e5d))
    (pin "10" (uuid 2d05a07b-5518-4ec6-8f25-f9b09b05259c))
    (pin "11" (uuid ae0e0deb-5d52-465d-8934-2ef9e721f0cd))
    (pin "12" (uuid 984b3b66-7f9d-4415-8fe4-8946b8e6be52))
    (pin "13" (uuid 96748ed9-2d9f-46d1-a0a1-b280007eb6d7))
    (pin "14" (uuid dcde07c7-4631-4382-91a1-90ffa2148a4f))
    (pin "7" (uuid e95d6c64-a65f-418b-815a-c9ddd51004b6))
    (instances
      (project "Wisconsin Oscillator KF40 SJK 12-6-23"
        (path "/e63e39d7-6ac0-4ffd-8aa3-1841a4541b55"
          (reference "U3") (unit 7)
        )
      )
    )
  )

  (symbol (lib_id "74xx:74AHC04") (at 265.43 102.87 0) (unit 7)
    (in_bom yes) (on_board yes) (dnp no)
    (uuid 00000000-0000-0000-0000-00006087b580)
    (property "Reference" "U4" (at 264.16 102.87 0)
      (effects (font (size 1.27 1.27)) (justify left))
    )
    (property "Value" "CD74AC04M96" (at 271.272 104.013 0)
      (effects (font (size 1.27 1.27)) (justify left) hide)
    )
    (property "Footprint" "Package_SO:SOIC-14_3.9x8.7mm_P1.27mm" (at 265.43 102.87 0)
      (effects (font (size 1.27 1.27)) hide)
    )
    (property "Datasheet" "https://www.digikey.com/en/products/detail/texas-instruments/CD74AC04M96/376213" (at 265.43 102.87 0)
      (effects (font (size 1.27 1.27)) hide)
    )
    (pin "1" (uuid bd2fcea9-2d79-4197-9d49-eeb248b865cc))
    (pin "2" (uuid 7876f78a-9f02-4f4c-94e9-30073256a9eb))
    (pin "3" (uuid d3e36058-fe35-4e59-a181-58fbb5aa0c21))
    (pin "4" (uuid 11356591-8892-430b-bd07-dab8039f6efc))
    (pin "5" (uuid 0d1faa69-9753-470f-b5f7-3574ba050c26))
    (pin "6" (uuid 1059174e-5b58-40e2-b6b1-5834dcd40a71))
    (pin "8" (uuid 57d86d0f-6776-4ecc-9849-ac260f5b0ff2))
    (pin "9" (uuid a1353da8-7c89-45ab-8a28-9598589a1ee1))
    (pin "10" (uuid 663afe67-91e0-47d7-9990-df9e79fade04))
    (pin "11" (uuid de28b31e-94a2-4f20-b1a8-765f5ea36c3d))
    (pin "12" (uuid 6eeb3d11-1d3f-4798-9b0f-7b8b322a6f06))
    (pin "13" (uuid 0a8306ce-390e-424e-8d39-42ea2c37b6c3))
    (pin "14" (uuid 2cae648d-3f95-44e3-b55c-84ffb01cee19))
    (pin "7" (uuid 7893df97-af2e-46f3-98af-7de1533cd8f9))
    (instances
      (project "Wisconsin Oscillator KF40 SJK 12-6-23"
        (path "/e63e39d7-6ac0-4ffd-8aa3-1841a4541b55"
          (reference "U4") (unit 7)
        )
      )
    )
  )

  (symbol (lib_id "Device:C") (at 115.57 24.13 90) (unit 1)
    (in_bom yes) (on_board yes) (dnp no)
    (uuid 00000000-0000-0000-0000-0000608cc5c9)
    (property "Reference" "C2" (at 115.57 20.32 90)
      (effects (font (size 2.0066 2.0066)))
    )
    (property "Value" "2pF 1000V" (at 115.57 27.94 90)
      (effects (font (size 2.0066 2.0066)))
    )
    (property "Footprint" "Capacitor_SMD:C_1206_3216Metric_Pad1.33x1.80mm_HandSolder" (at 119.38 23.1648 0)
      (effects (font (size 1.27 1.27)) hide)
    )
    (property "Datasheet" "~" (at 115.57 24.13 0)
      (effects (font (size 1.27 1.27)) hide)
    )
    (pin "1" (uuid 0bc0b9db-03a6-47e4-ada9-f202b92e8606))
    (pin "2" (uuid d291b079-f350-421f-b960-feb48bb8ac8f))
    (instances
      (project "Wisconsin Oscillator KF40 SJK 12-6-23"
        (path "/e63e39d7-6ac0-4ffd-8aa3-1841a4541b55"
          (reference "C2") (unit 1)
        )
      )
    )
  )

  (symbol (lib_id "power:Earth") (at 251.46 68.58 0) (unit 1)
    (in_bom yes) (on_board yes) (dnp no)
    (uuid 00000000-0000-0000-0000-00006092f0d5)
    (property "Reference" "#PWR03" (at 251.46 74.93 0)
      (effects (font (size 1.27 1.27)) hide)
    )
    (property "Value" "Earth" (at 251.46 72.39 0)
      (effects (font (size 1.27 1.27)) hide)
    )
    (property "Footprint" "" (at 251.46 68.58 0)
      (effects (font (size 1.27 1.27)) hide)
    )
    (property "Datasheet" "~" (at 251.46 68.58 0)
      (effects (font (size 1.27 1.27)) hide)
    )
    (pin "1" (uuid 46ea32a5-216c-4f2b-8dbc-36cc41e62186))
    (instances
      (project "Wisconsin Oscillator KF40 SJK 12-6-23"
        (path "/e63e39d7-6ac0-4ffd-8aa3-1841a4541b55"
          (reference "#PWR03") (unit 1)
        )
      )
    )
  )

  (symbol (lib_id "Device:L") (at 186.69 58.42 90) (unit 1)
    (in_bom yes) (on_board yes) (dnp no)
    (uuid 00000000-0000-0000-0000-00006093cf79)
    (property "Reference" "L1" (at 186.69 55.88 90)
      (effects (font (size 2.0066 2.0066)))
    )
    (property "Value" "150uH (22R154C)" (at 186.69 55.9054 90)
      (effects (font (size 1.27 1.27)) hide)
    )
    (property "Footprint" "Inductor_THT:L_Radial_D7.0mm_P3.00mm" (at 186.69 58.42 0)
      (effects (font (size 1.27 1.27)) hide)
    )
    (property "Datasheet" "~" (at 186.69 58.42 0)
      (effects (font (size 1.27 1.27)) hide)
    )
    (pin "1" (uuid 767a3c84-8854-4a89-9dfe-d09866d29976))
    (pin "2" (uuid f8b987e3-a27e-4e73-95e8-1e67502c9f65))
    (instances
      (project "Wisconsin Oscillator KF40 SJK 12-6-23"
        (path "/e63e39d7-6ac0-4ffd-8aa3-1841a4541b55"
          (reference "L1") (unit 1)
        )
      )
    )
  )

  (symbol (lib_id "Device:L") (at 186.69 68.58 90) (unit 1)
    (in_bom yes) (on_board yes) (dnp no)
    (uuid 00000000-0000-0000-0000-00006093da68)
    (property "Reference" "L2" (at 186.69 66.04 90)
      (effects (font (size 2.0066 2.0066)))
    )
    (property "Value" "150uH (22R154C)" (at 186.69 66.0654 90)
      (effects (font (size 1.27 1.27)) hide)
    )
    (property "Footprint" "Inductor_THT:L_Radial_D7.0mm_P3.00mm" (at 186.69 68.58 0)
      (effects (font (size 1.27 1.27)) hide)
    )
    (property "Datasheet" "~" (at 186.69 68.58 0)
      (effects (font (size 1.27 1.27)) hide)
    )
    (pin "1" (uuid 43e2f932-9d0d-4a97-af5d-749f39ab369e))
    (pin "2" (uuid b0af4130-46c0-4be8-9400-72ecdec20706))
    (instances
      (project "Wisconsin Oscillator KF40 SJK 12-6-23"
        (path "/e63e39d7-6ac0-4ffd-8aa3-1841a4541b55"
          (reference "L2") (unit 1)
        )
      )
    )
  )

  (symbol (lib_id "Device:C") (at 194.31 63.5 0) (unit 1)
    (in_bom yes) (on_board yes) (dnp no)
    (uuid 00000000-0000-0000-0000-00006094b5ec)
    (property "Reference" "C1" (at 197.231 62.3316 0)
      (effects (font (size 2.0066 2.0066)) (justify left))
    )
    (property "Value" "1000V" (at 197.231 64.643 0)
      (effects (font (size 1.27 1.27)) (justify left) hide)
    )
    (property "Footprint" "Capacitor_SMD:C_1206_3216Metric_Pad1.33x1.80mm_HandSolder" (at 195.2752 67.31 0)
      (effects (font (size 1.27 1.27)) hide)
    )
    (property "Datasheet" "~" (at 194.31 63.5 0)
      (effects (font (size 1.27 1.27)) hide)
    )
    (pin "1" (uuid 62d49ae3-b4dd-497f-84dc-640f11d71890))
    (pin "2" (uuid 7c584f9e-03d5-431d-ae53-235940340e05))
    (instances
      (project "Wisconsin Oscillator KF40 SJK 12-6-23"
        (path "/e63e39d7-6ac0-4ffd-8aa3-1841a4541b55"
          (reference "C1") (unit 1)
        )
      )
    )
  )

  (symbol (lib_id "Device:C") (at 208.28 58.42 270) (unit 1)
    (in_bom yes) (on_board yes) (dnp no)
    (uuid 00000000-0000-0000-0000-00006096dec4)
    (property "Reference" "C3" (at 208.28 52.0192 90)
      (effects (font (size 2.0066 2.0066)))
    )
    (property "Value" " 4700pF" (at 208.28 54.3306 90)
      (effects (font (size 2.0066 2.0066)))
    )
    (property "Footprint" "Capacitor_SMD:C_1206_3216Metric_Pad1.33x1.80mm_HandSolder" (at 204.47 59.3852 0)
      (effects (font (size 1.27 1.27)) hide)
    )
    (property "Datasheet" "~" (at 208.28 58.42 0)
      (effects (font (size 1.27 1.27)) hide)
    )
    (pin "1" (uuid bf733eb6-de1f-497a-b175-cebba0a1b4fb))
    (pin "2" (uuid 093dbd7f-9491-4e48-9e35-1951082a7ddc))
    (instances
      (project "Wisconsin Oscillator KF40 SJK 12-6-23"
        (path "/e63e39d7-6ac0-4ffd-8aa3-1841a4541b55"
          (reference "C3") (unit 1)
        )
      )
    )
  )

  (symbol (lib_id "Device:C") (at 208.28 68.58 90) (unit 1)
    (in_bom yes) (on_board yes) (dnp no)
    (uuid 00000000-0000-0000-0000-00006096e8ce)
    (property "Reference" "C4" (at 208.28 72.39 90)
      (effects (font (size 2.0066 2.0066)))
    )
    (property "Value" "4700pF" (at 208.28 74.93 90)
      (effects (font (size 2.0066 2.0066)))
    )
    (property "Footprint" "Capacitor_SMD:C_1206_3216Metric_Pad1.33x1.80mm_HandSolder" (at 212.09 67.6148 0)
      (effects (font (size 1.27 1.27)) hide)
    )
    (property "Datasheet" "~" (at 208.28 68.58 0)
      (effects (font (size 1.27 1.27)) hide)
    )
    (pin "1" (uuid d427a50a-2efe-42de-9727-886fea0bb3e7))
    (pin "2" (uuid 8029bf0e-dc94-4a66-b0ee-70fa20004f68))
    (instances
      (project "Wisconsin Oscillator KF40 SJK 12-6-23"
        (path "/e63e39d7-6ac0-4ffd-8aa3-1841a4541b55"
          (reference "C4") (unit 1)
        )
      )
    )
  )

  (symbol (lib_id "Device:R") (at 223.52 68.58 270) (unit 1)
    (in_bom yes) (on_board yes) (dnp no)
    (uuid 00000000-0000-0000-0000-0000609792f9)
    (property "Reference" "R3" (at 223.52 63.3222 90)
      (effects (font (size 2.0066 2.0066)))
    )
    (property "Value" "1M" (at 223.52 65.6336 90)
      (effects (font (size 2.0066 2.0066)))
    )
    (property "Footprint" "Resistor_SMD:R_1206_3216Metric_Pad1.30x1.75mm_HandSolder" (at 223.52 66.802 90)
      (effects (font (size 1.27 1.27)) hide)
    )
    (property "Datasheet" "~" (at 223.52 68.58 0)
      (effects (font (size 1.27 1.27)) hide)
    )
    (pin "1" (uuid 0a05ff04-5655-4a04-a281-225d1e0aafca))
    (pin "2" (uuid 95abc464-3df4-4e58-bd77-eba90b750956))
    (instances
      (project "Wisconsin Oscillator KF40 SJK 12-6-23"
        (path "/e63e39d7-6ac0-4ffd-8aa3-1841a4541b55"
          (reference "R3") (unit 1)
        )
      )
    )
  )

  (symbol (lib_id "Device:R") (at 223.52 58.42 90) (unit 1)
    (in_bom yes) (on_board yes) (dnp no)
    (uuid 00000000-0000-0000-0000-00006097ab0d)
    (property "Reference" "R2" (at 223.52 63.6778 90)
      (effects (font (size 2.0066 2.0066)))
    )
    (property "Value" "1M" (at 223.52 61.3664 90)
      (effects (font (size 2.0066 2.0066)))
    )
    (property "Footprint" "Resistor_SMD:R_1206_3216Metric_Pad1.30x1.75mm_HandSolder" (at 223.52 60.198 90)
      (effects (font (size 1.27 1.27)) hide)
    )
    (property "Datasheet" "~" (at 223.52 58.42 0)
      (effects (font (size 1.27 1.27)) hide)
    )
    (pin "1" (uuid dab2920e-fc65-4c0c-a66e-bee9f21f06c3))
    (pin "2" (uuid 143ed274-137d-49b2-aeaf-d9cd6501a528))
    (instances
      (project "Wisconsin Oscillator KF40 SJK 12-6-23"
        (path "/e63e39d7-6ac0-4ffd-8aa3-1841a4541b55"
          (reference "R2") (unit 1)
        )
      )
    )
  )

  (symbol (lib_id "Connector_Generic:Conn_01x02") (at 255.27 60.96 0) (unit 1)
    (in_bom yes) (on_board yes) (dnp no)
    (uuid 00000000-0000-0000-0000-000060d873c6)
    (property "Reference" "J2" (at 257.302 61.1632 0)
      (effects (font (size 2.0066 2.0066)) (justify left))
    )
    (property "Value" "DC Bias" (at 257.302 63.4746 0)
      (effects (font (size 2.0066 2.0066)) (justify left))
    )
    (property "Footprint" "Connector_PinHeader_2.54mm:PinHeader_1x02_P2.54mm_Vertical" (at 255.27 60.96 0)
      (effects (font (size 1.27 1.27)) hide)
    )
    (property "Datasheet" "~" (at 255.27 60.96 0)
      (effects (font (size 1.27 1.27)) hide)
    )
    (pin "1" (uuid 50ed87f1-36c6-4e83-adc0-db312c412d0a))
    (pin "2" (uuid fbc9303a-bc76-4599-a176-07e010334ead))
    (instances
      (project "Wisconsin Oscillator KF40 SJK 12-6-23"
        (path "/e63e39d7-6ac0-4ffd-8aa3-1841a4541b55"
          (reference "J2") (unit 1)
        )
      )
    )
  )

  (symbol (lib_id "SamacSys_Parts:TSR_1-2465") (at 87.63 126.365 90) (unit 1)
    (in_bom yes) (on_board yes) (dnp no) (fields_autoplaced)
    (uuid 0d67628f-97d5-4289-b98e-24f63a647bbe)
    (property "Reference" "PS1" (at 97.155 112.395 90)
      (effects (font (size 1.27 1.27)) (justify right))
    )
    (property "Value" "TSR_1-2465" (at 97.155 114.935 90)
      (effects (font (size 1.27 1.27)) (justify right))
    )
    (property "Footprint" "TSR-1-2433" (at 182.55 104.775 0)
      (effects (font (size 1.27 1.27)) (justify left top) hide)
    )
    (property "Datasheet" "https://tracopower.com/tsr1-datasheet/" (at 282.55 104.775 0)
      (effects (font (size 1.27 1.27)) (justify left top) hide)
    )
    (property "Height" "" (at 482.55 104.775 0)
      (effects (font (size 1.27 1.27)) (justify left top) hide)
    )
    (property "Manufacturer_Name" "Traco Power" (at 582.55 104.775 0)
      (effects (font (size 1.27 1.27)) (justify left top) hide)
    )
    (property "Manufacturer_Part_Number" "TSR 1-2465" (at 682.55 104.775 0)
      (effects (font (size 1.27 1.27)) (justify left top) hide)
    )
    (property "Mouser Part Number" "495-TSR-1-2465" (at 782.55 104.775 0)
      (effects (font (size 1.27 1.27)) (justify left top) hide)
    )
    (property "Mouser Price/Stock" "https://www.mouser.co.uk/ProductDetail/TRACO-Power/TSR-1-2465?qs=ckJk83FOD0XPQSvhvI%2FmYA%3D%3D" (at 882.55 104.775 0)
      (effects (font (size 1.27 1.27)) (justify left top) hide)
    )
    (property "Arrow Part Number" "TSR 1-2465" (at 982.55 104.775 0)
      (effects (font (size 1.27 1.27)) (justify left top) hide)
    )
    (property "Arrow Price/Stock" "https://www.arrow.com/en/products/tsr1-2465/traco-electronic-ag?region=europe" (at 1082.55 104.775 0)
      (effects (font (size 1.27 1.27)) (justify left top) hide)
    )
    (pin "1" (uuid 70a65e1e-b7f1-45c0-a15a-a6e484166bda))
    (pin "2" (uuid 3091df3c-5161-4cf7-8dae-7510ff5a1658))
    (pin "3" (uuid 2eb6267f-b659-4afe-9935-c40a70730e72))
    (instances
      (project "Wisconsin Oscillator KF40 SJK 12-6-23"
        (path "/e63e39d7-6ac0-4ffd-8aa3-1841a4541b55"
          (reference "PS1") (unit 1)
        )
      )
    )
  )

  (symbol (lib_id "power:+12V") (at 33.02 126.365 0) (unit 1)
    (in_bom yes) (on_board yes) (dnp no) (fields_autoplaced)
    (uuid 25c29e1d-ffff-4a3e-adbf-3e752dded2b8)
    (property "Reference" "#PWR04" (at 33.02 130.175 0)
      (effects (font (size 1.27 1.27)) hide)
    )
    (property "Value" "+12V" (at 33.02 121.285 0)
      (effects (font (size 1.27 1.27)))
    )
    (property "Footprint" "" (at 33.02 126.365 0)
      (effects (font (size 1.27 1.27)) hide)
    )
    (property "Datasheet" "" (at 33.02 126.365 0)
      (effects (font (size 1.27 1.27)) hide)
    )
    (pin "1" (uuid c32a6149-2068-4ae9-b323-4fae2f8dc378))
    (instances
      (project "Wisconsin Oscillator KF40 SJK 12-6-23"
        (path "/e63e39d7-6ac0-4ffd-8aa3-1841a4541b55"
          (reference "#PWR04") (unit 1)
        )
      )
    )
  )

  (symbol (lib_name "Earth_2") (lib_id "power:Earth") (at 90.17 126.365 0) (unit 1)
    (in_bom yes) (on_board yes) (dnp no) (fields_autoplaced)
    (uuid 37316b0f-8bac-481d-8940-ac7ce80ee3bf)
    (property "Reference" "#PWR05" (at 90.17 132.715 0)
      (effects (font (size 1.27 1.27)) hide)
    )
    (property "Value" "Earth" (at 90.17 130.175 0)
      (effects (font (size 1.27 1.27)) hide)
    )
    (property "Footprint" "" (at 90.17 126.365 0)
      (effects (font (size 1.27 1.27)) hide)
    )
    (property "Datasheet" "~" (at 90.17 126.365 0)
      (effects (font (size 1.27 1.27)) hide)
    )
    (pin "1" (uuid e56dc601-8765-4910-994d-440f26ef2538))
    (instances
      (project "Wisconsin Oscillator KF40 SJK 12-6-23"
        (path "/e63e39d7-6ac0-4ffd-8aa3-1841a4541b55"
          (reference "#PWR05") (unit 1)
        )
      )
    )
  )

  (symbol (lib_id "Device:R_Potentiometer_Trim_US") (at 39.37 30.48 90) (unit 1)
    (in_bom yes) (on_board yes) (dnp no) (fields_autoplaced)
    (uuid 4360fc6f-03f4-4e72-84c5-c3b5ba678f9e)
    (property "Reference" "RV1" (at 39.37 34.29 90)
      (effects (font (size 1.27 1.27)))
    )
    (property "Value" "R_Potentiometer_Trim_US" (at 39.37 36.83 90)
      (effects (font (size 1.27 1.27)))
    )
    (property "Footprint" "Potentiometer_THT:Potentiometer_Bourns_3266W_Vertical" (at 39.37 30.48 0)
      (effects (font (size 1.27 1.27)) hide)
    )
    (property "Datasheet" "~" (at 39.37 30.48 0)
      (effects (font (size 1.27 1.27)) hide)
    )
    (property "URL" "https://www.mouser.com/ProductDetail/Bourns/3266W-1-253LF?qs=QKnmwoPQUtP8SeX8NkEjtg%3D%3D" (at 39.37 30.48 90)
      (effects (font (size 2.54 2.54)) hide)
    )
    (pin "1" (uuid e377b07c-d069-4265-b55c-99d0994800e1))
    (pin "2" (uuid 302414dc-bd0a-48a0-ad30-7188cc0b4037))
    (pin "3" (uuid 8dd9f26f-e790-4bf6-9d2e-5c925937a2d1))
    (instances
      (project "Wisconsin Oscillator KF40 SJK 12-6-23"
        (path "/e63e39d7-6ac0-4ffd-8aa3-1841a4541b55"
          (reference "RV1") (unit 1)
        )
      )
    )
  )

  (symbol (lib_name "Earth_1") (lib_id "power:Earth") (at 33.02 128.905 0) (unit 1)
    (in_bom yes) (on_board yes) (dnp no) (fields_autoplaced)
    (uuid 529b7cf8-70f0-4d86-96cc-4b1c8b7043b4)
    (property "Reference" "#PWR01" (at 33.02 135.255 0)
      (effects (font (size 1.27 1.27)) hide)
    )
    (property "Value" "Earth" (at 33.02 132.715 0)
      (effects (font (size 1.27 1.27)) hide)
    )
    (property "Footprint" "" (at 33.02 128.905 0)
      (effects (font (size 1.27 1.27)) hide)
    )
    (property "Datasheet" "~" (at 33.02 128.905 0)
      (effects (font (size 1.27 1.27)) hide)
    )
    (pin "1" (uuid 570e6d01-b1f2-4a09-b254-4ad5d8faba46))
    (instances
      (project "Wisconsin Oscillator KF40 SJK 12-6-23"
        (path "/e63e39d7-6ac0-4ffd-8aa3-1841a4541b55"
          (reference "#PWR01") (unit 1)
        )
      )
    )
  )

  (symbol (lib_id "SamacSys_Parts:EEE-1HA010NR") (at 194.056 96.012 270) (unit 1)
    (in_bom yes) (on_board yes) (dnp no) (fields_autoplaced)
    (uuid 87893e29-a420-4324-8dd7-62a106456109)
    (property "Reference" "C5" (at 198.12 101.092 90)
      (effects (font (size 1.27 1.27)) (justify left))
    )
    (property "Value" "EEE-1HA010NR" (at 198.12 103.632 90)
      (effects (font (size 1.27 1.27)) (justify left))
    )
    (property "Footprint" "EEE1AA220WR" (at 97.866 104.902 0)
      (effects (font (size 1.27 1.27)) (justify left top) hide)
    )
    (property "Datasheet" "http://industrial.panasonic.com/cdbs/www-data/pdf/RDE0000/ABA0000C1145.pdf" (at -2.134 104.902 0)
      (effects (font (size 1.27 1.27)) (justify left top) hide)
    )
    (property "Height" "5.5" (at -202.134 104.902 0)
      (effects (font (size 1.27 1.27)) (justify left top) hide)
    )
    (property "Manufacturer_Name" "Panasonic" (at -302.134 104.902 0)
      (effects (font (size 1.27 1.27)) (justify left top) hide)
    )
    (property "Manufacturer_Part_Number" "EEE-1HA010NR" (at -402.134 104.902 0)
      (effects (font (size 1.27 1.27)) (justify left top) hide)
    )
    (property "Mouser Part Number" "667-EEE-1HA010NR" (at -502.134 104.902 0)
      (effects (font (size 1.27 1.27)) (justify left top) hide)
    )
    (property "Mouser Price/Stock" "https://www.mouser.co.uk/ProductDetail/Panasonic/EEE-1HA010NR?qs=GoZnPdyRfjaRCHqdrFokmQ%3D%3D" (at -602.134 104.902 0)
      (effects (font (size 1.27 1.27)) (justify left top) hide)
    )
    (property "Arrow Part Number" "EEE-1HA010NR" (at -702.134 104.902 0)
      (effects (font (size 1.27 1.27)) (justify left top) hide)
    )
    (property "Arrow Price/Stock" "https://www.arrow.com/en/products/eee-1ha010nr/panasonic" (at -802.134 104.902 0)
      (effects (font (size 1.27 1.27)) (justify left top) hide)
    )
    (pin "1" (uuid 544b80e9-5bde-400a-a5c3-3c6094c0b00f))
    (pin "2" (uuid 4bcb4f4e-37b3-498a-b6fa-f135a40c3b0b))
    (instances
      (project "Wisconsin Oscillator KF40 SJK 12-6-23"
        (path "/e63e39d7-6ac0-4ffd-8aa3-1841a4541b55"
          (reference "C5") (unit 1)
        )
      )
    )
  )

  (symbol (lib_id "power:Earth") (at 210.566 115.57 0) (unit 1)
    (in_bom yes) (on_board yes) (dnp no) (fields_autoplaced)
    (uuid a9440a91-d34a-4dde-abc7-a71695b3af97)
    (property "Reference" "#PWR02" (at 210.566 121.92 0)
      (effects (font (size 1.27 1.27)) hide)
    )
    (property "Value" "Earth" (at 210.566 119.38 0)
      (effects (font (size 1.27 1.27)) hide)
    )
    (property "Footprint" "" (at 210.566 115.57 0)
      (effects (font (size 1.27 1.27)) hide)
    )
    (property "Datasheet" "~" (at 210.566 115.57 0)
      (effects (font (size 1.27 1.27)) hide)
    )
    (pin "1" (uuid 246ec0fa-008b-47cb-b60e-3ae4a0700048))
    (instances
      (project "Wisconsin Oscillator KF40 SJK 12-6-23"
        (path "/e63e39d7-6ac0-4ffd-8aa3-1841a4541b55"
          (reference "#PWR02") (unit 1)
        )
      )
    )
  )

  (symbol (lib_id "Connector:Conn_01x02_Pin") (at 239.522 46.736 180) (unit 1)
    (in_bom yes) (on_board yes) (dnp no) (fields_autoplaced)
    (uuid dad7559a-b727-4cd5-8ac3-5175dfb60a82)
    (property "Reference" "J3" (at 241.3 44.196 0)
      (effects (font (size 1.27 1.27)) (justify right))
    )
    (property "Value" "RF Out" (at 241.3 46.736 0)
      (effects (font (size 1.27 1.27)) (justify right))
    )
    (property "Footprint" "Connector_PinHeader_2.54mm:PinHeader_1x02_P2.54mm_Vertical" (at 239.522 46.736 0)
      (effects (font (size 1.27 1.27)) hide)
    )
    (property "Datasheet" "~" (at 239.522 46.736 0)
      (effects (font (size 1.27 1.27)) hide)
    )
    (pin "1" (uuid 4000feec-fa55-44d2-a2b7-3fe506c9be1a))
    (pin "2" (uuid 911b051a-7bde-48cd-a3d3-e565169d76bd))
    (instances
      (project "Wisconsin Oscillator KF40 SJK 12-6-23"
        (path "/e63e39d7-6ac0-4ffd-8aa3-1841a4541b55"
          (reference "J3") (unit 1)
        )
      )
    )
  )

  (symbol (lib_id "SamacSys_Parts:694106402002") (at 33.02 126.365 0) (unit 1)
    (in_bom yes) (on_board yes) (dnp no) (fields_autoplaced)
    (uuid dca2690e-931c-4a03-bf50-d6aab30c805a)
    (property "Reference" "J1" (at 43.18 118.745 0)
      (effects (font (size 1.27 1.27)))
    )
    (property "Value" "694106402002" (at 43.18 121.285 0)
      (effects (font (size 1.27 1.27)))
    )
    (property "Footprint" "694106402002" (at 49.53 221.285 0)
      (effects (font (size 1.27 1.27)) (justify left top) hide)
    )
    (property "Datasheet" "http://katalog.we-online.de/em/datasheet/6941xx402002.pdf" (at 49.53 321.285 0)
      (effects (font (size 1.27 1.27)) (justify left top) hide)
    )
    (property "Height" "14" (at 49.53 521.285 0)
      (effects (font (size 1.27 1.27)) (justify left top) hide)
    )
    (property "Manufacturer_Name" "Wurth Elektronik" (at 49.53 621.285 0)
      (effects (font (size 1.27 1.27)) (justify left top) hide)
    )
    (property "Manufacturer_Part_Number" "694106402002" (at 49.53 721.285 0)
      (effects (font (size 1.27 1.27)) (justify left top) hide)
    )
    (property "Mouser Part Number" "710-694106402002" (at 49.53 821.285 0)
      (effects (font (size 1.27 1.27)) (justify left top) hide)
    )
    (property "Mouser Price/Stock" "https://www.mouser.co.uk/ProductDetail/Wurth-Elektronik/694106402002?qs=a9WhcLg8qCwcEWIWrEnF5w%3D%3D" (at 49.53 921.285 0)
      (effects (font (size 1.27 1.27)) (justify left top) hide)
    )
    (property "Arrow Part Number" "" (at 49.53 1021.285 0)
      (effects (font (size 1.27 1.27)) (justify left top) hide)
    )
    (property "Arrow Price/Stock" "" (at 49.53 1121.285 0)
      (effects (font (size 1.27 1.27)) (justify left top) hide)
    )
    (pin "1" (uuid 99ec664b-944a-4c69-874d-5bcad8947b58))
    (pin "2" (uuid bca5db25-9cb2-436a-b5c4-c2c9b393b389))
    (pin "3" (uuid fbc54a6f-a5aa-4e2f-8da7-4f1746198225))
    (instances
      (project "Wisconsin Oscillator KF40 SJK 12-6-23"
        (path "/e63e39d7-6ac0-4ffd-8aa3-1841a4541b55"
          (reference "J1") (unit 1)
        )
      )
    )
  )

  (sheet_instances
    (path "/" (page "1"))
  )
)
