# Supplementary material for: A Hybrid Vacuum Flange RF Oscillator for Low-Cost Mass Spectrometry
Source: J Am Soc Mass Spectrom. 2025 Jan 21;36(2):236–40. doi: 10.1021/jasms.4c00410 (PMC11808759; doi:10.1021/jasms.4c00410)
Supplement: Supplementary file 1 — js4c00410_si_001.zip [file js4c00410_si_001.zip › KF40 Wisconsin Oscillator SI/KF40 Wisconsin Oscillator Design and Fabrication Files/KF40 Wisconsin Oscillator Gerber Files/KF40 Wisconsin Oscillator-F_Cu.gbr]

%TF.GenerationSoftware,KiCad,Pcbnew,7.0.5*%
%TF.CreationDate,2024-09-17T10:10:56-05:00*%
%TF.ProjectId,KF40 Wisconsin Oscillator,4b463430-2057-4697-9363-6f6e73696e20,rev?*%
%TF.SameCoordinates,Original*%
%TF.FileFunction,Copper,L1,Top*%
%TF.FilePolarity,Positive*%
%FSLAX46Y46*%
G04 Gerber Fmt 4.6, Leading zero omitted, Abs format (unit mm)*
G04 Created by KiCad (PCBNEW 7.0.5) date 2024-09-17 10:10:56*
%MOMM*%
%LPD*%
G01*
G04 APERTURE LIST*
G04 Aperture macros list*
%AMRoundRect*
0 Rectangle with rounded corners*
0 $1 Rounding radius*
0 $2 $3 $4 $5 $6 $7 $8 $9 X,Y pos of 4 corners*
0 Add a 4 corners polygon primitive as box body*
4,1,4,$2,$3,$4,$5,$6,$7,$8,$9,$2,$3,0*
0 Add four circle primitives for the rounded corners*
1,1,$1+$1,$2,$3*
1,1,$1+$1,$4,$5*
1,1,$1+$1,$6,$7*
1,1,$1+$1,$8,$9*
0 Add four rect primitives between the rounded corners*
20,1,$1+$1,$2,$3,$4,$5,0*
20,1,$1+$1,$4,$5,$6,$7,0*
20,1,$1+$1,$6,$7,$8,$9,0*
20,1,$1+$1,$8,$9,$2,$3,0*%
G04 Aperture macros list end*
%TA.AperFunction,SMDPad,CuDef*%
%ADD10RoundRect,0.150000X-0.825000X-0.150000X0.825000X-0.150000X0.825000X0.150000X-0.825000X0.150000X0*%
%TD*%
%TA.AperFunction,SMDPad,CuDef*%
%ADD11RoundRect,0.250000X0.650000X-0.412500X0.650000X0.412500X-0.650000X0.412500X-0.650000X-0.412500X0*%
%TD*%
%TA.AperFunction,SMDPad,CuDef*%
%ADD12RoundRect,0.250000X0.412500X0.650000X-0.412500X0.650000X-0.412500X-0.650000X0.412500X-0.650000X0*%
%TD*%
%TA.AperFunction,ComponentPad*%
%ADD13R,1.700000X1.700000*%
%TD*%
%TA.AperFunction,ComponentPad*%
%ADD14O,1.700000X1.700000*%
%TD*%
%TA.AperFunction,SMDPad,CuDef*%
%ADD15R,1.600000X2.500000*%
%TD*%
%TA.AperFunction,SMDPad,CuDef*%
%ADD16RoundRect,0.250000X0.400000X0.625000X-0.400000X0.625000X-0.400000X-0.625000X0.400000X-0.625000X0*%
%TD*%
%TA.AperFunction,ComponentPad*%
%ADD17C,1.440000*%
%TD*%
%TA.AperFunction,SMDPad,CuDef*%
%ADD18RoundRect,0.250000X-0.412500X-0.650000X0.412500X-0.650000X0.412500X0.650000X-0.412500X0.650000X0*%
%TD*%
%TA.AperFunction,ComponentPad*%
%ADD19C,1.280000*%
%TD*%
%TA.AperFunction,SMDPad,CuDef*%
%ADD20RoundRect,0.250000X-0.400000X-0.625000X0.400000X-0.625000X0.400000X0.625000X-0.400000X0.625000X0*%
%TD*%
%TA.AperFunction,ComponentPad*%
%ADD21C,2.600000*%
%TD*%
%TA.AperFunction,ComponentPad*%
%ADD22C,5.385000*%
%TD*%
%TA.AperFunction,ComponentPad*%
%ADD23C,4.100000*%
%TD*%
%TA.AperFunction,ViaPad*%
%ADD24C,0.800000*%
%TD*%
%TA.AperFunction,Conductor*%
%ADD25C,2.000000*%
%TD*%
%TA.AperFunction,Conductor*%
%ADD26C,0.500000*%
%TD*%
%TA.AperFunction,Conductor*%
%ADD27C,1.000000*%
%TD*%
%TA.AperFunction,Conductor*%
%ADD28C,0.250000*%
%TD*%
G04 APERTURE END LIST*
D10*
%TO.P,U3,1*%
%TO.N,N/C*%
X156647500Y-64379875D03*
%TO.P,U3,2*%
X156647500Y-65649875D03*
%TO.P,U3,3*%
X156647500Y-66919875D03*
%TO.P,U3,4*%
X156647500Y-68189875D03*
%TO.P,U3,5*%
%TO.N,Net-(RV1-Pad3)*%
X156647500Y-69459875D03*
%TO.P,U3,6*%
%TO.N,Net-(U3-Pad11)*%
X156647500Y-70729875D03*
%TO.P,U3,7,GND*%
%TO.N,Earth*%
X156647500Y-71999875D03*
%TO.P,U3,8*%
%TO.N,Net-(L2-Pad1)*%
X161597500Y-71999875D03*
%TO.P,U3,9*%
%TO.N,Net-(U3-Pad11)*%
X161597500Y-70729875D03*
%TO.P,U3,10*%
%TO.N,Net-(L2-Pad1)*%
X161597500Y-69459875D03*
%TO.P,U3,11*%
%TO.N,Net-(U3-Pad11)*%
X161597500Y-68189875D03*
%TO.P,U3,12*%
%TO.N,Net-(L2-Pad1)*%
X161597500Y-66919875D03*
%TO.P,U3,13*%
%TO.N,Net-(U3-Pad11)*%
X161597500Y-65649875D03*
%TO.P,U3,14,VCC*%
%TO.N,VDrive*%
X161597500Y-64379875D03*
%TD*%
D11*
%TO.P,C1,1*%
%TO.N,Net-(C1-Pad1)*%
X162814000Y-81534000D03*
%TO.P,C1,2*%
%TO.N,Net-(C1-Pad2)*%
X162814000Y-78409000D03*
%TD*%
D12*
%TO.P,C2,1*%
%TO.N,Net-(C2-Pad1)*%
X177000000Y-96000000D03*
%TO.P,C2,2*%
%TO.N,Net-(C1-Pad1)*%
X173875000Y-96000000D03*
%TD*%
%TO.P,C3,1*%
%TO.N,Net-(J3-Pin_1)*%
X168622500Y-83566000D03*
%TO.P,C3,2*%
%TO.N,Net-(C1-Pad1)*%
X165497500Y-83566000D03*
%TD*%
D13*
%TO.P,J3,1,Pin_1*%
%TO.N,Net-(J3-Pin_1)*%
X165785000Y-79925000D03*
D14*
%TO.P,J3,2,Pin_2*%
%TO.N,Net-(J3-Pin_2)*%
X168325000Y-79925000D03*
%TD*%
D15*
%TO.P,C5,1,+*%
%TO.N,VDrive*%
X186000000Y-78500000D03*
%TO.P,C5,2,-*%
%TO.N,Earth*%
X186000000Y-82000000D03*
%TD*%
D16*
%TO.P,R2,1*%
%TO.N,Net-(J3-Pin_1)*%
X177000000Y-93000000D03*
%TO.P,R2,2*%
%TO.N,Net-(J2-Pin_2)*%
X173900000Y-93000000D03*
%TD*%
D13*
%TO.P,J2,1,Pin_1*%
%TO.N,Earth*%
X153340000Y-92100000D03*
D14*
%TO.P,J2,2,Pin_2*%
%TO.N,Net-(J2-Pin_2)*%
X153340000Y-89560000D03*
%TD*%
D10*
%TO.P,U4,1*%
%TO.N,Net-(U3-Pad11)*%
X172522500Y-64379875D03*
%TO.P,U4,2*%
%TO.N,Net-(L2-Pad1)*%
X172522500Y-65649875D03*
%TO.P,U4,3*%
%TO.N,Net-(U3-Pad11)*%
X172522500Y-66919875D03*
%TO.P,U4,4*%
%TO.N,Net-(L2-Pad1)*%
X172522500Y-68189875D03*
%TO.P,U4,5*%
%TO.N,Net-(U3-Pad11)*%
X172522500Y-69459875D03*
%TO.P,U4,6*%
%TO.N,Net-(L2-Pad1)*%
X172522500Y-70729875D03*
%TO.P,U4,7,GND*%
%TO.N,Earth*%
X172522500Y-71999875D03*
%TO.P,U4,8*%
%TO.N,Net-(L2-Pad1)*%
X177472500Y-71999875D03*
%TO.P,U4,9*%
%TO.N,Net-(U3-Pad11)*%
X177472500Y-70729875D03*
%TO.P,U4,10*%
%TO.N,Net-(L2-Pad1)*%
X177472500Y-69459875D03*
%TO.P,U4,11*%
%TO.N,Net-(U3-Pad11)*%
X177472500Y-68189875D03*
%TO.P,U4,12*%
%TO.N,Net-(L2-Pad1)*%
X177472500Y-66919875D03*
%TO.P,U4,13*%
%TO.N,Net-(U3-Pad11)*%
X177472500Y-65649875D03*
%TO.P,U4,14,VCC*%
%TO.N,VDrive*%
X177472500Y-64379875D03*
%TD*%
D17*
%TO.P,RV1,1,1*%
%TO.N,unconnected-(RV1-Pad1)*%
X170440000Y-94660000D03*
%TO.P,RV1,2,2*%
%TO.N,Net-(C2-Pad1)*%
X167900000Y-97200000D03*
%TO.P,RV1,3,3*%
%TO.N,Net-(RV1-Pad3)*%
X165360000Y-94660000D03*
%TD*%
D18*
%TO.P,C4,1*%
%TO.N,Net-(C1-Pad2)*%
X165531000Y-76200000D03*
%TO.P,C4,2*%
%TO.N,Net-(J3-Pin_2)*%
X168656000Y-76200000D03*
%TD*%
D19*
%TO.P,PS1,1,+VIN*%
%TO.N,+12V*%
X173920000Y-79000000D03*
%TO.P,PS1,2,GND*%
%TO.N,Earth*%
X176460000Y-79000000D03*
%TO.P,PS1,3,+VOUT*%
%TO.N,VDrive*%
X179000000Y-79000000D03*
%TD*%
D20*
%TO.P,R3,1*%
%TO.N,Net-(J2-Pin_2)*%
X165510000Y-64729875D03*
%TO.P,R3,2*%
%TO.N,Net-(J3-Pin_2)*%
X168610000Y-64729875D03*
%TD*%
D10*
%TO.P,U2,1*%
%TO.N,Net-(RV1-Pad3)*%
X175050000Y-82380000D03*
%TO.P,U2,2*%
%TO.N,Net-(L1-Pad1)*%
X175050000Y-83650000D03*
%TO.P,U2,3*%
%TO.N,Net-(RV1-Pad3)*%
X175050000Y-84920000D03*
%TO.P,U2,4*%
%TO.N,Net-(L1-Pad1)*%
X175050000Y-86190000D03*
%TO.P,U2,5*%
%TO.N,Net-(RV1-Pad3)*%
X175050000Y-87460000D03*
%TO.P,U2,6*%
%TO.N,Net-(L1-Pad1)*%
X175050000Y-88730000D03*
%TO.P,U2,7,GND*%
%TO.N,Earth*%
X175050000Y-90000000D03*
%TO.P,U2,8*%
%TO.N,Net-(L1-Pad1)*%
X180000000Y-90000000D03*
%TO.P,U2,9*%
%TO.N,Net-(RV1-Pad3)*%
X180000000Y-88730000D03*
%TO.P,U2,10*%
%TO.N,Net-(L1-Pad1)*%
X180000000Y-87460000D03*
%TO.P,U2,11*%
%TO.N,Net-(RV1-Pad3)*%
X180000000Y-86190000D03*
%TO.P,U2,12*%
%TO.N,Net-(L1-Pad1)*%
X180000000Y-84920000D03*
%TO.P,U2,13*%
%TO.N,Net-(RV1-Pad3)*%
X180000000Y-83650000D03*
%TO.P,U2,14,VCC*%
%TO.N,VDrive*%
X180000000Y-82380000D03*
%TD*%
%TO.P,U1,1*%
%TO.N,Net-(C2-Pad1)*%
X156647500Y-87850125D03*
%TO.P,U1,2*%
%TO.N,Net-(U1-Pad2)*%
X156647500Y-89120125D03*
%TO.P,U1,3*%
X156647500Y-90390125D03*
%TO.P,U1,4*%
%TO.N,Net-(U1-Pad4)*%
X156647500Y-91660125D03*
%TO.P,U1,5*%
X156647500Y-92930125D03*
%TO.P,U1,6*%
%TO.N,Net-(RV1-Pad3)*%
X156647500Y-94200125D03*
%TO.P,U1,7,GND*%
%TO.N,Earth*%
X156647500Y-95470125D03*
%TO.P,U1,8*%
%TO.N,Net-(L1-Pad1)*%
X161597500Y-95470125D03*
%TO.P,U1,9*%
%TO.N,Net-(RV1-Pad3)*%
X161597500Y-94200125D03*
%TO.P,U1,10*%
%TO.N,Net-(L1-Pad1)*%
X161597500Y-92930125D03*
%TO.P,U1,11*%
%TO.N,Net-(RV1-Pad3)*%
X161597500Y-91660125D03*
%TO.P,U1,12*%
%TO.N,Net-(L1-Pad1)*%
X161597500Y-90390125D03*
%TO.P,U1,13*%
%TO.N,Net-(RV1-Pad3)*%
X161597500Y-89120125D03*
%TO.P,U1,14,VCC*%
%TO.N,VDrive*%
X161597500Y-87850125D03*
%TD*%
D21*
%TO.P,L2,1,1*%
%TO.N,Net-(L2-Pad1)*%
X168560000Y-70358000D03*
%TO.P,L2,2,2*%
%TO.N,Net-(C1-Pad2)*%
X165560000Y-70358000D03*
%TD*%
D22*
%TO.P,J1,1,1*%
%TO.N,+12V*%
X152132000Y-78350000D03*
D23*
%TO.P,J1,2,2*%
%TO.N,Earth*%
X154432000Y-83650000D03*
%TO.P,J1,3,3*%
X158132000Y-81150000D03*
%TD*%
D21*
%TO.P,L1,1,1*%
%TO.N,Net-(L1-Pad1)*%
X168560000Y-89408000D03*
%TO.P,L1,2,2*%
%TO.N,Net-(C1-Pad1)*%
X165560000Y-89408000D03*
%TD*%
D24*
%TO.N,Net-(C1-Pad1)*%
X174000000Y-96000000D03*
%TO.N,Net-(J3-Pin_1)*%
X168622500Y-83566000D03*
X177100000Y-93000000D03*
%TO.N,Earth*%
X156600000Y-95500000D03*
X172059600Y-71983600D03*
X186000000Y-82000000D03*
X175050000Y-90000000D03*
%TO.N,Net-(J3-Pin_2)*%
X168605200Y-64770000D03*
%TO.N,VDrive*%
X180000000Y-82380000D03*
X161597500Y-87850125D03*
%TO.N,Net-(U3-Pad11)*%
X177495200Y-65582800D03*
X177495200Y-70764400D03*
X177495200Y-68224400D03*
%TO.N,Net-(J2-Pin_2)*%
X165510000Y-64729875D03*
X173900000Y-93100000D03*
%TD*%
D25*
%TO.N,Net-(C1-Pad1)*%
X165497500Y-89345500D02*
X165560000Y-89408000D01*
X163465500Y-81534000D02*
X165497500Y-83566000D01*
X165497500Y-83566000D02*
X165497500Y-89345500D01*
X162814000Y-81534000D02*
X163465500Y-81534000D01*
D26*
%TO.N,Net-(C2-Pad1)*%
X156647500Y-87850125D02*
X156093972Y-87850125D01*
X155200000Y-95846153D02*
X156553847Y-97200000D01*
X156553847Y-97200000D02*
X167900000Y-97200000D01*
X168619999Y-97919999D02*
X175080001Y-97919999D01*
X175080001Y-97919999D02*
X177000000Y-96000000D01*
X167900000Y-97200000D02*
X168619999Y-97919999D01*
X156093972Y-87850125D02*
X155200000Y-88744097D01*
X155200000Y-88744097D02*
X155200000Y-95846153D01*
D27*
%TO.N,Net-(L1-Pad1)*%
X162890125Y-90390125D02*
X161597500Y-90390125D01*
X177180507Y-83650000D02*
X175050000Y-83650000D01*
X166560000Y-91408000D02*
X163908000Y-91408000D01*
X168560000Y-89408000D02*
X166560000Y-91408000D01*
X180000000Y-90000000D02*
X180907082Y-90000000D01*
X162504582Y-92930125D02*
X163908000Y-91526707D01*
X161597500Y-95470125D02*
X162504582Y-95470125D01*
X175050000Y-86190000D02*
X177033503Y-86190000D01*
X181675000Y-89232082D02*
X181675000Y-88227918D01*
X178000000Y-90000000D02*
X176730000Y-88730000D01*
X169238000Y-88730000D02*
X175050000Y-88730000D01*
X181675000Y-88227918D02*
X180907082Y-87460000D01*
X162504582Y-95470125D02*
X163908000Y-94066707D01*
X181675000Y-86692082D02*
X181675000Y-85687918D01*
X178303503Y-87460000D02*
X180000000Y-87460000D01*
X168560000Y-89408000D02*
X169238000Y-88730000D01*
X180907082Y-87460000D02*
X181675000Y-86692082D01*
X181675000Y-85687918D02*
X180907082Y-84920000D01*
X163908000Y-91526707D02*
X163908000Y-91408000D01*
X161597500Y-92930125D02*
X162504582Y-92930125D01*
X180000000Y-84920000D02*
X178450507Y-84920000D01*
X180907082Y-90000000D02*
X181675000Y-89232082D01*
X178450507Y-84920000D02*
X177180507Y-83650000D01*
X180000000Y-90000000D02*
X178000000Y-90000000D01*
X180907082Y-84920000D02*
X180000000Y-84920000D01*
X180000000Y-87460000D02*
X180907082Y-87460000D01*
X176730000Y-88730000D02*
X175050000Y-88730000D01*
X163908000Y-94066707D02*
X163908000Y-91526707D01*
X177033503Y-86190000D02*
X178303503Y-87460000D01*
X163908000Y-91408000D02*
X162890125Y-90390125D01*
D26*
%TO.N,Net-(U1-Pad2)*%
X156647500Y-90390125D02*
X156647500Y-89120125D01*
D25*
%TO.N,Net-(J3-Pin_1)*%
X168622500Y-83566000D02*
X165785000Y-80728500D01*
X165785000Y-80728500D02*
X165785000Y-79925000D01*
D26*
%TO.N,Net-(U1-Pad4)*%
X156647500Y-92930125D02*
X156647500Y-91660125D01*
D25*
%TO.N,Earth*%
X155632000Y-83650000D02*
X158132000Y-81150000D01*
D26*
X174560000Y-74484000D02*
X172059600Y-71983600D01*
D25*
X154432000Y-83650000D02*
X155632000Y-83650000D01*
D26*
X176460000Y-79000000D02*
X174560000Y-77100000D01*
X174560000Y-77100000D02*
X174560000Y-74484000D01*
D27*
%TO.N,Net-(L2-Pad1)*%
X161667197Y-69529572D02*
X161597500Y-69459875D01*
X174699582Y-71999875D02*
X173429582Y-70729875D01*
X164731572Y-68358000D02*
X163560000Y-69529572D01*
X161597500Y-66919875D02*
X163293447Y-66919875D01*
X172522500Y-68189875D02*
X170728125Y-68189875D01*
X166560000Y-68358000D02*
X164731572Y-68358000D01*
X171615418Y-65649875D02*
X170728125Y-66537168D01*
X170728125Y-66537168D02*
X170728125Y-68189875D01*
X172522500Y-65649875D02*
X171615418Y-65649875D01*
X177472500Y-66919875D02*
X174699582Y-66919875D01*
X163293447Y-66919875D02*
X164731572Y-68358000D01*
X177472500Y-71999875D02*
X174699582Y-71999875D01*
X168560000Y-70358000D02*
X166560000Y-68358000D01*
X177472500Y-69459875D02*
X174837325Y-69459875D01*
X163560000Y-69529572D02*
X163560000Y-70944457D01*
X174699582Y-66919875D02*
X173429582Y-65649875D01*
X162504582Y-71999875D02*
X161597500Y-71999875D01*
X173567325Y-68189875D02*
X172522500Y-68189875D01*
X163560000Y-69529572D02*
X161667197Y-69529572D01*
X173429582Y-65649875D02*
X172522500Y-65649875D01*
X168931875Y-70729875D02*
X172522500Y-70729875D01*
X168560000Y-70358000D02*
X168931875Y-70729875D01*
X174837325Y-69459875D02*
X173567325Y-68189875D01*
X170728125Y-68189875D02*
X168560000Y-70358000D01*
X173429582Y-70729875D02*
X172522500Y-70729875D01*
X163560000Y-70944457D02*
X162504582Y-71999875D01*
D25*
%TO.N,Net-(J3-Pin_2)*%
X168656000Y-79594000D02*
X168325000Y-79925000D01*
X168656000Y-76200000D02*
X168656000Y-79594000D01*
D27*
%TO.N,VDrive*%
X177472500Y-64379875D02*
X175797500Y-62704875D01*
X182120000Y-82380000D02*
X186000000Y-78500000D01*
X177472500Y-64379875D02*
X178425875Y-64379875D01*
X163272500Y-62704875D02*
X161597500Y-64379875D01*
X179000000Y-73709375D02*
X179000000Y-79000000D01*
X178425875Y-64379875D02*
X179147500Y-65101500D01*
X179147500Y-73561875D02*
X179000000Y-73709375D01*
X182120000Y-82380000D02*
X180000000Y-82380000D01*
X175797500Y-62704875D02*
X163272500Y-62704875D01*
X179147500Y-65101500D02*
X179147500Y-73561875D01*
X179000000Y-79000000D02*
X179000000Y-81380000D01*
X179000000Y-81380000D02*
X180000000Y-82380000D01*
D28*
%TO.N,Net-(U3-Pad11)*%
X161877500Y-65929875D02*
X166148173Y-65929875D01*
X160297500Y-69806626D02*
X161220749Y-70729875D01*
X171672500Y-63529875D02*
X172522500Y-64379875D01*
X167971827Y-63529875D02*
X171672500Y-63529875D01*
X161597500Y-65649875D02*
X161877500Y-65929875D01*
X154940000Y-67818000D02*
X154940000Y-70358000D01*
X161597500Y-65649875D02*
X159564251Y-65649875D01*
X160297500Y-69113124D02*
X160297500Y-69806626D01*
X173670599Y-69459875D02*
X172522500Y-69459875D01*
X173772500Y-64379875D02*
X175042500Y-65649875D01*
X161220749Y-65649875D02*
X160274000Y-66596624D01*
X173532856Y-66919875D02*
X174802856Y-68189875D01*
X157650126Y-67564000D02*
X155194000Y-67564000D01*
X154940000Y-70358000D02*
X155311875Y-70729875D01*
X174802856Y-68189875D02*
X177495200Y-68224400D01*
X167081200Y-64420502D02*
X167971827Y-63529875D01*
X177495200Y-68224400D02*
X177472500Y-68189875D01*
X160274000Y-67243126D02*
X161220749Y-68189875D01*
X161220749Y-68189875D02*
X160297500Y-69113124D01*
X174940599Y-70729875D02*
X177495200Y-70764400D01*
X161597500Y-65649875D02*
X161220749Y-65649875D01*
X159564251Y-65649875D02*
X157650126Y-67564000D01*
X155311875Y-70729875D02*
X156647500Y-70729875D01*
X177495200Y-70764400D02*
X177472500Y-70729875D01*
X177495200Y-65582800D02*
X177472500Y-65649875D01*
X160274000Y-66596624D02*
X160274000Y-67243126D01*
X161220749Y-70729875D02*
X161597500Y-70729875D01*
X172522500Y-66919875D02*
X173532856Y-66919875D01*
X155194000Y-67564000D02*
X154940000Y-67818000D01*
X166148173Y-65929875D02*
X167081200Y-64996848D01*
X173670599Y-69459875D02*
X174940599Y-70729875D01*
X172522500Y-64379875D02*
X173772500Y-64379875D01*
X175042500Y-65649875D02*
X177495200Y-65582800D01*
X167081200Y-64996848D02*
X167081200Y-64420502D01*
D25*
%TO.N,Net-(C1-Pad2)*%
X165531000Y-76200000D02*
X165531000Y-70387000D01*
X163322000Y-78409000D02*
X165531000Y-76200000D01*
X162814000Y-78409000D02*
X163322000Y-78409000D01*
X165531000Y-70387000D02*
X165560000Y-70358000D01*
D26*
%TO.N,Net-(RV1-Pad3)*%
X161364000Y-86260097D02*
X160172500Y-87451597D01*
X156647500Y-69459875D02*
X157201028Y-69459875D01*
X158200125Y-94200125D02*
X156647500Y-94200125D01*
X175050000Y-87460000D02*
X174496472Y-87460000D01*
X159421028Y-96420125D02*
X157201028Y-94200125D01*
X161597500Y-94200125D02*
X158200125Y-94200125D01*
X178176472Y-82380000D02*
X179446472Y-83650000D01*
X177107005Y-84920000D02*
X175050000Y-84920000D01*
X161043972Y-94200125D02*
X160172500Y-93328653D01*
X174496472Y-84920000D02*
X173625000Y-84048528D01*
X180000000Y-86190000D02*
X178377005Y-86190000D01*
X181150584Y-91100000D02*
X182625000Y-89625584D01*
X157201028Y-94200125D02*
X156647500Y-94200125D01*
X157201028Y-69459875D02*
X161364000Y-73622847D01*
X175050000Y-82380000D02*
X178176472Y-82380000D01*
X165360000Y-94660000D02*
X166378233Y-94660000D01*
X180980584Y-83650000D02*
X180000000Y-83650000D01*
X161364000Y-73622847D02*
X161364000Y-86260097D01*
X160172500Y-90788653D02*
X161043972Y-91660125D01*
X161597500Y-89120125D02*
X161043972Y-89120125D01*
X182625000Y-89625584D02*
X182625000Y-85294416D01*
X160172500Y-87451597D02*
X160172500Y-88290500D01*
X174496472Y-82380000D02*
X175050000Y-82380000D01*
X160172500Y-89991597D02*
X161043972Y-89120125D01*
X165360000Y-94660000D02*
X163599875Y-96420125D01*
X173625000Y-85791472D02*
X174496472Y-84920000D01*
X161043972Y-91660125D02*
X161597500Y-91660125D01*
X176960000Y-87460000D02*
X175050000Y-87460000D01*
X178377005Y-86190000D02*
X177107005Y-84920000D01*
X160172500Y-92531597D02*
X161043972Y-91660125D01*
X174496472Y-87460000D02*
X173625000Y-86588528D01*
X180000000Y-88730000D02*
X178230000Y-88730000D01*
X179446472Y-83650000D02*
X180000000Y-83650000D01*
X160172500Y-93328653D02*
X160172500Y-92531597D01*
X173625000Y-83251472D02*
X174496472Y-82380000D01*
X169938233Y-91100000D02*
X181150584Y-91100000D01*
X182625000Y-85294416D02*
X180980584Y-83650000D01*
X161597500Y-94200125D02*
X161043972Y-94200125D01*
X166378233Y-94660000D02*
X169938233Y-91100000D01*
X173625000Y-84048528D02*
X173625000Y-83251472D01*
X160172500Y-88290500D02*
X161002125Y-89120125D01*
X175050000Y-84920000D02*
X174496472Y-84920000D01*
X163599875Y-96420125D02*
X159421028Y-96420125D01*
X160172500Y-89991597D02*
X160172500Y-90788653D01*
X161002125Y-89120125D02*
X161597500Y-89120125D01*
X173625000Y-86588528D02*
X173625000Y-85791472D01*
X178230000Y-88730000D02*
X176960000Y-87460000D01*
%TD*%
%TA.AperFunction,Conductor*%
%TO.N,Earth*%
G36*
X173551999Y-89750000D02*
G01*
X175176000Y-89750000D01*
X175243039Y-89769685D01*
X175288794Y-89822489D01*
X175300000Y-89874000D01*
X175300000Y-90126000D01*
X175280315Y-90193039D01*
X175227511Y-90238794D01*
X175176000Y-90250000D01*
X173577705Y-90250000D01*
X173561924Y-90267071D01*
X173560017Y-90276150D01*
X173510965Y-90325906D01*
X173450764Y-90341500D01*
X170318301Y-90341500D01*
X170251262Y-90321815D01*
X170205507Y-90269011D01*
X170195563Y-90199853D01*
X170202873Y-90172198D01*
X170229646Y-90103980D01*
X170292999Y-89942559D01*
X170305732Y-89886771D01*
X170317570Y-89834908D01*
X170351678Y-89773929D01*
X170413340Y-89741071D01*
X170438461Y-89738500D01*
X173512835Y-89738500D01*
X173551999Y-89750000D01*
G37*
%TD.AperFunction*%
%TA.AperFunction,Conductor*%
G36*
X167244703Y-71604763D02*
G01*
X167247833Y-71607571D01*
X167293823Y-71650243D01*
X167429252Y-71775903D01*
X167429254Y-71775904D01*
X167429257Y-71775907D01*
X167653215Y-71928599D01*
X167897428Y-72046206D01*
X168156442Y-72126101D01*
X168156443Y-72126101D01*
X168156446Y-72126102D01*
X168424464Y-72166499D01*
X168424469Y-72166499D01*
X168424472Y-72166500D01*
X168695527Y-72166500D01*
X168695528Y-72166500D01*
X168695535Y-72166499D01*
X168963553Y-72126102D01*
X168963554Y-72126101D01*
X168963558Y-72126101D01*
X169222572Y-72046206D01*
X169466786Y-71928599D01*
X169690743Y-71775907D01*
X169695520Y-71771474D01*
X169758052Y-71740308D01*
X169779859Y-71738375D01*
X170985335Y-71738375D01*
X171024499Y-71749875D01*
X172648500Y-71749875D01*
X172715539Y-71769560D01*
X172761294Y-71822364D01*
X172772500Y-71873875D01*
X172772500Y-72799875D01*
X173413134Y-72799875D01*
X173413149Y-72799874D01*
X173449989Y-72796975D01*
X173449995Y-72796974D01*
X173607693Y-72751158D01*
X173607696Y-72751157D01*
X173749050Y-72667561D01*
X173749057Y-72667556D01*
X173757359Y-72659254D01*
X173818681Y-72625767D01*
X173888372Y-72630749D01*
X173932724Y-72659251D01*
X173949278Y-72675805D01*
X173953358Y-72680307D01*
X173983013Y-72716443D01*
X174025313Y-72751157D01*
X174101549Y-72813722D01*
X174136578Y-72842470D01*
X174136579Y-72842470D01*
X174136581Y-72842472D01*
X174136584Y-72842474D01*
X174311773Y-72936114D01*
X174311775Y-72936114D01*
X174311778Y-72936116D01*
X174501881Y-72993783D01*
X174501880Y-72993783D01*
X174519606Y-72995528D01*
X174699582Y-73013255D01*
X174733504Y-73009913D01*
X174746097Y-73008674D01*
X174752178Y-73008375D01*
X177522044Y-73008375D01*
X177522047Y-73008375D01*
X177670201Y-72993783D01*
X177860304Y-72936116D01*
X177956548Y-72884672D01*
X178024949Y-72870431D01*
X178090193Y-72895431D01*
X178131564Y-72951735D01*
X178139000Y-72994031D01*
X178139000Y-73149745D01*
X178124358Y-73208199D01*
X178063758Y-73321571D01*
X178006091Y-73511671D01*
X177986620Y-73709375D01*
X177991201Y-73755892D01*
X177991500Y-73761972D01*
X177991500Y-78419554D01*
X177978500Y-78474826D01*
X177924472Y-78583326D01*
X177924466Y-78583341D01*
X177866219Y-78788058D01*
X177866219Y-78788060D01*
X177849202Y-78971693D01*
X177838476Y-78998702D01*
X177847424Y-79015939D01*
X177849202Y-79028306D01*
X177862854Y-79175622D01*
X177866073Y-79210369D01*
X177866219Y-79211939D01*
X177866219Y-79211941D01*
X177924466Y-79416658D01*
X177924467Y-79416660D01*
X177924468Y-79416663D01*
X177974917Y-79517977D01*
X177978500Y-79525172D01*
X177991500Y-79580444D01*
X177991500Y-81327401D01*
X177991201Y-81333481D01*
X177986620Y-81379999D01*
X177996995Y-81485347D01*
X177983976Y-81553993D01*
X177935910Y-81604703D01*
X177873592Y-81621500D01*
X176158468Y-81621500D01*
X176123873Y-81616576D01*
X175978835Y-81574438D01*
X175978829Y-81574437D01*
X175941507Y-81571500D01*
X175941502Y-81571500D01*
X174158498Y-81571500D01*
X174158492Y-81571500D01*
X174121170Y-81574437D01*
X174121164Y-81574438D01*
X173961403Y-81620853D01*
X173961398Y-81620855D01*
X173818196Y-81705544D01*
X173818187Y-81705551D01*
X173700551Y-81823187D01*
X173700544Y-81823196D01*
X173615855Y-81966398D01*
X173615853Y-81966403D01*
X173569438Y-82126164D01*
X173569437Y-82126170D01*
X173566500Y-82163492D01*
X173566500Y-82185928D01*
X173546815Y-82252967D01*
X173530181Y-82273609D01*
X173134122Y-82669667D01*
X173120495Y-82681445D01*
X173100941Y-82696003D01*
X173066977Y-82736478D01*
X173063330Y-82740459D01*
X173057421Y-82746370D01*
X173037425Y-82771657D01*
X173036288Y-82773051D01*
X172986967Y-82831832D01*
X172983001Y-82837863D01*
X172982963Y-82837838D01*
X172978782Y-82844400D01*
X172978821Y-82844424D01*
X172975035Y-82850560D01*
X172963772Y-82874714D01*
X172942587Y-82920142D01*
X172941816Y-82921735D01*
X172907391Y-82990282D01*
X172904923Y-82997065D01*
X172904878Y-82997048D01*
X172902322Y-83004404D01*
X172902366Y-83004419D01*
X172900096Y-83011265D01*
X172884576Y-83086427D01*
X172884186Y-83088185D01*
X172866499Y-83162816D01*
X172865661Y-83169991D01*
X172865613Y-83169985D01*
X172864823Y-83177716D01*
X172864870Y-83177721D01*
X172864240Y-83184910D01*
X172866474Y-83261664D01*
X172866500Y-83263467D01*
X172866500Y-83984234D01*
X172865191Y-84002204D01*
X172861658Y-84026320D01*
X172866263Y-84078948D01*
X172866499Y-84084347D01*
X172866499Y-84092704D01*
X172870244Y-84124744D01*
X172870427Y-84126536D01*
X172877112Y-84202955D01*
X172878572Y-84210022D01*
X172878526Y-84210031D01*
X172880209Y-84217622D01*
X172880254Y-84217612D01*
X172881919Y-84224638D01*
X172908163Y-84296742D01*
X172908754Y-84298443D01*
X172914295Y-84315164D01*
X172932886Y-84371266D01*
X172932889Y-84371271D01*
X172935940Y-84377814D01*
X172935896Y-84377834D01*
X172939284Y-84384832D01*
X172939327Y-84384811D01*
X172942568Y-84391265D01*
X172984741Y-84455385D01*
X172985703Y-84456895D01*
X173025970Y-84522179D01*
X173025971Y-84522180D01*
X173025973Y-84522183D01*
X173030451Y-84527846D01*
X173030413Y-84527875D01*
X173035320Y-84533900D01*
X173035357Y-84533870D01*
X173040002Y-84539405D01*
X173095828Y-84592074D01*
X173097122Y-84593331D01*
X173336109Y-84832318D01*
X173369594Y-84893641D01*
X173364610Y-84963333D01*
X173336109Y-85007680D01*
X173134122Y-85209667D01*
X173120495Y-85221445D01*
X173100941Y-85236003D01*
X173066977Y-85276478D01*
X173063330Y-85280459D01*
X173057421Y-85286370D01*
X173037425Y-85311657D01*
X173036288Y-85313051D01*
X172986967Y-85371832D01*
X172983001Y-85377863D01*
X172982963Y-85377838D01*
X172978782Y-85384400D01*
X172978821Y-85384424D01*
X172975035Y-85390560D01*
X172955773Y-85431866D01*
X172942587Y-85460142D01*
X172941816Y-85461735D01*
X172907391Y-85530282D01*
X172904923Y-85537065D01*
X172904878Y-85537048D01*
X172902322Y-85544404D01*
X172902366Y-85544419D01*
X172900096Y-85551265D01*
X172884576Y-85626427D01*
X172884186Y-85628185D01*
X172866499Y-85702816D01*
X172865661Y-85709991D01*
X172865613Y-85709985D01*
X172864823Y-85717716D01*
X172864870Y-85717721D01*
X172864240Y-85724910D01*
X172866474Y-85801664D01*
X172866500Y-85803467D01*
X172866500Y-86524234D01*
X172865191Y-86542204D01*
X172861658Y-86566320D01*
X172866263Y-86618948D01*
X172866499Y-86624347D01*
X172866499Y-86632704D01*
X172870244Y-86664744D01*
X172870427Y-86666536D01*
X172877112Y-86742955D01*
X172878572Y-86750022D01*
X172878526Y-86750031D01*
X172880209Y-86757622D01*
X172880254Y-86757612D01*
X172881919Y-86764638D01*
X172908163Y-86836742D01*
X172908754Y-86838443D01*
X172927083Y-86893755D01*
X172932886Y-86911266D01*
X172932889Y-86911271D01*
X172935940Y-86917814D01*
X172935896Y-86917834D01*
X172939284Y-86924832D01*
X172939327Y-86924811D01*
X172942568Y-86931265D01*
X172984741Y-86995385D01*
X172985703Y-86996895D01*
X173025970Y-87062179D01*
X173025971Y-87062180D01*
X173025973Y-87062183D01*
X173030451Y-87067846D01*
X173030413Y-87067875D01*
X173035320Y-87073900D01*
X173035357Y-87073870D01*
X173040002Y-87079405D01*
X173095828Y-87132074D01*
X173097122Y-87133331D01*
X173473610Y-87509819D01*
X173507095Y-87571142D01*
X173502111Y-87640834D01*
X173460239Y-87696767D01*
X173394775Y-87721184D01*
X173385929Y-87721500D01*
X169290598Y-87721500D01*
X169284518Y-87721201D01*
X169238001Y-87716620D01*
X169231913Y-87716620D01*
X169231913Y-87714942D01*
X169194652Y-87711181D01*
X168963563Y-87639900D01*
X168963553Y-87639897D01*
X168695535Y-87599500D01*
X168695528Y-87599500D01*
X168424472Y-87599500D01*
X168424464Y-87599500D01*
X168156446Y-87639897D01*
X168156440Y-87639899D01*
X167897427Y-87719794D01*
X167653219Y-87837398D01*
X167429256Y-87990093D01*
X167230560Y-88174456D01*
X167230557Y-88174458D01*
X167226944Y-88178990D01*
X167169753Y-88219128D01*
X167099942Y-88221975D01*
X167039673Y-88186626D01*
X167008083Y-88124306D01*
X167006000Y-88101673D01*
X167006000Y-84382203D01*
X167025685Y-84315164D01*
X167078489Y-84269409D01*
X167147647Y-84259465D01*
X167211203Y-84288490D01*
X167217675Y-84294517D01*
X167598819Y-84675661D01*
X167598825Y-84675666D01*
X167601461Y-84678302D01*
X167606258Y-84683693D01*
X167610967Y-84689649D01*
X167610969Y-84689651D01*
X167610970Y-84689652D01*
X167736348Y-84815030D01*
X167887262Y-84908115D01*
X167887265Y-84908116D01*
X167887267Y-84908117D01*
X167923129Y-84920000D01*
X168053248Y-84963116D01*
X168056875Y-84964445D01*
X168172257Y-85010882D01*
X168409862Y-85064395D01*
X168652976Y-85079102D01*
X168848354Y-85059361D01*
X168895291Y-85054619D01*
X168895291Y-85054618D01*
X168895299Y-85054618D01*
X169130558Y-84991581D01*
X169196639Y-84961840D01*
X169202554Y-84959536D01*
X169357738Y-84908115D01*
X169508652Y-84815030D01*
X169634030Y-84689652D01*
X169634035Y-84689642D01*
X169638509Y-84683986D01*
X169639148Y-84684491D01*
X169652914Y-84667783D01*
X169734863Y-84592184D01*
X169776215Y-84539402D01*
X169885070Y-84400459D01*
X170002577Y-84187122D01*
X170084340Y-83957699D01*
X170128242Y-83718131D01*
X170133147Y-83474623D01*
X170098926Y-83233482D01*
X170095534Y-83222596D01*
X170026471Y-83000964D01*
X170026468Y-83000956D01*
X170026467Y-83000952D01*
X169917646Y-82783057D01*
X169775281Y-82585440D01*
X169775278Y-82585437D01*
X169775276Y-82585434D01*
X169643540Y-82453699D01*
X169638743Y-82448307D01*
X169634033Y-82442351D01*
X169572584Y-82380902D01*
X169508652Y-82316970D01*
X169508649Y-82316968D01*
X169508648Y-82316967D01*
X169502683Y-82312250D01*
X169497296Y-82307455D01*
X168752049Y-81562208D01*
X168718564Y-81500885D01*
X168723548Y-81431193D01*
X168765420Y-81375260D01*
X168802837Y-81356142D01*
X168890048Y-81328967D01*
X169107943Y-81220146D01*
X169305560Y-81077781D01*
X169711552Y-80671787D01*
X169712351Y-80671006D01*
X169741897Y-80642627D01*
X169788802Y-80597575D01*
X169833472Y-80538129D01*
X169835763Y-80535264D01*
X169883946Y-80478620D01*
X169906010Y-80442120D01*
X169909496Y-80436958D01*
X169935117Y-80402865D01*
X169969666Y-80337035D01*
X169971475Y-80333829D01*
X170009948Y-80270188D01*
X170025873Y-80230615D01*
X170028484Y-80224966D01*
X170048304Y-80187205D01*
X170071845Y-80116685D01*
X170073128Y-80113201D01*
X170100882Y-80044244D01*
X170105247Y-80024858D01*
X170110254Y-80002622D01*
X170111926Y-79996628D01*
X170125431Y-79956182D01*
X170137351Y-79882826D01*
X170138062Y-79879160D01*
X170149904Y-79826580D01*
X170154396Y-79806637D01*
X170156970Y-79764066D01*
X170157658Y-79757869D01*
X170162796Y-79726265D01*
X170164500Y-79715783D01*
X170164500Y-79641479D01*
X170164613Y-79637735D01*
X170166460Y-79607197D01*
X170169102Y-79563524D01*
X170164813Y-79521084D01*
X170164500Y-79514849D01*
X170164500Y-79000000D01*
X172766580Y-79000000D01*
X172786218Y-79211939D01*
X172786219Y-79211941D01*
X172844466Y-79416658D01*
X172844472Y-79416673D01*
X172939339Y-79607190D01*
X172939343Y-79607197D01*
X173067613Y-79777056D01*
X173224908Y-79920448D01*
X173224910Y-79920450D01*
X173405872Y-80032497D01*
X173405874Y-80032498D01*
X173405876Y-80032499D01*
X173405879Y-80032500D01*
X173405881Y-80032501D01*
X173419759Y-80037877D01*
X173604352Y-80109389D01*
X173813576Y-80148500D01*
X174026422Y-80148500D01*
X174026424Y-80148500D01*
X174235648Y-80109389D01*
X174434124Y-80032499D01*
X174615091Y-79920449D01*
X174756939Y-79791138D01*
X174772386Y-79777056D01*
X174782194Y-79764068D01*
X174900657Y-79607197D01*
X174995532Y-79416663D01*
X175053781Y-79211940D01*
X175070797Y-79028306D01*
X175081522Y-79001296D01*
X175080176Y-78998702D01*
X175307013Y-78998702D01*
X175315961Y-79015940D01*
X175317739Y-79028307D01*
X175334609Y-79210369D01*
X175392427Y-79413582D01*
X175486596Y-79602698D01*
X175486601Y-79602706D01*
X175493975Y-79612470D01*
X176070786Y-79035658D01*
X176084465Y-79122019D01*
X176140551Y-79232093D01*
X176227907Y-79319449D01*
X176337981Y-79375535D01*
X176424339Y-79389212D01*
X175850255Y-79963296D01*
X175850256Y-79963297D01*
X175949677Y-80024856D01*
X175949683Y-80024859D01*
X176146685Y-80101177D01*
X176354365Y-80140000D01*
X176565635Y-80140000D01*
X176773314Y-80101177D01*
X176970318Y-80024858D01*
X176970319Y-80024857D01*
X177069743Y-79963296D01*
X176495660Y-79389212D01*
X176582019Y-79375535D01*
X176692093Y-79319449D01*
X176779449Y-79232093D01*
X176835535Y-79122019D01*
X176849213Y-79035659D01*
X177426022Y-79612469D01*
X177426024Y-79612469D01*
X177433398Y-79602705D01*
X177433401Y-79602701D01*
X177527572Y-79413581D01*
X177585390Y-79210369D01*
X177602260Y-79028307D01*
X177612985Y-79001296D01*
X177604038Y-78984058D01*
X177602260Y-78971692D01*
X177585390Y-78789630D01*
X177527572Y-78586417D01*
X177433403Y-78397302D01*
X177433401Y-78397299D01*
X177426023Y-78387529D01*
X176849212Y-78964338D01*
X176835535Y-78877981D01*
X176779449Y-78767907D01*
X176692093Y-78680551D01*
X176582019Y-78624465D01*
X176495659Y-78610786D01*
X177069743Y-78036702D01*
X177069742Y-78036701D01*
X176970322Y-77975144D01*
X176970316Y-77975140D01*
X176773314Y-77898822D01*
X176565635Y-77860000D01*
X176354365Y-77860000D01*
X176146680Y-77898823D01*
X175949691Y-77975137D01*
X175949678Y-77975143D01*
X175850255Y-78036702D01*
X176424340Y-78610786D01*
X176337981Y-78624465D01*
X176227907Y-78680551D01*
X176140551Y-78767907D01*
X176084465Y-78877981D01*
X176070787Y-78964339D01*
X175493975Y-78387529D01*
X175486600Y-78397296D01*
X175392427Y-78586418D01*
X175334609Y-78789630D01*
X175317739Y-78971692D01*
X175307013Y-78998702D01*
X175080176Y-78998702D01*
X175072575Y-78984059D01*
X175070797Y-78971692D01*
X175053781Y-78788060D01*
X175053780Y-78788058D01*
X175034419Y-78720012D01*
X174995532Y-78583337D01*
X174990390Y-78573011D01*
X174900660Y-78392809D01*
X174900656Y-78392802D01*
X174858280Y-78336687D01*
X174772388Y-78222946D01*
X174772386Y-78222943D01*
X174615091Y-78079551D01*
X174615089Y-78079549D01*
X174434127Y-77967502D01*
X174434118Y-77967498D01*
X174285267Y-77909833D01*
X174235648Y-77890611D01*
X174026424Y-77851500D01*
X174026422Y-77851500D01*
X173813578Y-77851500D01*
X173813576Y-77851500D01*
X173604352Y-77890611D01*
X173604349Y-77890611D01*
X173604349Y-77890612D01*
X173405881Y-77967498D01*
X173405872Y-77967502D01*
X173224910Y-78079549D01*
X173224908Y-78079551D01*
X173067613Y-78222943D01*
X172939343Y-78392802D01*
X172939339Y-78392809D01*
X172844472Y-78583326D01*
X172844466Y-78583341D01*
X172786219Y-78788058D01*
X172786218Y-78788060D01*
X172766580Y-78999999D01*
X172766580Y-79000000D01*
X170164500Y-79000000D01*
X170164500Y-76139212D01*
X170164499Y-76139193D01*
X170159961Y-76082983D01*
X170149810Y-75957232D01*
X170091523Y-75720752D01*
X170044965Y-75611476D01*
X169996060Y-75496692D01*
X169996058Y-75496689D01*
X169996056Y-75496684D01*
X169865883Y-75290832D01*
X169704375Y-75108526D01*
X169682665Y-75090800D01*
X169673054Y-75081037D01*
X169672637Y-75081455D01*
X169667530Y-75076348D01*
X169542152Y-74950970D01*
X169391238Y-74857885D01*
X169233501Y-74805617D01*
X169231051Y-74804746D01*
X169077061Y-74746345D01*
X169077058Y-74746344D01*
X169077057Y-74746344D01*
X169033297Y-74737410D01*
X168838425Y-74697626D01*
X168838417Y-74697625D01*
X168595067Y-74687818D01*
X168595066Y-74687818D01*
X168353278Y-74717176D01*
X168119337Y-74784939D01*
X168072871Y-74806987D01*
X168065788Y-74809829D01*
X167920764Y-74857884D01*
X167920759Y-74857886D01*
X167769846Y-74950971D01*
X167644468Y-75076349D01*
X167639990Y-75082013D01*
X167639399Y-75081546D01*
X167627667Y-75096079D01*
X167523199Y-75196422D01*
X167376886Y-75391129D01*
X167376880Y-75391140D01*
X167273296Y-75588502D01*
X167224712Y-75638715D01*
X167156693Y-75654689D01*
X167090835Y-75631354D01*
X167048048Y-75576117D01*
X167039500Y-75530876D01*
X167039500Y-72249876D01*
X171050204Y-72249876D01*
X171050399Y-72252361D01*
X171096218Y-72410073D01*
X171179814Y-72551427D01*
X171179821Y-72551436D01*
X171295938Y-72667553D01*
X171295947Y-72667560D01*
X171437303Y-72751157D01*
X171437306Y-72751158D01*
X171595004Y-72796974D01*
X171595010Y-72796975D01*
X171631850Y-72799874D01*
X171631866Y-72799875D01*
X172272500Y-72799875D01*
X172272500Y-72249875D01*
X171050205Y-72249875D01*
X171050204Y-72249876D01*
X167039500Y-72249876D01*
X167039500Y-71698476D01*
X167059185Y-71631437D01*
X167111989Y-71585682D01*
X167181147Y-71575738D01*
X167244703Y-71604763D01*
G37*
%TD.AperFunction*%
%TA.AperFunction,Conductor*%
G36*
X168078418Y-57218034D02*
G01*
X169026319Y-57257763D01*
X169028869Y-57257923D01*
X169974287Y-57337312D01*
X169976785Y-57337575D01*
X170918039Y-57456482D01*
X170920602Y-57456861D01*
X171388320Y-57535969D01*
X171856049Y-57615079D01*
X171858565Y-57615560D01*
X172786540Y-57812807D01*
X172789049Y-57813395D01*
X173707953Y-58049330D01*
X173710421Y-58050018D01*
X174443514Y-58271352D01*
X174618655Y-58324230D01*
X174621096Y-58325022D01*
X175517064Y-58637031D01*
X175519488Y-58637934D01*
X176401532Y-58987160D01*
X176403926Y-58988166D01*
X177270619Y-59374043D01*
X177272938Y-59375133D01*
X178122708Y-59796962D01*
X178125009Y-59798165D01*
X178956373Y-60255212D01*
X178958584Y-60256487D01*
X179770089Y-60747952D01*
X179772253Y-60749325D01*
X180562497Y-61274361D01*
X180564583Y-61275811D01*
X181332131Y-61833469D01*
X181334133Y-61834988D01*
X181874490Y-62263269D01*
X182077659Y-62424299D01*
X182079657Y-62425951D01*
X182797818Y-63045853D01*
X182799733Y-63047577D01*
X183491305Y-63697006D01*
X183493156Y-63698818D01*
X183687836Y-63897619D01*
X184156929Y-64376641D01*
X184158697Y-64378523D01*
X184450185Y-64702253D01*
X184793492Y-65083534D01*
X184795189Y-65085500D01*
X185399924Y-65816500D01*
X185401530Y-65818525D01*
X185966926Y-66563406D01*
X185975107Y-66574184D01*
X185976633Y-66576285D01*
X186331261Y-67086527D01*
X186472665Y-67289982D01*
X186518060Y-67355296D01*
X186519497Y-67357459D01*
X187027845Y-68158488D01*
X187029190Y-68160709D01*
X187503526Y-68982285D01*
X187504771Y-68984548D01*
X187903127Y-69746532D01*
X187944296Y-69825281D01*
X187945451Y-69827607D01*
X188349395Y-70686033D01*
X188350452Y-70688406D01*
X188718079Y-71562956D01*
X188719035Y-71565371D01*
X188973600Y-72249875D01*
X189033177Y-72410073D01*
X189049724Y-72454565D01*
X189050578Y-72457018D01*
X189343739Y-73359277D01*
X189344490Y-73361763D01*
X189599609Y-74275498D01*
X189600255Y-74278013D01*
X189816889Y-75201640D01*
X189817429Y-75204180D01*
X189995198Y-76136075D01*
X189995631Y-76138636D01*
X190134218Y-77077143D01*
X190134544Y-77079720D01*
X190233711Y-78023232D01*
X190233926Y-78025795D01*
X190293438Y-78971692D01*
X190293496Y-78972611D01*
X190293605Y-78975206D01*
X190313472Y-79923700D01*
X190313472Y-79926298D01*
X190293605Y-80874793D01*
X190293496Y-80877374D01*
X190233991Y-81823196D01*
X190233929Y-81824179D01*
X190233711Y-81826767D01*
X190134544Y-82770279D01*
X190134218Y-82772856D01*
X189995631Y-83711363D01*
X189995198Y-83713924D01*
X189817429Y-84645819D01*
X189816889Y-84648359D01*
X189600255Y-85571986D01*
X189599609Y-85574501D01*
X189344490Y-86488236D01*
X189343739Y-86490722D01*
X189050578Y-87392981D01*
X189049724Y-87395434D01*
X188719035Y-88284628D01*
X188718079Y-88287043D01*
X188350452Y-89161593D01*
X188349395Y-89163966D01*
X187945451Y-90022392D01*
X187944296Y-90024718D01*
X187504778Y-90865439D01*
X187503526Y-90867714D01*
X187029190Y-91689290D01*
X187027845Y-91691511D01*
X186519497Y-92492540D01*
X186518060Y-92494703D01*
X185976633Y-93273714D01*
X185975107Y-93275815D01*
X185401538Y-94031464D01*
X185399924Y-94033499D01*
X184795189Y-94764499D01*
X184793492Y-94766465D01*
X184158707Y-95471465D01*
X184156929Y-95473358D01*
X183493161Y-96151176D01*
X183491305Y-96152993D01*
X182799733Y-96802422D01*
X182797803Y-96804160D01*
X182079660Y-97424045D01*
X182077659Y-97425700D01*
X181547098Y-97846218D01*
X181403318Y-97960177D01*
X181334171Y-98014982D01*
X181332102Y-98016552D01*
X180564605Y-98574172D01*
X180562472Y-98575655D01*
X179772272Y-99100662D01*
X179770079Y-99102053D01*
X178958623Y-99593489D01*
X178956373Y-99594787D01*
X178125009Y-100051834D01*
X178122708Y-100053037D01*
X177272969Y-100474851D01*
X177270619Y-100475956D01*
X176403926Y-100861833D01*
X176401532Y-100862839D01*
X175519488Y-101212065D01*
X175517054Y-101212971D01*
X174621125Y-101524967D01*
X174618655Y-101525769D01*
X173710437Y-101799976D01*
X173707935Y-101800674D01*
X172789060Y-102036601D01*
X172786531Y-102037194D01*
X171858591Y-102234434D01*
X171856040Y-102234921D01*
X170920602Y-102393138D01*
X170918033Y-102393517D01*
X170166787Y-102488422D01*
X169976831Y-102512419D01*
X169974259Y-102512689D01*
X169028889Y-102592074D01*
X169026297Y-102592237D01*
X168587207Y-102610640D01*
X168078418Y-102631965D01*
X168075851Y-102632019D01*
X167127149Y-102632019D01*
X167124581Y-102631965D01*
X166596380Y-102609827D01*
X166176702Y-102592237D01*
X166174110Y-102592074D01*
X165228740Y-102512689D01*
X165226173Y-102512419D01*
X164925809Y-102474475D01*
X164284966Y-102393517D01*
X164282397Y-102393138D01*
X163346959Y-102234921D01*
X163344408Y-102234434D01*
X162416468Y-102037194D01*
X162413939Y-102036601D01*
X161495064Y-101800674D01*
X161492562Y-101799976D01*
X160584344Y-101525769D01*
X160581874Y-101524967D01*
X159685945Y-101212971D01*
X159683511Y-101212065D01*
X158801467Y-100862839D01*
X158799073Y-100861833D01*
X157932380Y-100475956D01*
X157930041Y-100474856D01*
X157179081Y-100102077D01*
X157080291Y-100053037D01*
X157077990Y-100051834D01*
X156246626Y-99594787D01*
X156244401Y-99593503D01*
X155432920Y-99102053D01*
X155430727Y-99100662D01*
X154640512Y-98575645D01*
X154638407Y-98574181D01*
X153870876Y-98016536D01*
X153868859Y-98015005D01*
X153416737Y-97656658D01*
X153125340Y-97425700D01*
X153123339Y-97424045D01*
X152615695Y-96985858D01*
X152405183Y-96804149D01*
X152403266Y-96802422D01*
X151711694Y-96152993D01*
X151709838Y-96151176D01*
X151655823Y-96096018D01*
X151295407Y-95727973D01*
X151046070Y-95473358D01*
X151044304Y-95471478D01*
X150409507Y-94766465D01*
X150407810Y-94764499D01*
X149803075Y-94033499D01*
X149801474Y-94031480D01*
X149227883Y-93275803D01*
X149226366Y-93273714D01*
X148837097Y-92713629D01*
X148684929Y-92494688D01*
X148683502Y-92492540D01*
X148175154Y-91691511D01*
X148173809Y-91689290D01*
X148165586Y-91675048D01*
X147942696Y-91288989D01*
X147699473Y-90867714D01*
X147698236Y-90865467D01*
X147258693Y-90024698D01*
X147257548Y-90022392D01*
X147248701Y-90003592D01*
X147125261Y-89741268D01*
X146853604Y-89163966D01*
X146852547Y-89161593D01*
X146842505Y-89137705D01*
X146661253Y-88706523D01*
X146484920Y-88287043D01*
X146483964Y-88284628D01*
X146347821Y-87918552D01*
X146153262Y-87395398D01*
X146152432Y-87393013D01*
X145859256Y-86490708D01*
X145858520Y-86488274D01*
X145617888Y-85626427D01*
X145603390Y-85574501D01*
X145602744Y-85571986D01*
X145386110Y-84648359D01*
X145385570Y-84645819D01*
X145207801Y-83713924D01*
X145207368Y-83711363D01*
X145112012Y-83065613D01*
X145068779Y-82772846D01*
X145068458Y-82770303D01*
X144969287Y-81826761D01*
X144969075Y-81824247D01*
X144909500Y-80877326D01*
X144909396Y-80874842D01*
X144889527Y-79926288D01*
X144889527Y-79923702D01*
X144889527Y-79923700D01*
X144909396Y-78975155D01*
X144909500Y-78972675D01*
X144948676Y-78350000D01*
X148925956Y-78350000D01*
X148946114Y-78708958D01*
X148946116Y-78708970D01*
X149006337Y-79063408D01*
X149006339Y-79063416D01*
X149089927Y-79353553D01*
X149105869Y-79408889D01*
X149109093Y-79416673D01*
X149243450Y-79741043D01*
X149243452Y-79741047D01*
X149417365Y-80055718D01*
X149625418Y-80348942D01*
X149864983Y-80617013D01*
X149864986Y-80617016D01*
X150133057Y-80856581D01*
X150133063Y-80856585D01*
X150133064Y-80856586D01*
X150426282Y-81064635D01*
X150707658Y-81220146D01*
X150740952Y-81238547D01*
X150740956Y-81238549D01*
X150813608Y-81268642D01*
X151073111Y-81376131D01*
X151418588Y-81475662D01*
X151773037Y-81535885D01*
X152132000Y-81556044D01*
X152490963Y-81535885D01*
X152669789Y-81505501D01*
X152739177Y-81513678D01*
X152793131Y-81558071D01*
X152814519Y-81624587D01*
X152814177Y-81637476D01*
X152811175Y-81675623D01*
X153611390Y-82475837D01*
X153549556Y-82516236D01*
X153374980Y-82676945D01*
X153256988Y-82828540D01*
X152460773Y-82032325D01*
X152460772Y-82032325D01*
X152364928Y-82148182D01*
X152364926Y-82148185D01*
X152193001Y-82419096D01*
X152192998Y-82419102D01*
X152056384Y-82709419D01*
X152056382Y-82709424D01*
X151957230Y-83014582D01*
X151897104Y-83329771D01*
X151897103Y-83329778D01*
X151876958Y-83649994D01*
X151876958Y-83650005D01*
X151897103Y-83970221D01*
X151897104Y-83970228D01*
X151957230Y-84285417D01*
X152056382Y-84590575D01*
X152056384Y-84590580D01*
X152192998Y-84880897D01*
X152193001Y-84880903D01*
X152364924Y-85151811D01*
X152460773Y-85267672D01*
X153256987Y-84471458D01*
X153374980Y-84623055D01*
X153549556Y-84783764D01*
X153611389Y-84824161D01*
X152811175Y-85624375D01*
X152811176Y-85624377D01*
X153062928Y-85807285D01*
X153062946Y-85807297D01*
X153344116Y-85961871D01*
X153344124Y-85961875D01*
X153642444Y-86079987D01*
X153953233Y-86159784D01*
X153953242Y-86159786D01*
X154271556Y-86199999D01*
X154271570Y-86200000D01*
X154592430Y-86200000D01*
X154592443Y-86199999D01*
X154910757Y-86159786D01*
X154910766Y-86159784D01*
X155221555Y-86079987D01*
X155519875Y-85961875D01*
X155519883Y-85961871D01*
X155801053Y-85807297D01*
X155801063Y-85807290D01*
X156052822Y-85624375D01*
X156052823Y-85624375D01*
X155252609Y-84824162D01*
X155314444Y-84783764D01*
X155489020Y-84623055D01*
X155607011Y-84471459D01*
X156403225Y-85267673D01*
X156499078Y-85151806D01*
X156670998Y-84880903D01*
X156671001Y-84880897D01*
X156807615Y-84590580D01*
X156807617Y-84590575D01*
X156906769Y-84285417D01*
X156966895Y-83970228D01*
X156966896Y-83970221D01*
X156987042Y-83650005D01*
X156987042Y-83649999D01*
X156985714Y-83628900D01*
X157001148Y-83560757D01*
X157050974Y-83511775D01*
X157119371Y-83497507D01*
X157155117Y-83505819D01*
X157342447Y-83579988D01*
X157653233Y-83659784D01*
X157653242Y-83659786D01*
X157971556Y-83699999D01*
X157971570Y-83700000D01*
X158292430Y-83700000D01*
X158292443Y-83699999D01*
X158610757Y-83659786D01*
X158610766Y-83659784D01*
X158921555Y-83579987D01*
X159219875Y-83461875D01*
X159219883Y-83461871D01*
X159501053Y-83307297D01*
X159501063Y-83307290D01*
X159752822Y-83124375D01*
X159752823Y-83124375D01*
X158952609Y-82324162D01*
X159014444Y-82283764D01*
X159189020Y-82123055D01*
X159307011Y-81971459D01*
X160103225Y-82767673D01*
X160199078Y-82651806D01*
X160370999Y-82380902D01*
X160372833Y-82377566D01*
X160422374Y-82328298D01*
X160490688Y-82313635D01*
X160556085Y-82338233D01*
X160597801Y-82394282D01*
X160605500Y-82437294D01*
X160605500Y-85894553D01*
X160585815Y-85961592D01*
X160569181Y-85982234D01*
X159681622Y-86869792D01*
X159667995Y-86881570D01*
X159648441Y-86896128D01*
X159614477Y-86936603D01*
X159610830Y-86940584D01*
X159604921Y-86946495D01*
X159584925Y-86971782D01*
X159583788Y-86973176D01*
X159534467Y-87031957D01*
X159530501Y-87037988D01*
X159530463Y-87037963D01*
X159526282Y-87044525D01*
X159526321Y-87044549D01*
X159522535Y-87050685D01*
X159513496Y-87070070D01*
X159490087Y-87120267D01*
X159489316Y-87121860D01*
X159454891Y-87190407D01*
X159452423Y-87197190D01*
X159452378Y-87197173D01*
X159449822Y-87204529D01*
X159449866Y-87204544D01*
X159447596Y-87211390D01*
X159432076Y-87286552D01*
X159431686Y-87288310D01*
X159413999Y-87362941D01*
X159413161Y-87370116D01*
X159413113Y-87370110D01*
X159412323Y-87377841D01*
X159412370Y-87377846D01*
X159411740Y-87385035D01*
X159413974Y-87461789D01*
X159414000Y-87463592D01*
X159414000Y-88226206D01*
X159412691Y-88244176D01*
X159409158Y-88268291D01*
X159413764Y-88320920D01*
X159414000Y-88326327D01*
X159414000Y-88334682D01*
X159417744Y-88366717D01*
X159417927Y-88368508D01*
X159424612Y-88444927D01*
X159426072Y-88451994D01*
X159426026Y-88452003D01*
X159427709Y-88459594D01*
X159427754Y-88459584D01*
X159429419Y-88466610D01*
X159455663Y-88538714D01*
X159456254Y-88540415D01*
X159474118Y-88594323D01*
X159480386Y-88613238D01*
X159480389Y-88613243D01*
X159483440Y-88619786D01*
X159483396Y-88619806D01*
X159486784Y-88626804D01*
X159486827Y-88626783D01*
X159490068Y-88633237D01*
X159532241Y-88697357D01*
X159533203Y-88698867D01*
X159573470Y-88764151D01*
X159573471Y-88764152D01*
X159573473Y-88764155D01*
X159577951Y-88769818D01*
X159577913Y-88769847D01*
X159582820Y-88775872D01*
X159582857Y-88775842D01*
X159587502Y-88781377D01*
X159643328Y-88834046D01*
X159644622Y-88835303D01*
X159862686Y-89053367D01*
X159896171Y-89114690D01*
X159891187Y-89184382D01*
X159862686Y-89228729D01*
X159681622Y-89409792D01*
X159667995Y-89421570D01*
X159648441Y-89436128D01*
X159614477Y-89476603D01*
X159610830Y-89480584D01*
X159604921Y-89486495D01*
X159584925Y-89511782D01*
X159583788Y-89513176D01*
X159534467Y-89571957D01*
X159530501Y-89577988D01*
X159530463Y-89577963D01*
X159526282Y-89584525D01*
X159526321Y-89584549D01*
X159522535Y-89590685D01*
X159511006Y-89615409D01*
X159490087Y-89660267D01*
X159489316Y-89661860D01*
X159454891Y-89730407D01*
X159452423Y-89737190D01*
X159452378Y-89737173D01*
X159449822Y-89744529D01*
X159449866Y-89744544D01*
X159447596Y-89751390D01*
X159432076Y-89826552D01*
X159431686Y-89828310D01*
X159413999Y-89902941D01*
X159413161Y-89910116D01*
X159413113Y-89910110D01*
X159412323Y-89917841D01*
X159412370Y-89917846D01*
X159411740Y-89925035D01*
X159413974Y-90001789D01*
X159414000Y-90003592D01*
X159414000Y-90724359D01*
X159412691Y-90742329D01*
X159409158Y-90766444D01*
X159413764Y-90819073D01*
X159414000Y-90824480D01*
X159414000Y-90832835D01*
X159417744Y-90864870D01*
X159417927Y-90866661D01*
X159424612Y-90943080D01*
X159426072Y-90950147D01*
X159426026Y-90950156D01*
X159427709Y-90957747D01*
X159427754Y-90957737D01*
X159429419Y-90964763D01*
X159455663Y-91036867D01*
X159456254Y-91038568D01*
X159480384Y-91111385D01*
X159480386Y-91111391D01*
X159480389Y-91111396D01*
X159483440Y-91117939D01*
X159483396Y-91117959D01*
X159486784Y-91124957D01*
X159486827Y-91124936D01*
X159490068Y-91131390D01*
X159532241Y-91195510D01*
X159533203Y-91197020D01*
X159573470Y-91262304D01*
X159573471Y-91262305D01*
X159573473Y-91262308D01*
X159577951Y-91267971D01*
X159577913Y-91268000D01*
X159582820Y-91274025D01*
X159582857Y-91273995D01*
X159587502Y-91279530D01*
X159643328Y-91332199D01*
X159644622Y-91333456D01*
X159883609Y-91572443D01*
X159917094Y-91633766D01*
X159912110Y-91703458D01*
X159883609Y-91747805D01*
X159681622Y-91949792D01*
X159667995Y-91961570D01*
X159648441Y-91976128D01*
X159614477Y-92016603D01*
X159610830Y-92020584D01*
X159604921Y-92026495D01*
X159584925Y-92051782D01*
X159583788Y-92053176D01*
X159534467Y-92111957D01*
X159530501Y-92117988D01*
X159530463Y-92117963D01*
X159526282Y-92124525D01*
X159526321Y-92124549D01*
X159522535Y-92130685D01*
X159503321Y-92171889D01*
X159490087Y-92200267D01*
X159489316Y-92201860D01*
X159454891Y-92270407D01*
X159452423Y-92277190D01*
X159452378Y-92277173D01*
X159449822Y-92284529D01*
X159449866Y-92284544D01*
X159447596Y-92291390D01*
X159432076Y-92366552D01*
X159431686Y-92368310D01*
X159413999Y-92442941D01*
X159413161Y-92450116D01*
X159413113Y-92450110D01*
X159412323Y-92457841D01*
X159412370Y-92457846D01*
X159411740Y-92465035D01*
X159413974Y-92541789D01*
X159414000Y-92543592D01*
X159414000Y-93264359D01*
X159412691Y-93282329D01*
X159409158Y-93306444D01*
X159409192Y-93306822D01*
X159409140Y-93307080D01*
X159408948Y-93313669D01*
X159407822Y-93313636D01*
X159395422Y-93375322D01*
X159346805Y-93425503D01*
X159285663Y-93441625D01*
X158288781Y-93441625D01*
X158218355Y-93441625D01*
X158151316Y-93421940D01*
X158105561Y-93369136D01*
X158095617Y-93299978D01*
X158099279Y-93283030D01*
X158128061Y-93183960D01*
X158128062Y-93183954D01*
X158131000Y-93146627D01*
X158131000Y-92713623D01*
X158128062Y-92676294D01*
X158081645Y-92516524D01*
X157996953Y-92373318D01*
X157996950Y-92373315D01*
X157995251Y-92371124D01*
X157994451Y-92369088D01*
X157992982Y-92366603D01*
X157993382Y-92366365D01*
X157969717Y-92306087D01*
X157983397Y-92237570D01*
X157995260Y-92219113D01*
X157996945Y-92216939D01*
X157996953Y-92216932D01*
X158081645Y-92073726D01*
X158128062Y-91913956D01*
X158131000Y-91876627D01*
X158131000Y-91443623D01*
X158128062Y-91406294D01*
X158081645Y-91246524D01*
X157996953Y-91103318D01*
X157996950Y-91103315D01*
X157995251Y-91101124D01*
X157994451Y-91099088D01*
X157992982Y-91096603D01*
X157993382Y-91096365D01*
X157969717Y-91036087D01*
X157983397Y-90967570D01*
X157995260Y-90949113D01*
X157996945Y-90946939D01*
X157996953Y-90946932D01*
X158081645Y-90803726D01*
X158128062Y-90643956D01*
X158131000Y-90606627D01*
X158131000Y-90173623D01*
X158128062Y-90136294D01*
X158126432Y-90130685D01*
X158081646Y-89976528D01*
X158081645Y-89976524D01*
X157996953Y-89833318D01*
X157996950Y-89833315D01*
X157995251Y-89831124D01*
X157994451Y-89829088D01*
X157992982Y-89826603D01*
X157993382Y-89826365D01*
X157969717Y-89766087D01*
X157983397Y-89697570D01*
X157995260Y-89679113D01*
X157996945Y-89676939D01*
X157996953Y-89676932D01*
X158081645Y-89533726D01*
X158128062Y-89373956D01*
X158131000Y-89336627D01*
X158131000Y-88903623D01*
X158128062Y-88866294D01*
X158119058Y-88835303D01*
X158081646Y-88706528D01*
X158081645Y-88706524D01*
X157996953Y-88563318D01*
X157996950Y-88563315D01*
X157995251Y-88561124D01*
X157994451Y-88559088D01*
X157992982Y-88556603D01*
X157993382Y-88556365D01*
X157969717Y-88496087D01*
X157983397Y-88427570D01*
X157995260Y-88409113D01*
X157996945Y-88406939D01*
X157996953Y-88406932D01*
X158081645Y-88263726D01*
X158128062Y-88103956D01*
X158131000Y-88066627D01*
X158131000Y-87633623D01*
X158128062Y-87596294D01*
X158081645Y-87436524D01*
X157996953Y-87293318D01*
X157996951Y-87293316D01*
X157996948Y-87293312D01*
X157879312Y-87175676D01*
X157879303Y-87175669D01*
X157736101Y-87090980D01*
X157736096Y-87090978D01*
X157576335Y-87044563D01*
X157576329Y-87044562D01*
X157539007Y-87041625D01*
X157539002Y-87041625D01*
X155755998Y-87041625D01*
X155755992Y-87041625D01*
X155718670Y-87044562D01*
X155718664Y-87044563D01*
X155558903Y-87090978D01*
X155558898Y-87090980D01*
X155415696Y-87175669D01*
X155415687Y-87175676D01*
X155298051Y-87293312D01*
X155298044Y-87293321D01*
X155213355Y-87436523D01*
X155213353Y-87436528D01*
X155166938Y-87596289D01*
X155166937Y-87596295D01*
X155164000Y-87633617D01*
X155164000Y-87656053D01*
X155144315Y-87723092D01*
X155127681Y-87743734D01*
X154709122Y-88162292D01*
X154695495Y-88174070D01*
X154675941Y-88188628D01*
X154641977Y-88229103D01*
X154638330Y-88233084D01*
X154632421Y-88238995D01*
X154612425Y-88264282D01*
X154611288Y-88265676D01*
X154561967Y-88324457D01*
X154558001Y-88330488D01*
X154557963Y-88330463D01*
X154553782Y-88337025D01*
X154553821Y-88337049D01*
X154550035Y-88343185D01*
X154538227Y-88368508D01*
X154517587Y-88412767D01*
X154516816Y-88414360D01*
X154482391Y-88482907D01*
X154479923Y-88489690D01*
X154479878Y-88489673D01*
X154477322Y-88497029D01*
X154477366Y-88497044D01*
X154472823Y-88510752D01*
X154470165Y-88509871D01*
X154443352Y-88560206D01*
X154382378Y-88594323D01*
X154312639Y-88590060D01*
X154267487Y-88560045D01*
X154267010Y-88560565D01*
X154263740Y-88557554D01*
X154263545Y-88557425D01*
X154263243Y-88557097D01*
X154263238Y-88557092D01*
X154085577Y-88418812D01*
X154085572Y-88418808D01*
X153887580Y-88311661D01*
X153887577Y-88311659D01*
X153887574Y-88311658D01*
X153887571Y-88311657D01*
X153887569Y-88311656D01*
X153674637Y-88238556D01*
X153452569Y-88201500D01*
X153227431Y-88201500D01*
X153005362Y-88238556D01*
X152792430Y-88311656D01*
X152792419Y-88311661D01*
X152594427Y-88418808D01*
X152594422Y-88418812D01*
X152416761Y-88557092D01*
X152416756Y-88557097D01*
X152264284Y-88722723D01*
X152264276Y-88722734D01*
X152141140Y-88911207D01*
X152050703Y-89117385D01*
X151995436Y-89335628D01*
X151995434Y-89335640D01*
X151976844Y-89559994D01*
X151976844Y-89560005D01*
X151995434Y-89784359D01*
X151995436Y-89784371D01*
X152050703Y-90002614D01*
X152141140Y-90208792D01*
X152214982Y-90321815D01*
X152264278Y-90397268D01*
X152415707Y-90561762D01*
X152446629Y-90624415D01*
X152438769Y-90693841D01*
X152394622Y-90747997D01*
X152367811Y-90761926D01*
X152247912Y-90806646D01*
X152247906Y-90806649D01*
X152132812Y-90892809D01*
X152132809Y-90892812D01*
X152046649Y-91007906D01*
X152046645Y-91007913D01*
X151996403Y-91142620D01*
X151996401Y-91142627D01*
X151990000Y-91202155D01*
X151990000Y-91850000D01*
X152906314Y-91850000D01*
X152880507Y-91890156D01*
X152840000Y-92028111D01*
X152840000Y-92171889D01*
X152880507Y-92309844D01*
X152906314Y-92350000D01*
X151990000Y-92350000D01*
X151990000Y-92997844D01*
X151996401Y-93057372D01*
X151996403Y-93057379D01*
X152046645Y-93192086D01*
X152046649Y-93192093D01*
X152132809Y-93307187D01*
X152132812Y-93307190D01*
X152247906Y-93393350D01*
X152247913Y-93393354D01*
X152382620Y-93443596D01*
X152382627Y-93443598D01*
X152442155Y-93449999D01*
X152442172Y-93450000D01*
X153090000Y-93450000D01*
X153090000Y-92535501D01*
X153197685Y-92584680D01*
X153304237Y-92600000D01*
X153375763Y-92600000D01*
X153482315Y-92584680D01*
X153590000Y-92535501D01*
X153590000Y-93450000D01*
X154237828Y-93450000D01*
X154237841Y-93449999D01*
X154304243Y-93442859D01*
X154373002Y-93455263D01*
X154424140Y-93502872D01*
X154441500Y-93566148D01*
X154441500Y-95781859D01*
X154440191Y-95799829D01*
X154436658Y-95823944D01*
X154441264Y-95876573D01*
X154441500Y-95881980D01*
X154441500Y-95890335D01*
X154445244Y-95922370D01*
X154445427Y-95924161D01*
X154452112Y-96000580D01*
X154453572Y-96007647D01*
X154453526Y-96007656D01*
X154455209Y-96015247D01*
X154455254Y-96015237D01*
X154456919Y-96022263D01*
X154483163Y-96094367D01*
X154483754Y-96096068D01*
X154497586Y-96137809D01*
X154507886Y-96168891D01*
X154507889Y-96168896D01*
X154510940Y-96175439D01*
X154510896Y-96175459D01*
X154514284Y-96182457D01*
X154514327Y-96182436D01*
X154517568Y-96188890D01*
X154559741Y-96253010D01*
X154560703Y-96254520D01*
X154600970Y-96319804D01*
X154600971Y-96319805D01*
X154600973Y-96319808D01*
X154605451Y-96325471D01*
X154605413Y-96325500D01*
X154610320Y-96331525D01*
X154610357Y-96331495D01*
X154615002Y-96337030D01*
X154670828Y-96389699D01*
X154672122Y-96390956D01*
X155972043Y-97690877D01*
X155983824Y-97704509D01*
X155998378Y-97724058D01*
X156038859Y-97758025D01*
X156042833Y-97761667D01*
X156048747Y-97767581D01*
X156074024Y-97787568D01*
X156075422Y-97788706D01*
X156134207Y-97838032D01*
X156134209Y-97838033D01*
X156140243Y-97842002D01*
X156140217Y-97842041D01*
X156146774Y-97846218D01*
X156146800Y-97846178D01*
X156152938Y-97849964D01*
X156152942Y-97849967D01*
X156222495Y-97882400D01*
X156224073Y-97883164D01*
X156292659Y-97917609D01*
X156292664Y-97917610D01*
X156299453Y-97920082D01*
X156299436Y-97920128D01*
X156306771Y-97922677D01*
X156306787Y-97922632D01*
X156313636Y-97924902D01*
X156313641Y-97924903D01*
X156388850Y-97940432D01*
X156390546Y-97940808D01*
X156465191Y-97958500D01*
X156465196Y-97958500D01*
X156472364Y-97959338D01*
X156472358Y-97959386D01*
X156480089Y-97960177D01*
X156480094Y-97960130D01*
X156487284Y-97960759D01*
X156487288Y-97960758D01*
X156487289Y-97960759D01*
X156517801Y-97959871D01*
X156564041Y-97958526D01*
X156565844Y-97958500D01*
X166869776Y-97958500D01*
X166936815Y-97978185D01*
X166957452Y-97994814D01*
X167107320Y-98144681D01*
X167107320Y-98144682D01*
X167283398Y-98267973D01*
X167283400Y-98267974D01*
X167283403Y-98267976D01*
X167478223Y-98358822D01*
X167685858Y-98414458D01*
X167838816Y-98427840D01*
X167899998Y-98433193D01*
X167899999Y-98433193D01*
X167899999Y-98433192D01*
X167900000Y-98433193D01*
X167986104Y-98425659D01*
X168054601Y-98439425D01*
X168076610Y-98454193D01*
X168105006Y-98478020D01*
X168108995Y-98481676D01*
X168114899Y-98487580D01*
X168140191Y-98507579D01*
X168141588Y-98508717D01*
X168153878Y-98519029D01*
X168200359Y-98558031D01*
X168200361Y-98558032D01*
X168206395Y-98562001D01*
X168206368Y-98562041D01*
X168212916Y-98566213D01*
X168212942Y-98566172D01*
X168219089Y-98569963D01*
X168219093Y-98569966D01*
X168288635Y-98602393D01*
X168290242Y-98603171D01*
X168325581Y-98620919D01*
X168358813Y-98637609D01*
X168365594Y-98640077D01*
X168365577Y-98640122D01*
X168372915Y-98642673D01*
X168372931Y-98642628D01*
X168379787Y-98644899D01*
X168379788Y-98644899D01*
X168379792Y-98644901D01*
X168454953Y-98660419D01*
X168456692Y-98660805D01*
X168531343Y-98678499D01*
X168531345Y-98678499D01*
X168538516Y-98679338D01*
X168538510Y-98679385D01*
X168546241Y-98680175D01*
X168546246Y-98680128D01*
X168553436Y-98680757D01*
X168553440Y-98680756D01*
X168553441Y-98680757D01*
X168583957Y-98679869D01*
X168630158Y-98678525D01*
X168631961Y-98678499D01*
X175015707Y-98678499D01*
X175033677Y-98679808D01*
X175035863Y-98680128D01*
X175057790Y-98683340D01*
X175110427Y-98678734D01*
X175115829Y-98678499D01*
X175124176Y-98678499D01*
X175124181Y-98678499D01*
X175156272Y-98674747D01*
X175157903Y-98674580D01*
X175217415Y-98669374D01*
X175234420Y-98667887D01*
X175234423Y-98667886D01*
X175234427Y-98667886D01*
X175234430Y-98667884D01*
X175241494Y-98666426D01*
X175241503Y-98666473D01*
X175249098Y-98664789D01*
X175249088Y-98664743D01*
X175256107Y-98663078D01*
X175256114Y-98663078D01*
X175328284Y-98636809D01*
X175329854Y-98636263D01*
X175402739Y-98612113D01*
X175402745Y-98612109D01*
X175409285Y-98609060D01*
X175409306Y-98609105D01*
X175416303Y-98605718D01*
X175416281Y-98605674D01*
X175422729Y-98602435D01*
X175422733Y-98602434D01*
X175486862Y-98560253D01*
X175488327Y-98559319D01*
X175553652Y-98519029D01*
X175553657Y-98519023D01*
X175559320Y-98514547D01*
X175559351Y-98514586D01*
X175565375Y-98509679D01*
X175565343Y-98509641D01*
X175570865Y-98505005D01*
X175570875Y-98505000D01*
X175623578Y-98449136D01*
X175624772Y-98447907D01*
X176627862Y-97444817D01*
X176689185Y-97411333D01*
X176715543Y-97408499D01*
X177463037Y-97408499D01*
X177463044Y-97408499D01*
X177566926Y-97397887D01*
X177735238Y-97342115D01*
X177886152Y-97249030D01*
X178011530Y-97123652D01*
X178104615Y-96972738D01*
X178160387Y-96804426D01*
X178171000Y-96700545D01*
X178170999Y-95299456D01*
X178160387Y-95195574D01*
X178104615Y-95027262D01*
X178011530Y-94876348D01*
X177886152Y-94750970D01*
X177735238Y-94657885D01*
X177735235Y-94657884D01*
X177570011Y-94603134D01*
X177512566Y-94563361D01*
X177485743Y-94498845D01*
X177498058Y-94430069D01*
X177545601Y-94378870D01*
X177570008Y-94367723D01*
X177722738Y-94317115D01*
X177873652Y-94224030D01*
X177999030Y-94098652D01*
X178092115Y-93947738D01*
X178147887Y-93779426D01*
X178158500Y-93675545D01*
X178158499Y-92324456D01*
X178147887Y-92220574D01*
X178092115Y-92052262D01*
X178089237Y-92047597D01*
X178070797Y-91980205D01*
X178091719Y-91913542D01*
X178145361Y-91868772D01*
X178194776Y-91858500D01*
X181086290Y-91858500D01*
X181104260Y-91859809D01*
X181106758Y-91860174D01*
X181128373Y-91863341D01*
X181181010Y-91858735D01*
X181186412Y-91858500D01*
X181194759Y-91858500D01*
X181194764Y-91858500D01*
X181226855Y-91854748D01*
X181228486Y-91854581D01*
X181287998Y-91849375D01*
X181305003Y-91847888D01*
X181305006Y-91847887D01*
X181305010Y-91847887D01*
X181305013Y-91847885D01*
X181312077Y-91846427D01*
X181312086Y-91846474D01*
X181319681Y-91844790D01*
X181319671Y-91844744D01*
X181326690Y-91843079D01*
X181326697Y-91843079D01*
X181398867Y-91816810D01*
X181400437Y-91816264D01*
X181473322Y-91792114D01*
X181473328Y-91792110D01*
X181479868Y-91789061D01*
X181479889Y-91789106D01*
X181486886Y-91785719D01*
X181486864Y-91785675D01*
X181493312Y-91782436D01*
X181493316Y-91782435D01*
X181557445Y-91740254D01*
X181558910Y-91739320D01*
X181624235Y-91699030D01*
X181624240Y-91699024D01*
X181629903Y-91694548D01*
X181629934Y-91694587D01*
X181635958Y-91689680D01*
X181635926Y-91689642D01*
X181641448Y-91685006D01*
X181641458Y-91685001D01*
X181694161Y-91629137D01*
X181695355Y-91627908D01*
X183115880Y-90207383D01*
X183129506Y-90195607D01*
X183149058Y-90181053D01*
X183149060Y-90181051D01*
X183183015Y-90140584D01*
X183186675Y-90136589D01*
X183186975Y-90136289D01*
X183192580Y-90130685D01*
X183212596Y-90105369D01*
X183213686Y-90104030D01*
X183263032Y-90045224D01*
X183263035Y-90045217D01*
X183267003Y-90039187D01*
X183267043Y-90039213D01*
X183271212Y-90032670D01*
X183271171Y-90032645D01*
X183274965Y-90026492D01*
X183274967Y-90026490D01*
X183307407Y-89956919D01*
X183308155Y-89955375D01*
X183342609Y-89886772D01*
X183342611Y-89886761D01*
X183345079Y-89879984D01*
X183345126Y-89880001D01*
X183347678Y-89872659D01*
X183347631Y-89872644D01*
X183349901Y-89865794D01*
X183356606Y-89833320D01*
X183365427Y-89790596D01*
X183365793Y-89788943D01*
X183383500Y-89714240D01*
X183383499Y-89714236D01*
X183383501Y-89714232D01*
X183384339Y-89707067D01*
X183384386Y-89707072D01*
X183385176Y-89699341D01*
X183385129Y-89699337D01*
X183385758Y-89692146D01*
X183385315Y-89676932D01*
X183383526Y-89615409D01*
X183383500Y-89613606D01*
X183383500Y-85358709D01*
X183384809Y-85340738D01*
X183388341Y-85316627D01*
X183387968Y-85312368D01*
X183383736Y-85263994D01*
X183383500Y-85258587D01*
X183383500Y-85250240D01*
X183383500Y-85250236D01*
X183379749Y-85218151D01*
X183379580Y-85216506D01*
X183372887Y-85139989D01*
X183372885Y-85139984D01*
X183371427Y-85132920D01*
X183371475Y-85132909D01*
X183369794Y-85125325D01*
X183369746Y-85125337D01*
X183368079Y-85118309D01*
X183368079Y-85118303D01*
X183341840Y-85046211D01*
X183341248Y-85044507D01*
X183317115Y-84971681D01*
X183317114Y-84971677D01*
X183317110Y-84971671D01*
X183314060Y-84965128D01*
X183314104Y-84965107D01*
X183310720Y-84958116D01*
X183310676Y-84958139D01*
X183307437Y-84951691D01*
X183307435Y-84951684D01*
X183265262Y-84887564D01*
X183264299Y-84886052D01*
X183243895Y-84852972D01*
X183224029Y-84820764D01*
X183224028Y-84820763D01*
X183224027Y-84820761D01*
X183219551Y-84815101D01*
X183219589Y-84815070D01*
X183214681Y-84809045D01*
X183214645Y-84809076D01*
X183210002Y-84803543D01*
X183154169Y-84750867D01*
X183152909Y-84749644D01*
X182006370Y-83603104D01*
X181972885Y-83541782D01*
X181977869Y-83472090D01*
X182019741Y-83416157D01*
X182085205Y-83391740D01*
X182106200Y-83392020D01*
X182120000Y-83393380D01*
X182317701Y-83373909D01*
X182507804Y-83316241D01*
X182559704Y-83288500D01*
X182683004Y-83222595D01*
X182836568Y-83096568D01*
X182866238Y-83060413D01*
X182870288Y-83055944D01*
X183676232Y-82250000D01*
X184700000Y-82250000D01*
X184700000Y-83297844D01*
X184706401Y-83357372D01*
X184706403Y-83357379D01*
X184756645Y-83492086D01*
X184756649Y-83492093D01*
X184842809Y-83607187D01*
X184842812Y-83607190D01*
X184957906Y-83693350D01*
X184957913Y-83693354D01*
X185092620Y-83743596D01*
X185092627Y-83743598D01*
X185152155Y-83749999D01*
X185152172Y-83750000D01*
X185750000Y-83750000D01*
X185750000Y-82250000D01*
X186250000Y-82250000D01*
X186250000Y-83750000D01*
X186847828Y-83750000D01*
X186847844Y-83749999D01*
X186907372Y-83743598D01*
X186907379Y-83743596D01*
X187042086Y-83693354D01*
X187042093Y-83693350D01*
X187157187Y-83607190D01*
X187157190Y-83607187D01*
X187243350Y-83492093D01*
X187243354Y-83492086D01*
X187293596Y-83357379D01*
X187293598Y-83357372D01*
X187299999Y-83297844D01*
X187300000Y-83297827D01*
X187300000Y-82250000D01*
X186250000Y-82250000D01*
X185750000Y-82250000D01*
X184700000Y-82250000D01*
X183676232Y-82250000D01*
X184488322Y-81437911D01*
X184549642Y-81404428D01*
X184619334Y-81409412D01*
X184675267Y-81451284D01*
X184699684Y-81516748D01*
X184700000Y-81525594D01*
X184700000Y-81750000D01*
X187300000Y-81750000D01*
X187300000Y-80702172D01*
X187299999Y-80702155D01*
X187293598Y-80642627D01*
X187293596Y-80642620D01*
X187243354Y-80507913D01*
X187243350Y-80507906D01*
X187157190Y-80392812D01*
X187106111Y-80354574D01*
X187064241Y-80298640D01*
X187059257Y-80228949D01*
X187092743Y-80167626D01*
X187106108Y-80156045D01*
X187163261Y-80113261D01*
X187250889Y-79996204D01*
X187301989Y-79859201D01*
X187306960Y-79812967D01*
X187308499Y-79798654D01*
X187308500Y-79798637D01*
X187308500Y-77201362D01*
X187308499Y-77201345D01*
X187305157Y-77170270D01*
X187301989Y-77140799D01*
X187281035Y-77084621D01*
X187265492Y-77042949D01*
X187250889Y-77003796D01*
X187163261Y-76886739D01*
X187046204Y-76799111D01*
X187030370Y-76793205D01*
X186909203Y-76748011D01*
X186848654Y-76741500D01*
X186848638Y-76741500D01*
X185151362Y-76741500D01*
X185151345Y-76741500D01*
X185090797Y-76748011D01*
X185090795Y-76748011D01*
X184953795Y-76799111D01*
X184836739Y-76886739D01*
X184749111Y-77003795D01*
X184698011Y-77140795D01*
X184698011Y-77140797D01*
X184691500Y-77201345D01*
X184691500Y-78330903D01*
X184671815Y-78397942D01*
X184655181Y-78418584D01*
X181738585Y-81335181D01*
X181677262Y-81368666D01*
X181650904Y-81371500D01*
X180469097Y-81371500D01*
X180402058Y-81351815D01*
X180381416Y-81335181D01*
X180044819Y-80998584D01*
X180011334Y-80937261D01*
X180008500Y-80910903D01*
X180008500Y-79580444D01*
X180021500Y-79525172D01*
X180025083Y-79517977D01*
X180075532Y-79416663D01*
X180133781Y-79211940D01*
X180153420Y-79000000D01*
X180133781Y-78788060D01*
X180075532Y-78583337D01*
X180070390Y-78573011D01*
X180021500Y-78474826D01*
X180008500Y-78419554D01*
X180008500Y-74121504D01*
X180023142Y-74063051D01*
X180083027Y-73951014D01*
X180083692Y-73949839D01*
X180083740Y-73949679D01*
X180083742Y-73949678D01*
X180141409Y-73759575D01*
X180160881Y-73561875D01*
X180156299Y-73515349D01*
X180156000Y-73509268D01*
X180156000Y-65154097D01*
X180156299Y-65148017D01*
X180158931Y-65121287D01*
X180160880Y-65101500D01*
X180141409Y-64903799D01*
X180084184Y-64715159D01*
X180083820Y-64713843D01*
X179990098Y-64538501D01*
X179990094Y-64538494D01*
X179864068Y-64384932D01*
X179856272Y-64378534D01*
X179827930Y-64355274D01*
X179823430Y-64351196D01*
X179176176Y-63703942D01*
X179172097Y-63699441D01*
X179142442Y-63663305D01*
X178988880Y-63537280D01*
X178988873Y-63537276D01*
X178813680Y-63443634D01*
X178623578Y-63385966D01*
X178491775Y-63372985D01*
X178425875Y-63366495D01*
X178425874Y-63366495D01*
X178379357Y-63371076D01*
X178373277Y-63371375D01*
X177941596Y-63371375D01*
X177874557Y-63351690D01*
X177853915Y-63335056D01*
X177523943Y-63005084D01*
X176547801Y-62028942D01*
X176543722Y-62024441D01*
X176514067Y-61988305D01*
X176360505Y-61862280D01*
X176360498Y-61862276D01*
X176185305Y-61768634D01*
X175995203Y-61710966D01*
X175863400Y-61697985D01*
X175797500Y-61691495D01*
X175797499Y-61691495D01*
X175750982Y-61696076D01*
X175744902Y-61696375D01*
X163325098Y-61696375D01*
X163319018Y-61696076D01*
X163272500Y-61691495D01*
X163074801Y-61710965D01*
X163008581Y-61731052D01*
X162942363Y-61751140D01*
X162942361Y-61751140D01*
X162884699Y-61768632D01*
X162884692Y-61768635D01*
X162709501Y-61862276D01*
X162709494Y-61862280D01*
X162555931Y-61988307D01*
X162526275Y-62024442D01*
X162522187Y-62028952D01*
X161016085Y-63535056D01*
X160954762Y-63568541D01*
X160928404Y-63571375D01*
X160705992Y-63571375D01*
X160668670Y-63574312D01*
X160668664Y-63574313D01*
X160508903Y-63620728D01*
X160508898Y-63620730D01*
X160365696Y-63705419D01*
X160365687Y-63705426D01*
X160248051Y-63823062D01*
X160248044Y-63823071D01*
X160163355Y-63966273D01*
X160163353Y-63966278D01*
X160116938Y-64126039D01*
X160116937Y-64126045D01*
X160114000Y-64163367D01*
X160114000Y-64596382D01*
X160116937Y-64633704D01*
X160116938Y-64633710D01*
X160163353Y-64793471D01*
X160163355Y-64793477D01*
X160184514Y-64829254D01*
X160201697Y-64896978D01*
X160179537Y-64963241D01*
X160125071Y-65007004D01*
X160077782Y-65016375D01*
X159647883Y-65016375D01*
X159632131Y-65014635D01*
X159632106Y-65014907D01*
X159624344Y-65014172D01*
X159555248Y-65016344D01*
X159553300Y-65016375D01*
X159524395Y-65016375D01*
X159524392Y-65016375D01*
X159524380Y-65016376D01*
X159517388Y-65017259D01*
X159511571Y-65017716D01*
X159464362Y-65019200D01*
X159464360Y-65019201D01*
X159444747Y-65024898D01*
X159425710Y-65028840D01*
X159405459Y-65031399D01*
X159405453Y-65031401D01*
X159361550Y-65048782D01*
X159356026Y-65050673D01*
X159310657Y-65063856D01*
X159310652Y-65063858D01*
X159293078Y-65074251D01*
X159275613Y-65082807D01*
X159256638Y-65090320D01*
X159256636Y-65090321D01*
X159218427Y-65118081D01*
X159213545Y-65121287D01*
X159172886Y-65145333D01*
X159158451Y-65159769D01*
X159143663Y-65172400D01*
X159127145Y-65184401D01*
X159127139Y-65184407D01*
X159097031Y-65220800D01*
X159093100Y-65225121D01*
X158341262Y-65976958D01*
X158279939Y-66010443D01*
X158210247Y-66005459D01*
X158154314Y-65963587D01*
X158129897Y-65898123D01*
X158129964Y-65879545D01*
X158130998Y-65866400D01*
X158131000Y-65866377D01*
X158131000Y-65433373D01*
X158128062Y-65396044D01*
X158081645Y-65236274D01*
X158013642Y-65121287D01*
X157996956Y-65093072D01*
X157995255Y-65090880D01*
X157994456Y-65088845D01*
X157992982Y-65086353D01*
X157993383Y-65086115D01*
X157969717Y-65025845D01*
X157983394Y-64957327D01*
X157995255Y-64938870D01*
X157996949Y-64936685D01*
X157996953Y-64936682D01*
X158081645Y-64793476D01*
X158128062Y-64633706D01*
X158131000Y-64596377D01*
X158131000Y-64163373D01*
X158128062Y-64126044D01*
X158107227Y-64054330D01*
X158085254Y-63978698D01*
X158081645Y-63966274D01*
X157996953Y-63823068D01*
X157996951Y-63823066D01*
X157996948Y-63823062D01*
X157879312Y-63705426D01*
X157879303Y-63705419D01*
X157736101Y-63620730D01*
X157736096Y-63620728D01*
X157576335Y-63574313D01*
X157576329Y-63574312D01*
X157539007Y-63571375D01*
X157539002Y-63571375D01*
X155755998Y-63571375D01*
X155755992Y-63571375D01*
X155718670Y-63574312D01*
X155718664Y-63574313D01*
X155558903Y-63620728D01*
X155558898Y-63620730D01*
X155415696Y-63705419D01*
X155415687Y-63705426D01*
X155298051Y-63823062D01*
X155298044Y-63823071D01*
X155213355Y-63966273D01*
X155213353Y-63966278D01*
X155166938Y-64126039D01*
X155166937Y-64126045D01*
X155164000Y-64163367D01*
X155164000Y-64596382D01*
X155166937Y-64633704D01*
X155166938Y-64633710D01*
X155213353Y-64793471D01*
X155213355Y-64793476D01*
X155298047Y-64936683D01*
X155299749Y-64938877D01*
X155300547Y-64940909D01*
X155302018Y-64943397D01*
X155301616Y-64943634D01*
X155325283Y-65003914D01*
X155311601Y-65072431D01*
X155299749Y-65090873D01*
X155298047Y-65093066D01*
X155213355Y-65236273D01*
X155213353Y-65236278D01*
X155166938Y-65396039D01*
X155166937Y-65396045D01*
X155164000Y-65433367D01*
X155164000Y-65866382D01*
X155166937Y-65903704D01*
X155166938Y-65903710D01*
X155213353Y-66063471D01*
X155213355Y-66063476D01*
X155298047Y-66206683D01*
X155299749Y-66208877D01*
X155300547Y-66210909D01*
X155302018Y-66213397D01*
X155301616Y-66213634D01*
X155325283Y-66273914D01*
X155311601Y-66342431D01*
X155299749Y-66360873D01*
X155298047Y-66363066D01*
X155213355Y-66506273D01*
X155213353Y-66506278D01*
X155166938Y-66666039D01*
X155166937Y-66666045D01*
X155164000Y-66703367D01*
X155164000Y-66819919D01*
X155144315Y-66886958D01*
X155091511Y-66932713D01*
X155075506Y-66938727D01*
X155075419Y-66938753D01*
X155055459Y-66942966D01*
X155035203Y-66945526D01*
X155035201Y-66945526D01*
X155035199Y-66945527D01*
X154991282Y-66962914D01*
X154985756Y-66964806D01*
X154940406Y-66977982D01*
X154922833Y-66988374D01*
X154905370Y-66996929D01*
X154886385Y-67004446D01*
X154886383Y-67004447D01*
X154848179Y-67032204D01*
X154843296Y-67035412D01*
X154802637Y-67059458D01*
X154788196Y-67073898D01*
X154773408Y-67086527D01*
X154756897Y-67098523D01*
X154756892Y-67098528D01*
X154726790Y-67134914D01*
X154722858Y-67139236D01*
X154551179Y-67310914D01*
X154538820Y-67320818D01*
X154538993Y-67321027D01*
X154532981Y-67326000D01*
X154485673Y-67376377D01*
X154484320Y-67377773D01*
X154463873Y-67398221D01*
X154463857Y-67398239D01*
X154459531Y-67403814D01*
X154455747Y-67408244D01*
X154423419Y-67442671D01*
X154423412Y-67442681D01*
X154413579Y-67460567D01*
X154402903Y-67476820D01*
X154390386Y-67492957D01*
X154390385Y-67492959D01*
X154371625Y-67536310D01*
X154369055Y-67541556D01*
X154346303Y-67582941D01*
X154346303Y-67582942D01*
X154341225Y-67602720D01*
X154334925Y-67621122D01*
X154326817Y-67639858D01*
X154319433Y-67686486D01*
X154318248Y-67692209D01*
X154306500Y-67737967D01*
X154306500Y-67758384D01*
X154304973Y-67777783D01*
X154301780Y-67797941D01*
X154301780Y-67797942D01*
X154306225Y-67844966D01*
X154306500Y-67850804D01*
X154306500Y-70274366D01*
X154304761Y-70290113D01*
X154305032Y-70290139D01*
X154304297Y-70297906D01*
X154306469Y-70366990D01*
X154306500Y-70368938D01*
X154306500Y-70397859D01*
X154307384Y-70404856D01*
X154307842Y-70410679D01*
X154309326Y-70457889D01*
X154309327Y-70457891D01*
X154315022Y-70477495D01*
X154318967Y-70496542D01*
X154321526Y-70516797D01*
X154321527Y-70516800D01*
X154321528Y-70516803D01*
X154338914Y-70560716D01*
X154340806Y-70566244D01*
X154353981Y-70611592D01*
X154364372Y-70629162D01*
X154372932Y-70646635D01*
X154380447Y-70665617D01*
X154408209Y-70703827D01*
X154411416Y-70708710D01*
X154435458Y-70749362D01*
X154435462Y-70749366D01*
X154449889Y-70763793D01*
X154462526Y-70778588D01*
X154474528Y-70795107D01*
X154510931Y-70825222D01*
X154515231Y-70829135D01*
X154669802Y-70983706D01*
X154804785Y-71118689D01*
X154814691Y-71131053D01*
X154814901Y-71130880D01*
X154819872Y-71136888D01*
X154819875Y-71136893D01*
X154870310Y-71184254D01*
X154871619Y-71185523D01*
X154881876Y-71195780D01*
X154892100Y-71206005D01*
X154892104Y-71206008D01*
X154892106Y-71206010D01*
X154897680Y-71210333D01*
X154902122Y-71214127D01*
X154936554Y-71246461D01*
X154936558Y-71246464D01*
X154954438Y-71256293D01*
X154970702Y-71266976D01*
X154986835Y-71279489D01*
X155030176Y-71298244D01*
X155035425Y-71300816D01*
X155047731Y-71307581D01*
X155076815Y-71323570D01*
X155096593Y-71328648D01*
X155114996Y-71334949D01*
X155133727Y-71343055D01*
X155133728Y-71343055D01*
X155133730Y-71343056D01*
X155148033Y-71345321D01*
X155166870Y-71348305D01*
X155230005Y-71378234D01*
X155266936Y-71437546D01*
X155265938Y-71507408D01*
X155254205Y-71533898D01*
X155221218Y-71589677D01*
X155175399Y-71747388D01*
X155175204Y-71749873D01*
X155175205Y-71749875D01*
X158119795Y-71749875D01*
X158123915Y-71745417D01*
X158135029Y-71692520D01*
X158184081Y-71642765D01*
X158252246Y-71627427D01*
X158317883Y-71651377D01*
X158331962Y-71663490D01*
X160569181Y-73900709D01*
X160602666Y-73962032D01*
X160605500Y-73988390D01*
X160605500Y-79862705D01*
X160585815Y-79929744D01*
X160533011Y-79975499D01*
X160463853Y-79985443D01*
X160400297Y-79956418D01*
X160372836Y-79922439D01*
X160370998Y-79919097D01*
X160199073Y-79648185D01*
X160199070Y-79648181D01*
X160103225Y-79532325D01*
X159307010Y-80328539D01*
X159189020Y-80176945D01*
X159014444Y-80016236D01*
X158952609Y-79975837D01*
X159752823Y-79175623D01*
X159752822Y-79175621D01*
X159501071Y-78992714D01*
X159501053Y-78992702D01*
X159219883Y-78838128D01*
X159219875Y-78838124D01*
X158921555Y-78720012D01*
X158610766Y-78640215D01*
X158610757Y-78640213D01*
X158292443Y-78600000D01*
X157971556Y-78600000D01*
X157653242Y-78640213D01*
X157653233Y-78640215D01*
X157342444Y-78720012D01*
X157044124Y-78838124D01*
X157044116Y-78838128D01*
X156762946Y-78992702D01*
X156762928Y-78992714D01*
X156511176Y-79175622D01*
X156511175Y-79175623D01*
X157311390Y-79975837D01*
X157249556Y-80016236D01*
X157074980Y-80176945D01*
X156956988Y-80328540D01*
X156160773Y-79532325D01*
X156160772Y-79532325D01*
X156064928Y-79648182D01*
X156064926Y-79648185D01*
X155893001Y-79919096D01*
X155892998Y-79919102D01*
X155756384Y-80209419D01*
X155756382Y-80209424D01*
X155657230Y-80514582D01*
X155597104Y-80829771D01*
X155597103Y-80829778D01*
X155576958Y-81149994D01*
X155576958Y-81150006D01*
X155578285Y-81171103D01*
X155562848Y-81239246D01*
X155513021Y-81288226D01*
X155444623Y-81302492D01*
X155408883Y-81294180D01*
X155221555Y-81220012D01*
X154910766Y-81140215D01*
X154910757Y-81140213D01*
X154592443Y-81100000D01*
X154271556Y-81100000D01*
X154173651Y-81112369D01*
X154104673Y-81101242D01*
X154052661Y-81054589D01*
X154034128Y-80987222D01*
X154054959Y-80920530D01*
X154086356Y-80888217D01*
X154130936Y-80856586D01*
X154399015Y-80617015D01*
X154638586Y-80348936D01*
X154846635Y-80055718D01*
X155020546Y-79741050D01*
X155158131Y-79408889D01*
X155257662Y-79063412D01*
X155317885Y-78708963D01*
X155338044Y-78350000D01*
X155317885Y-77991037D01*
X155257662Y-77636588D01*
X155158131Y-77291111D01*
X155056375Y-77045449D01*
X155020549Y-76958956D01*
X155020547Y-76958952D01*
X154992989Y-76909090D01*
X154846635Y-76644282D01*
X154638586Y-76351064D01*
X154638585Y-76351063D01*
X154638581Y-76351057D01*
X154399016Y-76082986D01*
X154399013Y-76082983D01*
X154130942Y-75843418D01*
X153837718Y-75635365D01*
X153523047Y-75461452D01*
X153523043Y-75461450D01*
X153250888Y-75348721D01*
X153190889Y-75323869D01*
X153076216Y-75290832D01*
X152845416Y-75224339D01*
X152845408Y-75224337D01*
X152490970Y-75164116D01*
X152490958Y-75164114D01*
X152157998Y-75145416D01*
X152132000Y-75143956D01*
X152131999Y-75143956D01*
X151773041Y-75164114D01*
X151773029Y-75164116D01*
X151418591Y-75224337D01*
X151418583Y-75224339D01*
X151073113Y-75323868D01*
X150740956Y-75461450D01*
X150740952Y-75461452D01*
X150426281Y-75635365D01*
X150133057Y-75843418D01*
X149864986Y-76082983D01*
X149864983Y-76082986D01*
X149625418Y-76351057D01*
X149417365Y-76644281D01*
X149243452Y-76958952D01*
X149243450Y-76958956D01*
X149105868Y-77291113D01*
X149006339Y-77636583D01*
X149006337Y-77636591D01*
X148946116Y-77991029D01*
X148946114Y-77991041D01*
X148925956Y-78350000D01*
X144948676Y-78350000D01*
X144969076Y-78025748D01*
X144969288Y-78023232D01*
X145068458Y-77079690D01*
X145068781Y-77077143D01*
X145070736Y-77063909D01*
X145180324Y-76321779D01*
X145207368Y-76138636D01*
X145207801Y-76136075D01*
X145385570Y-75204180D01*
X145386110Y-75201640D01*
X145602744Y-74278013D01*
X145603390Y-74275498D01*
X145683552Y-73988390D01*
X145858524Y-73361712D01*
X145859251Y-73359304D01*
X146152437Y-72456971D01*
X146153257Y-72454616D01*
X146229399Y-72249876D01*
X155175204Y-72249876D01*
X155175399Y-72252361D01*
X155221218Y-72410073D01*
X155304814Y-72551427D01*
X155304821Y-72551436D01*
X155420938Y-72667553D01*
X155420947Y-72667560D01*
X155562303Y-72751157D01*
X155562306Y-72751158D01*
X155720004Y-72796974D01*
X155720010Y-72796975D01*
X155756850Y-72799874D01*
X155756866Y-72799875D01*
X156397500Y-72799875D01*
X156397500Y-72249875D01*
X156897500Y-72249875D01*
X156897500Y-72799875D01*
X157538134Y-72799875D01*
X157538149Y-72799874D01*
X157574989Y-72796975D01*
X157574995Y-72796974D01*
X157732693Y-72751158D01*
X157732696Y-72751157D01*
X157874052Y-72667560D01*
X157874061Y-72667553D01*
X157990178Y-72551436D01*
X157990185Y-72551427D01*
X158073781Y-72410073D01*
X158119600Y-72252361D01*
X158119795Y-72249876D01*
X158119795Y-72249875D01*
X156897500Y-72249875D01*
X156397500Y-72249875D01*
X155175205Y-72249875D01*
X155175204Y-72249876D01*
X146229399Y-72249876D01*
X146459394Y-71631437D01*
X146483964Y-71565371D01*
X146484920Y-71562956D01*
X146852560Y-70688374D01*
X146853604Y-70686033D01*
X147036241Y-70297909D01*
X147257560Y-69827581D01*
X147258683Y-69825320D01*
X147698247Y-68984512D01*
X147699473Y-68982285D01*
X147759644Y-68878066D01*
X148173829Y-68160674D01*
X148175154Y-68158488D01*
X148190909Y-68133662D01*
X148683513Y-67357441D01*
X148684914Y-67355333D01*
X149226377Y-66576268D01*
X149227866Y-66574218D01*
X149801491Y-65818496D01*
X149803075Y-65816500D01*
X150407810Y-65085500D01*
X150409490Y-65083552D01*
X151044326Y-64378497D01*
X151046050Y-64376661D01*
X151709866Y-63698794D01*
X151711674Y-63697024D01*
X152403284Y-63047560D01*
X152405157Y-63045874D01*
X153123365Y-62425932D01*
X153125340Y-62424299D01*
X153868889Y-61834970D01*
X153870845Y-61833486D01*
X154638439Y-61275795D01*
X154640480Y-61274376D01*
X155430767Y-60749311D01*
X155432888Y-60747966D01*
X156244435Y-60256475D01*
X156246626Y-60255212D01*
X157077990Y-59798165D01*
X157080264Y-59796976D01*
X157930079Y-59375124D01*
X157932380Y-59374043D01*
X158044994Y-59323904D01*
X158799083Y-58988161D01*
X158801443Y-58987169D01*
X159683529Y-58637927D01*
X159685920Y-58637037D01*
X160581917Y-58325017D01*
X160584334Y-58324233D01*
X161492590Y-58050014D01*
X161495034Y-58049333D01*
X162413960Y-57813392D01*
X162416449Y-57812809D01*
X163344443Y-57615558D01*
X163346941Y-57615081D01*
X164282395Y-57456861D01*
X164284953Y-57456483D01*
X165226219Y-57337574D01*
X165228707Y-57337313D01*
X166174133Y-57257923D01*
X166176677Y-57257763D01*
X167124581Y-57218034D01*
X167127149Y-57217981D01*
X168075851Y-57217981D01*
X168078418Y-57218034D01*
G37*
%TD.AperFunction*%
%TD*%
M02*
