# Supplementary material for: A Hybrid Vacuum Flange RF Oscillator for Low-Cost Mass Spectrometry
Source: J Am Soc Mass Spectrom. 2025 Jan 21;36(2):236–40. doi: 10.1021/jasms.4c00410 (PMC11808759; doi:10.1021/jasms.4c00410)
Supplement: Supplementary file 1 — js4c00410_si_001.zip [file js4c00410_si_001.zip › KF40 Wisconsin Oscillator SI/KF40 Wisconsin Oscillator Design and Fabrication Files/KF40 Wisconsin Oscillator Gerber Files/KF40 Wisconsin Oscillator-job.gbrjob]

{
  "Header": {
    "GenerationSoftware": {
      "Vendor": "KiCad",
      "Application": "Pcbnew",
      "Version": "7.0.5"
    },
    "CreationDate": "2024-09-17T10:10:56-05:00"
  },
  "GeneralSpecs": {
    "ProjectId": {
      "Name": "KF40 Wisconsin Oscillator",
      "GUID": "4b463430-2057-4697-9363-6f6e73696e20",
      "Revision": "rev?"
    },
    "Size": {
      "X": 45.675,
      "Y": 45.675
    },
    "LayerNumber": 2,
    "BoardThickness": 1.6,
    "Finish": "None"
  },
  "DesignRules": [
    {
      "Layers": "Outer",
      "PadToPad": 0.0,
      "PadToTrack": 0.0,
      "TrackToTrack": 0.2,
      "MinLineWidth": 0.25,
      "TrackToRegion": 0.508,
      "RegionToRegion": 0.508
    }
  ],
  "FilesAttributes": [
    {
      "Path": "KF40 Wisconsin Oscillator-F_Cu.gbr",
      "FileFunction": "Copper,L1,Top",
      "FilePolarity": "Positive"
    },
    {
      "Path": "KF40 Wisconsin Oscillator-B_Cu.gbr",
      "FileFunction": "Copper,L2,Bot",
      "FilePolarity": "Positive"
    },
    {
      "Path": "KF40 Wisconsin Oscillator-F_Paste.gbr",
      "FileFunction": "SolderPaste,Top",
      "FilePolarity": "Positive"
    },
    {
      "Path": "KF40 Wisconsin Oscillator-B_Paste.gbr",
      "FileFunction": "SolderPaste,Bot",
      "FilePolarity": "Positive"
    },
    {
      "Path": "KF40 Wisconsin Oscillator-F_Silkscreen.gbr",
      "FileFunction": "Legend,Top",
      "FilePolarity": "Positive"
    },
    {
      "Path": "KF40 Wisconsin Oscillator-B_Silkscreen.gbr",
      "FileFunction": "Legend,Bot",
      "FilePolarity": "Positive"
    },
    {
      "Path": "KF40 Wisconsin Oscillator-F_Mask.gbr",
      "FileFunction": "SolderMask,Top",
      "FilePolarity": "Negative"
    },
    {
      "Path": "KF40 Wisconsin Oscillator-B_Mask.gbr",
      "FileFunction": "SolderMask,Bot",
      "FilePolarity": "Negative"
    },
    {
      "Path": "KF40 Wisconsin Oscillator-Edge_Cuts.gbr",
      "FileFunction": "Profile",
      "FilePolarity": "Positive"
    }
  ],
  "MaterialStackup": [
    {
      "Type": "Legend",
      "Name": "Top Silk Screen"
    },
    {
      "Type": "SolderPaste",
      "Name": "Top Solder Paste"
    },
    {
      "Type": "SolderMask",
      "Thickness": 0.01,
      "Name": "Top Solder Mask"
    },
    {
      "Type": "Copper",
      "Thickness": 0.035,
      "Name": "F.Cu"
    },
    {
      "Type": "Dielectric",
      "Thickness": 1.51,
      "Material": "FR4",
      "Name": "F.Cu/B.Cu",
      "Notes": "Type: dielectric layer 1 (from F.Cu to B.Cu)"
    },
    {
      "Type": "Copper",
      "Thickness": 0.035,
      "Name": "B.Cu"
    },
    {
      "Type": "SolderMask",
      "Thickness": 0.01,
      "Name": "Bottom Solder Mask"
    },
    {
      "Type": "SolderPaste",
      "Name": "Bottom Solder Paste"
    },
    {
      "Type": "Legend",
      "Name": "Bottom Silk Screen"
    }
  ]
}
