# Supplementary material for: A Hybrid Vacuum Flange RF Oscillator for Low-Cost Mass Spectrometry
Source: J Am Soc Mass Spectrom. 2025 Jan 21;36(2):236–40. doi: 10.1021/jasms.4c00410 (PMC11808759; doi:10.1021/jasms.4c00410)
Supplement: Supplementary file 1 — js4c00410_si_001.zip [file js4c00410_si_001.zip › KF40 Wisconsin Oscillator SI/KF40 Wisconsin Oscillator Design and Fabrication Files/KF40 Wisconsin Oscillator Gerber Files/KF40 Wisconsin Oscillator-B_Cu.gbr]

%TF.GenerationSoftware,KiCad,Pcbnew,7.0.5*%
%TF.CreationDate,2024-09-17T10:10:56-05:00*%
%TF.ProjectId,KF40 Wisconsin Oscillator,4b463430-2057-4697-9363-6f6e73696e20,rev?*%
%TF.SameCoordinates,Original*%
%TF.FileFunction,Copper,L2,Bot*%
%TF.FilePolarity,Positive*%
%FSLAX46Y46*%
G04 Gerber Fmt 4.6, Leading zero omitted, Abs format (unit mm)*
G04 Created by KiCad (PCBNEW 7.0.5) date 2024-09-17 10:10:56*
%MOMM*%
%LPD*%
G01*
G04 APERTURE LIST*
G04 Aperture macros list*
%AMFreePoly0*
4,1,299,-20.248085,22.680157,-19.299591,22.600510,-18.355263,22.481214,-17.416760,22.322478,-16.485726,22.124581,-15.563797,21.887869,-14.652589,21.612759,-13.753700,21.299733,-12.868708,20.949340,-11.999166,20.562195,-11.146598,20.138976,-10.312500,19.680427,-9.498336,19.187352,-8.705534,18.660616,-7.935485,18.101142,-7.189540,17.509913,-6.469007,16.887966,-5.775151,16.236392,-5.109188,15.556333,-4.472287,14.848983,
-3.865566,14.115583,-3.290089,13.357420,-2.746865,12.575823,-2.236847,11.772164,-1.760931,10.947852,-1.319950,10.104334,-0.914679,9.243090,-0.545829,8.365630,-0.214047,7.473495,0.080086,6.568248,0.336052,5.651478,0.553404,4.724793,0.731760,3.789820,0.870807,2.848198,0.970300,1.901579,1.030066,0.951624,1.050000,0.000000,1.030066,-0.951624,0.970300,-1.901579,0.870807,-2.848198,
0.731760,-3.789820,0.553404,-4.724793,0.336052,-5.651478,0.080086,-6.568248,-0.214047,-7.473495,-0.545829,-8.365630,-0.914679,-9.243090,-1.319950,-10.104334,-1.760931,-10.947852,-2.236847,-11.772164,-2.746865,-12.575823,-3.290089,-13.357420,-3.865566,-14.115583,-4.472287,-14.848983,-5.109188,-15.556333,-5.775151,-16.236392,-6.469007,-16.887966,-7.189540,-17.509913,-7.935485,-18.101142,-8.705534,-18.660616,
-9.498336,-19.187352,-10.312500,-19.680427,-11.146598,-20.138976,-11.999166,-20.562195,-12.868708,-20.949340,-13.753700,-21.299733,-14.652589,-21.612759,-15.563797,-21.887869,-16.485726,-22.124581,-17.416760,-22.322478,-18.355263,-22.481214,-19.299591,-22.600510,-20.248085,-22.680157,-21.199084,-22.720016,-22.150916,-22.720016,-23.101915,-22.680157,-24.050409,-22.600510,-24.994737,-22.481214,-25.933240,-22.322478,-26.864274,-22.124581,
-27.786203,-21.887869,-28.697411,-21.612759,-29.596300,-21.299733,-30.481292,-20.949340,-31.350834,-20.562195,-32.203402,-20.138976,-33.037500,-19.680427,-33.851664,-19.187352,-34.644466,-18.660616,-35.414515,-18.101142,-36.160460,-17.509913,-36.880993,-16.887966,-37.574849,-16.236392,-38.240812,-15.556333,-38.877713,-14.848983,-39.484434,-14.115583,-40.059911,-13.357420,-40.603135,-12.575823,-41.113153,-11.772164,-41.589069,-10.947852,
-42.030050,-10.104334,-42.435321,-9.243090,-42.804171,-8.365630,-43.135953,-7.473495,-43.430086,-6.568248,-43.686052,-5.651478,-43.903404,-4.724793,-44.081760,-3.789820,-44.220807,-2.848198,-44.320300,-1.901579,-44.380066,-0.951624,-44.400000,0.000000,-42.304909,0.000000,-42.285274,-0.899864,-42.226406,-1.798015,-42.128417,-2.692743,-41.991494,-3.582346,-41.815898,-4.465130,-41.601962,-5.339413,-41.350094,-6.203533,
-41.060773,-7.055844,-40.734551,-7.894724,-40.372047,-8.718576,-39.973953,-9.525832,-39.541025,-10.314955,-39.074089,-11.084442,-38.574032,-11.832830,-38.041807,-12.558693,-37.478427,-13.260650,-36.884964,-13.937365,-36.262549,-14.587549,-35.612365,-15.209964,-34.935650,-15.803427,-34.233693,-16.366807,-33.507830,-16.899032,-32.759442,-17.399089,-31.989955,-17.866025,-31.200832,-18.298953,-30.393576,-18.697047,-29.569724,-19.059551,
-28.730844,-19.385773,-27.878533,-19.675094,-27.014413,-19.926962,-26.140130,-20.140898,-25.257346,-20.316494,-24.367743,-20.453417,-23.473015,-20.551406,-22.574864,-20.610274,-21.675000,-20.629909,-20.775136,-20.610274,-19.876985,-20.551406,-18.982257,-20.453417,-18.092654,-20.316494,-17.209870,-20.140898,-16.335587,-19.926962,-15.471467,-19.675094,-14.619156,-19.385773,-13.780276,-19.059551,-12.956424,-18.697047,-12.149168,-18.298953,
-11.360045,-17.866025,-10.590558,-17.399089,-9.842170,-16.899032,-9.116307,-16.366807,-8.414350,-15.803427,-7.737635,-15.209964,-7.087451,-14.587549,-6.465036,-13.937365,-5.871573,-13.260650,-5.308193,-12.558693,-4.775968,-11.832830,-4.275911,-11.084442,-3.808975,-10.314955,-3.376047,-9.525832,-2.977953,-8.718576,-2.615449,-7.894724,-2.289227,-7.055844,-1.999906,-6.203533,-1.748038,-5.339413,-1.534102,-4.465130,
-1.358506,-3.582346,-1.221583,-2.692743,-1.123594,-1.798015,-1.064726,-0.899864,-1.045981,-0.040803,-1.050000,0.000000,-1.045981,0.040803,-1.064726,0.899864,-1.123594,1.798015,-1.221583,2.692743,-1.358506,3.582346,-1.534102,4.465130,-1.748038,5.339413,-1.999906,6.203533,-2.289227,7.055844,-2.615449,7.894724,-2.977953,8.718576,-3.376047,9.525832,-3.808975,10.314954,-4.275911,11.084442,
-4.775968,11.832830,-5.308193,12.558693,-5.871573,13.260650,-6.465036,13.937365,-7.087451,14.587549,-7.737635,15.209964,-8.414350,15.803427,-9.116307,16.366807,-9.842170,16.899032,-10.590558,17.399089,-11.360045,17.866025,-12.149168,18.298953,-12.956424,18.697047,-13.780276,19.059551,-14.619156,19.385773,-15.471467,19.675094,-16.335587,19.926962,-17.209870,20.140898,-18.092654,20.316494,-18.982257,20.453417,
-19.876985,20.551406,-20.775136,20.610274,-21.675000,20.629909,-22.574864,20.610274,-23.473015,20.551406,-24.367743,20.453417,-25.257346,20.316494,-26.140130,20.140898,-27.014413,19.926962,-27.878533,19.675094,-28.730844,19.385773,-29.569724,19.059551,-30.393576,18.697047,-31.200832,18.298953,-31.989954,17.866025,-32.759442,17.399089,-33.507830,16.899032,-34.233693,16.366807,-34.935650,15.803427,-35.612365,15.209964,
-36.262549,14.587549,-36.884964,13.937365,-37.478427,13.260650,-38.041807,12.558693,-38.574032,11.832830,-39.074089,11.084442,-39.541025,10.314954,-39.973953,9.525832,-40.372047,8.718576,-40.734551,7.894724,-41.060773,7.055844,-41.350094,6.203533,-41.601962,5.339413,-41.815898,4.465130,-41.991494,3.582346,-42.128417,2.692743,-42.226406,1.798015,-42.285274,0.899864,-42.304909,0.000000,-44.400000,0.000000,
-44.380066,0.951624,-44.320300,1.901579,-44.220807,2.848198,-44.081760,3.789820,-43.903404,4.724793,-43.686052,5.651478,-43.430086,6.568248,-43.135953,7.473495,-42.804171,8.365630,-42.435321,9.243090,-42.030050,10.104334,-41.589069,10.947852,-41.113153,11.772164,-40.603135,12.575823,-40.059911,13.357420,-39.484434,14.115583,-38.877713,14.848983,-38.240812,15.556333,-37.574849,16.236392,-36.880993,16.887966,
-36.160460,17.509913,-35.414515,18.101142,-34.644466,18.660616,-33.851664,19.187352,-33.037500,19.680427,-32.203402,20.138976,-31.350834,20.562195,-30.481292,20.949340,-29.596300,21.299733,-28.697411,21.612759,-27.786203,21.887869,-26.864274,22.124581,-25.933240,22.322478,-24.994737,22.481214,-24.050409,22.600510,-23.101915,22.680157,-22.150916,22.720016,-21.199084,22.720016,-20.248085,22.680157,-20.248085,22.680157,
$1*%
G04 Aperture macros list end*
%TA.AperFunction,ComponentPad*%
%ADD10R,1.700000X1.700000*%
%TD*%
%TA.AperFunction,ComponentPad*%
%ADD11O,1.700000X1.700000*%
%TD*%
%TA.AperFunction,ConnectorPad*%
%ADD12FreePoly0,180.000000*%
%TD*%
%TA.AperFunction,ComponentPad*%
%ADD13C,1.440000*%
%TD*%
%TA.AperFunction,ComponentPad*%
%ADD14C,1.280000*%
%TD*%
%TA.AperFunction,ComponentPad*%
%ADD15C,2.600000*%
%TD*%
%TA.AperFunction,ComponentPad*%
%ADD16C,5.385000*%
%TD*%
%TA.AperFunction,ComponentPad*%
%ADD17C,4.100000*%
%TD*%
%TA.AperFunction,ViaPad*%
%ADD18C,0.800000*%
%TD*%
%TA.AperFunction,Conductor*%
%ADD19C,0.500000*%
%TD*%
%TA.AperFunction,Conductor*%
%ADD20C,1.000000*%
%TD*%
%TA.AperFunction,Conductor*%
%ADD21C,0.250000*%
%TD*%
G04 APERTURE END LIST*
D10*
%TO.P,J3,1,Pin_1*%
%TO.N,Net-(J3-Pin_1)*%
X165785000Y-79925000D03*
D11*
%TO.P,J3,2,Pin_2*%
%TO.N,Net-(J3-Pin_2)*%
X168325000Y-79925000D03*
%TD*%
D12*
%TO.P,,1*%
%TO.N,Earth*%
X145920000Y-79925000D03*
%TD*%
D10*
%TO.P,J2,1,Pin_1*%
%TO.N,Earth*%
X153340000Y-92100000D03*
D11*
%TO.P,J2,2,Pin_2*%
%TO.N,Net-(J2-Pin_2)*%
X153340000Y-89560000D03*
%TD*%
D13*
%TO.P,RV1,1,1*%
%TO.N,unconnected-(RV1-Pad1)*%
X170440000Y-94660000D03*
%TO.P,RV1,2,2*%
%TO.N,Net-(C2-Pad1)*%
X167900000Y-97200000D03*
%TO.P,RV1,3,3*%
%TO.N,Net-(RV1-Pad3)*%
X165360000Y-94660000D03*
%TD*%
D14*
%TO.P,PS1,1,+VIN*%
%TO.N,+12V*%
X173920000Y-79000000D03*
%TO.P,PS1,2,GND*%
%TO.N,Earth*%
X176460000Y-79000000D03*
%TO.P,PS1,3,+VOUT*%
%TO.N,VDrive*%
X179000000Y-79000000D03*
%TD*%
D15*
%TO.P,L2,1,1*%
%TO.N,Net-(L2-Pad1)*%
X168560000Y-70358000D03*
%TO.P,L2,2,2*%
%TO.N,Net-(C1-Pad2)*%
X165560000Y-70358000D03*
%TD*%
D16*
%TO.P,J1,1,1*%
%TO.N,+12V*%
X152132000Y-78350000D03*
D17*
%TO.P,J1,2,2*%
%TO.N,Earth*%
X154432000Y-83650000D03*
%TO.P,J1,3,3*%
X158132000Y-81150000D03*
%TD*%
D15*
%TO.P,L1,1,1*%
%TO.N,Net-(L1-Pad1)*%
X168560000Y-89408000D03*
%TO.P,L1,2,2*%
%TO.N,Net-(C1-Pad1)*%
X165560000Y-89408000D03*
%TD*%
D18*
%TO.N,Net-(C1-Pad1)*%
X174000000Y-96000000D03*
%TO.N,Net-(J3-Pin_1)*%
X168622500Y-83566000D03*
X177100000Y-93000000D03*
%TO.N,Earth*%
X156600000Y-95500000D03*
X172059600Y-71983600D03*
X186000000Y-82000000D03*
X175050000Y-90000000D03*
%TO.N,Net-(J3-Pin_2)*%
X168605200Y-64770000D03*
%TO.N,VDrive*%
X180000000Y-82380000D03*
X161597500Y-87850125D03*
%TO.N,Net-(U3-Pad11)*%
X177495200Y-65582800D03*
X177495200Y-70764400D03*
X177495200Y-68224400D03*
%TO.N,Net-(J2-Pin_2)*%
X165510000Y-64729875D03*
X173900000Y-93100000D03*
%TD*%
D19*
%TO.N,Net-(C1-Pad1)*%
X174750000Y-95250000D02*
X174750000Y-92650000D01*
X174750000Y-92650000D02*
X173258000Y-91158000D01*
X173258000Y-91158000D02*
X167310000Y-91158000D01*
X174000000Y-96000000D02*
X174750000Y-95250000D01*
X167310000Y-91158000D02*
X165560000Y-89408000D01*
D20*
%TO.N,+12V*%
X159221088Y-78350000D02*
X152132000Y-78350000D01*
X173920000Y-79000000D02*
X171445000Y-81475000D01*
X162346088Y-81475000D02*
X159221088Y-78350000D01*
X171445000Y-81475000D02*
X162346088Y-81475000D01*
D19*
%TO.N,Net-(J3-Pin_1)*%
X164893502Y-86950000D02*
X163043377Y-88800125D01*
X170797918Y-86950000D02*
X164893502Y-86950000D01*
X160647500Y-88243628D02*
X160647500Y-87456622D01*
X177100000Y-93000000D02*
X176847918Y-93000000D01*
X161203997Y-88800125D02*
X160647500Y-88243628D01*
X164538122Y-83566000D02*
X168622500Y-83566000D01*
X176847918Y-93000000D02*
X170797918Y-86950000D01*
X163043377Y-88800125D02*
X161203997Y-88800125D01*
X160647500Y-87456622D02*
X164538122Y-83566000D01*
%TO.N,Earth*%
X177950000Y-93450000D02*
X177950000Y-92550000D01*
X175400000Y-90000000D02*
X175050000Y-90000000D01*
X184090000Y-80090000D02*
X177550000Y-80090000D01*
X145910000Y-83172000D02*
X145910000Y-79925000D01*
X147574000Y-86868000D02*
X147574000Y-84836000D01*
X156600000Y-95500000D02*
X156930000Y-95830000D01*
X175050000Y-90000000D02*
X183050000Y-82000000D01*
X177550000Y-80090000D02*
X176460000Y-79000000D01*
X147574000Y-84836000D02*
X145910000Y-83172000D01*
X172530000Y-95830000D02*
X173550000Y-96850000D01*
X156930000Y-95830000D02*
X172530000Y-95830000D01*
X174550000Y-96850000D02*
X177950000Y-93450000D01*
X183050000Y-82000000D02*
X186000000Y-82000000D01*
X173550000Y-96850000D02*
X174550000Y-96850000D01*
X177950000Y-92550000D02*
X175400000Y-90000000D01*
D20*
X145920000Y-84680000D02*
X145920000Y-79925000D01*
D19*
X186000000Y-82000000D02*
X184090000Y-80090000D01*
D20*
X153340000Y-92100000D02*
X145920000Y-84680000D01*
D21*
%TO.N,Net-(J3-Pin_2)*%
X168605200Y-64770000D02*
X170185000Y-66349800D01*
X170185000Y-66349800D02*
X170185000Y-78065000D01*
X170185000Y-78065000D02*
X168325000Y-79925000D01*
D20*
%TO.N,VDrive*%
X164500000Y-86000000D02*
X176380000Y-86000000D01*
X161597500Y-87850125D02*
X162649875Y-87850125D01*
X176380000Y-86000000D02*
X180000000Y-82380000D01*
X162649875Y-87850125D02*
X164500000Y-86000000D01*
D21*
%TO.N,Net-(U3-Pad11)*%
X177495200Y-68224400D02*
X177495200Y-70764400D01*
X177495200Y-68224400D02*
X177495200Y-65582800D01*
%TO.N,Net-(J2-Pin_2)*%
X149114500Y-85334500D02*
X149114500Y-77100110D01*
D19*
X156880000Y-93100000D02*
X153340000Y-89560000D01*
D21*
X161484735Y-64729875D02*
X165510000Y-64729875D01*
X153340000Y-89560000D02*
X149114500Y-85334500D01*
D19*
X173900000Y-93100000D02*
X156880000Y-93100000D01*
D21*
X149114500Y-77100110D02*
X161484735Y-64729875D01*
%TD*%
%TA.AperFunction,Conductor*%
%TO.N,Earth*%
G36*
X168471249Y-59824380D02*
G01*
X168473952Y-59824498D01*
X169347188Y-59881733D01*
X169349883Y-59881969D01*
X170219814Y-59977243D01*
X170222496Y-59977596D01*
X171087430Y-60110722D01*
X171090094Y-60111192D01*
X171948376Y-60281915D01*
X171951017Y-60282500D01*
X172801069Y-60490506D01*
X172803682Y-60491206D01*
X173643810Y-60736081D01*
X173646391Y-60736895D01*
X174475075Y-61018195D01*
X174477618Y-61019121D01*
X175293220Y-61336291D01*
X175295719Y-61337327D01*
X176096733Y-61689781D01*
X176099185Y-61690924D01*
X176884042Y-62077973D01*
X176886442Y-62079222D01*
X177653686Y-62500146D01*
X177656028Y-62501499D01*
X178404172Y-62955484D01*
X178406454Y-62956937D01*
X179134089Y-63443128D01*
X179136305Y-63444680D01*
X179842016Y-63962128D01*
X179844163Y-63963775D01*
X180526665Y-64511541D01*
X180528737Y-64513280D01*
X181186683Y-65090284D01*
X181188678Y-65092112D01*
X181820824Y-65697261D01*
X181822737Y-65699174D01*
X182427886Y-66331320D01*
X182429714Y-66333315D01*
X183006718Y-66991261D01*
X183008457Y-66993333D01*
X183556223Y-67675835D01*
X183557870Y-67677982D01*
X184075318Y-68383693D01*
X184076870Y-68385909D01*
X184563061Y-69113544D01*
X184564514Y-69115826D01*
X185018499Y-69863970D01*
X185019852Y-69866312D01*
X185440776Y-70633556D01*
X185442025Y-70635956D01*
X185829074Y-71420813D01*
X185830217Y-71423265D01*
X186182671Y-72224279D01*
X186183707Y-72226778D01*
X186500877Y-73042380D01*
X186501803Y-73044923D01*
X186783103Y-73873607D01*
X186783917Y-73876188D01*
X187028792Y-74716316D01*
X187029492Y-74718929D01*
X187237498Y-75568981D01*
X187238083Y-75571622D01*
X187408806Y-76429904D01*
X187409276Y-76432568D01*
X187542402Y-77297502D01*
X187542755Y-77300184D01*
X187638029Y-78170115D01*
X187638265Y-78172810D01*
X187695500Y-79046046D01*
X187695618Y-79048749D01*
X187714707Y-79923646D01*
X187714707Y-79926352D01*
X187695618Y-80801249D01*
X187695500Y-80803952D01*
X187638265Y-81677188D01*
X187638029Y-81679883D01*
X187542755Y-82549814D01*
X187542402Y-82552496D01*
X187409276Y-83417430D01*
X187408806Y-83420094D01*
X187238083Y-84278376D01*
X187237498Y-84281017D01*
X187029492Y-85131069D01*
X187028792Y-85133682D01*
X186783917Y-85973810D01*
X186783103Y-85976391D01*
X186501803Y-86805075D01*
X186500877Y-86807618D01*
X186183707Y-87623220D01*
X186182671Y-87625719D01*
X185830217Y-88426733D01*
X185829074Y-88429185D01*
X185442025Y-89214042D01*
X185440776Y-89216442D01*
X185019852Y-89983686D01*
X185018499Y-89986028D01*
X184564514Y-90734172D01*
X184563061Y-90736454D01*
X184076870Y-91464089D01*
X184075318Y-91466305D01*
X183557870Y-92172016D01*
X183556223Y-92174163D01*
X183008457Y-92856665D01*
X183006718Y-92858737D01*
X182429714Y-93516683D01*
X182427886Y-93518678D01*
X181822737Y-94150824D01*
X181820824Y-94152737D01*
X181188678Y-94757886D01*
X181186683Y-94759714D01*
X180528737Y-95336718D01*
X180526665Y-95338457D01*
X179844163Y-95886223D01*
X179842016Y-95887870D01*
X179136305Y-96405318D01*
X179134089Y-96406870D01*
X178406454Y-96893061D01*
X178404172Y-96894514D01*
X177656028Y-97348499D01*
X177653686Y-97349852D01*
X176886442Y-97770776D01*
X176884042Y-97772025D01*
X176099185Y-98159074D01*
X176096733Y-98160217D01*
X175295719Y-98512671D01*
X175293220Y-98513707D01*
X174477618Y-98830877D01*
X174475075Y-98831803D01*
X173646391Y-99113103D01*
X173643810Y-99113917D01*
X172803682Y-99358792D01*
X172801069Y-99359492D01*
X171951017Y-99567498D01*
X171948376Y-99568083D01*
X171090094Y-99738806D01*
X171087430Y-99739276D01*
X170222496Y-99872402D01*
X170219814Y-99872755D01*
X169349883Y-99968029D01*
X169347188Y-99968265D01*
X168473952Y-100025500D01*
X168471249Y-100025618D01*
X167596352Y-100044707D01*
X167593646Y-100044707D01*
X166718749Y-100025618D01*
X166716046Y-100025500D01*
X165842810Y-99968265D01*
X165840115Y-99968029D01*
X164970184Y-99872755D01*
X164967502Y-99872402D01*
X164102568Y-99739276D01*
X164099904Y-99738806D01*
X163241622Y-99568083D01*
X163238981Y-99567498D01*
X162388929Y-99359492D01*
X162386316Y-99358792D01*
X161546188Y-99113917D01*
X161543607Y-99113103D01*
X160714923Y-98831803D01*
X160712380Y-98830877D01*
X159896778Y-98513707D01*
X159894279Y-98512671D01*
X159093265Y-98160217D01*
X159090813Y-98159074D01*
X158305956Y-97772025D01*
X158303556Y-97770776D01*
X157536312Y-97349852D01*
X157533970Y-97348499D01*
X157289253Y-97200001D01*
X166666807Y-97200001D01*
X166685541Y-97414136D01*
X166685542Y-97414144D01*
X166741176Y-97621772D01*
X166741177Y-97621774D01*
X166741178Y-97621777D01*
X166810657Y-97770776D01*
X166832024Y-97816597D01*
X166832026Y-97816601D01*
X166955319Y-97992682D01*
X167107317Y-98144680D01*
X167283398Y-98267973D01*
X167283400Y-98267974D01*
X167283403Y-98267976D01*
X167478223Y-98358822D01*
X167685858Y-98414458D01*
X167838816Y-98427840D01*
X167899998Y-98433193D01*
X167900000Y-98433193D01*
X167900002Y-98433193D01*
X167953535Y-98428509D01*
X168114142Y-98414458D01*
X168321777Y-98358822D01*
X168516597Y-98267976D01*
X168692681Y-98144681D01*
X168844681Y-97992681D01*
X168967976Y-97816597D01*
X169058822Y-97621777D01*
X169114458Y-97414142D01*
X169133193Y-97200000D01*
X169114458Y-96985858D01*
X169058822Y-96778223D01*
X168967976Y-96583404D01*
X168844681Y-96407319D01*
X168844679Y-96407316D01*
X168692682Y-96255319D01*
X168516601Y-96132026D01*
X168516597Y-96132024D01*
X168516597Y-96132023D01*
X168321777Y-96041178D01*
X168321774Y-96041177D01*
X168321772Y-96041176D01*
X168114144Y-95985542D01*
X168114136Y-95985541D01*
X167900002Y-95966807D01*
X167899998Y-95966807D01*
X167685863Y-95985541D01*
X167685855Y-95985542D01*
X167478227Y-96041176D01*
X167478221Y-96041179D01*
X167283405Y-96132023D01*
X167283403Y-96132024D01*
X167107316Y-96255320D01*
X166955320Y-96407316D01*
X166832024Y-96583403D01*
X166832023Y-96583405D01*
X166741179Y-96778221D01*
X166741176Y-96778227D01*
X166685542Y-96985855D01*
X166685541Y-96985863D01*
X166666807Y-97199998D01*
X166666807Y-97200001D01*
X157289253Y-97200001D01*
X156785826Y-96894514D01*
X156783544Y-96893061D01*
X156055909Y-96406870D01*
X156053693Y-96405318D01*
X155347982Y-95887870D01*
X155345835Y-95886223D01*
X154663333Y-95338457D01*
X154661261Y-95336718D01*
X154003315Y-94759714D01*
X154001320Y-94757886D01*
X153369174Y-94152737D01*
X153367261Y-94150824D01*
X152897157Y-93659748D01*
X152865018Y-93597709D01*
X152871521Y-93528142D01*
X152914603Y-93473136D01*
X152980584Y-93450152D01*
X152986730Y-93450000D01*
X153090000Y-93450000D01*
X153090000Y-92535501D01*
X153197685Y-92584680D01*
X153304237Y-92600000D01*
X153375763Y-92600000D01*
X153482315Y-92584680D01*
X153590000Y-92535501D01*
X153590000Y-93450000D01*
X154237828Y-93450000D01*
X154237844Y-93449999D01*
X154297372Y-93443598D01*
X154297379Y-93443596D01*
X154432086Y-93393354D01*
X154432093Y-93393350D01*
X154547187Y-93307190D01*
X154547190Y-93307187D01*
X154633350Y-93192093D01*
X154633354Y-93192086D01*
X154683596Y-93057379D01*
X154683598Y-93057372D01*
X154689999Y-92997844D01*
X154690000Y-92997827D01*
X154690000Y-92282042D01*
X154709685Y-92215003D01*
X154762489Y-92169248D01*
X154831647Y-92159304D01*
X154895203Y-92188329D01*
X154901666Y-92194347D01*
X155617205Y-92909886D01*
X156298196Y-93590877D01*
X156309977Y-93604509D01*
X156324531Y-93624058D01*
X156350893Y-93646178D01*
X156365005Y-93658020D01*
X156368995Y-93661676D01*
X156374900Y-93667581D01*
X156400192Y-93687580D01*
X156401589Y-93688718D01*
X156446190Y-93726142D01*
X156460360Y-93738032D01*
X156460362Y-93738033D01*
X156466396Y-93742002D01*
X156466369Y-93742042D01*
X156472925Y-93746219D01*
X156472951Y-93746178D01*
X156479097Y-93749969D01*
X156548627Y-93782391D01*
X156550250Y-93783177D01*
X156618808Y-93817607D01*
X156618812Y-93817609D01*
X156618816Y-93817610D01*
X156625602Y-93820080D01*
X156625584Y-93820126D01*
X156632924Y-93822677D01*
X156632940Y-93822632D01*
X156639789Y-93824902D01*
X156639794Y-93824903D01*
X156715003Y-93840432D01*
X156716699Y-93840808D01*
X156791344Y-93858500D01*
X156791349Y-93858500D01*
X156798517Y-93859338D01*
X156798511Y-93859386D01*
X156806242Y-93860177D01*
X156806247Y-93860130D01*
X156813437Y-93860759D01*
X156813441Y-93860758D01*
X156813442Y-93860759D01*
X156843954Y-93859871D01*
X156890194Y-93858526D01*
X156891997Y-93858500D01*
X164184004Y-93858500D01*
X164251043Y-93878185D01*
X164296798Y-93930989D01*
X164306742Y-94000147D01*
X164293587Y-94038160D01*
X164294312Y-94038498D01*
X164201179Y-94238221D01*
X164201176Y-94238227D01*
X164145542Y-94445855D01*
X164145541Y-94445863D01*
X164126807Y-94659998D01*
X164126807Y-94660001D01*
X164145541Y-94874136D01*
X164145542Y-94874144D01*
X164201176Y-95081772D01*
X164201177Y-95081774D01*
X164201178Y-95081777D01*
X164260448Y-95208882D01*
X164292024Y-95276597D01*
X164292026Y-95276601D01*
X164415319Y-95452682D01*
X164567317Y-95604680D01*
X164743398Y-95727973D01*
X164743400Y-95727974D01*
X164743403Y-95727976D01*
X164938223Y-95818822D01*
X165145858Y-95874458D01*
X165280333Y-95886223D01*
X165359998Y-95893193D01*
X165360000Y-95893193D01*
X165360002Y-95893193D01*
X165420842Y-95887870D01*
X165574142Y-95874458D01*
X165781777Y-95818822D01*
X165976597Y-95727976D01*
X166152681Y-95604681D01*
X166304681Y-95452681D01*
X166427976Y-95276597D01*
X166518822Y-95081777D01*
X166574458Y-94874142D01*
X166593193Y-94660000D01*
X166574458Y-94445858D01*
X166518822Y-94238223D01*
X166427976Y-94043404D01*
X166427975Y-94043402D01*
X166425688Y-94038498D01*
X166427001Y-94037885D01*
X166412137Y-93976589D01*
X166434995Y-93910564D01*
X166489920Y-93867378D01*
X166535996Y-93858500D01*
X169264004Y-93858500D01*
X169331043Y-93878185D01*
X169376798Y-93930989D01*
X169386742Y-94000147D01*
X169373587Y-94038160D01*
X169374312Y-94038498D01*
X169281179Y-94238221D01*
X169281176Y-94238227D01*
X169225542Y-94445855D01*
X169225541Y-94445863D01*
X169206807Y-94659998D01*
X169206807Y-94660001D01*
X169225541Y-94874136D01*
X169225542Y-94874144D01*
X169281176Y-95081772D01*
X169281177Y-95081774D01*
X169281178Y-95081777D01*
X169340448Y-95208882D01*
X169372024Y-95276597D01*
X169372026Y-95276601D01*
X169495319Y-95452682D01*
X169647317Y-95604680D01*
X169823398Y-95727973D01*
X169823400Y-95727974D01*
X169823403Y-95727976D01*
X170018223Y-95818822D01*
X170225858Y-95874458D01*
X170360333Y-95886223D01*
X170439998Y-95893193D01*
X170440000Y-95893193D01*
X170440002Y-95893193D01*
X170500842Y-95887870D01*
X170654142Y-95874458D01*
X170861777Y-95818822D01*
X171056597Y-95727976D01*
X171232681Y-95604681D01*
X171384681Y-95452681D01*
X171507976Y-95276597D01*
X171598822Y-95081777D01*
X171654458Y-94874142D01*
X171673193Y-94660000D01*
X171654458Y-94445858D01*
X171598822Y-94238223D01*
X171507976Y-94043404D01*
X171507975Y-94043402D01*
X171505688Y-94038498D01*
X171507001Y-94037885D01*
X171492137Y-93976589D01*
X171514995Y-93910564D01*
X171569920Y-93867378D01*
X171615996Y-93858500D01*
X173358063Y-93858500D01*
X173425102Y-93878185D01*
X173430949Y-93882182D01*
X173443249Y-93891119D01*
X173510220Y-93920935D01*
X173617712Y-93968794D01*
X173804513Y-94008500D01*
X173867500Y-94008500D01*
X173934539Y-94028185D01*
X173980294Y-94080989D01*
X173991500Y-94132500D01*
X173991500Y-94884456D01*
X173971815Y-94951495D01*
X173955181Y-94972138D01*
X173843248Y-95084070D01*
X173781925Y-95117554D01*
X173781351Y-95117678D01*
X173717712Y-95131206D01*
X173543244Y-95208884D01*
X173388745Y-95321135D01*
X173260959Y-95463057D01*
X173165473Y-95628443D01*
X173165470Y-95628450D01*
X173106459Y-95810068D01*
X173106458Y-95810072D01*
X173086496Y-96000000D01*
X173106458Y-96189928D01*
X173106459Y-96189931D01*
X173165470Y-96371549D01*
X173165473Y-96371556D01*
X173260960Y-96536944D01*
X173388747Y-96678866D01*
X173543248Y-96791118D01*
X173717712Y-96868794D01*
X173904513Y-96908500D01*
X174095487Y-96908500D01*
X174282288Y-96868794D01*
X174456752Y-96791118D01*
X174611253Y-96678866D01*
X174739040Y-96536944D01*
X174834527Y-96371556D01*
X174889537Y-96202253D01*
X174919783Y-96152896D01*
X175240880Y-95831799D01*
X175254506Y-95820023D01*
X175274058Y-95805469D01*
X175308015Y-95765000D01*
X175311675Y-95761005D01*
X175317580Y-95755101D01*
X175337596Y-95729785D01*
X175338686Y-95728446D01*
X175388032Y-95669640D01*
X175388035Y-95669633D01*
X175392003Y-95663603D01*
X175392043Y-95663629D01*
X175396212Y-95657086D01*
X175396171Y-95657061D01*
X175399965Y-95650908D01*
X175399967Y-95650906D01*
X175432407Y-95581335D01*
X175433155Y-95579791D01*
X175467609Y-95511188D01*
X175467611Y-95511177D01*
X175470079Y-95504400D01*
X175470126Y-95504417D01*
X175472678Y-95497075D01*
X175472631Y-95497060D01*
X175474901Y-95490210D01*
X175480507Y-95463057D01*
X175490427Y-95415012D01*
X175490793Y-95413359D01*
X175508500Y-95338656D01*
X175508500Y-95338652D01*
X175508501Y-95338648D01*
X175509339Y-95331483D01*
X175509386Y-95331488D01*
X175510176Y-95323757D01*
X175510129Y-95323753D01*
X175510758Y-95316562D01*
X175508526Y-95239840D01*
X175508500Y-95238037D01*
X175508500Y-93032624D01*
X175528185Y-92965585D01*
X175580989Y-92919830D01*
X175650147Y-92909886D01*
X175713703Y-92938911D01*
X175720176Y-92944939D01*
X176050016Y-93274779D01*
X176266114Y-93490877D01*
X176277895Y-93504509D01*
X176292449Y-93524058D01*
X176322725Y-93549463D01*
X176332923Y-93558020D01*
X176336913Y-93561676D01*
X176342818Y-93567581D01*
X176368110Y-93587580D01*
X176369507Y-93588718D01*
X176388328Y-93604510D01*
X176428278Y-93638032D01*
X176428280Y-93638033D01*
X176434314Y-93642002D01*
X176434287Y-93642042D01*
X176440843Y-93646219D01*
X176440869Y-93646178D01*
X176447008Y-93649965D01*
X176447011Y-93649966D01*
X176447012Y-93649967D01*
X176451230Y-93651934D01*
X176483052Y-93675479D01*
X176483918Y-93674518D01*
X176488743Y-93678863D01*
X176488746Y-93678865D01*
X176488747Y-93678866D01*
X176643248Y-93791118D01*
X176817712Y-93868794D01*
X177004513Y-93908500D01*
X177195487Y-93908500D01*
X177382288Y-93868794D01*
X177556752Y-93791118D01*
X177711253Y-93678866D01*
X177839040Y-93536944D01*
X177934527Y-93371556D01*
X177993542Y-93189928D01*
X178013504Y-93000000D01*
X177993542Y-92810072D01*
X177934527Y-92628444D01*
X177839040Y-92463056D01*
X177711253Y-92321134D01*
X177556752Y-92208882D01*
X177382288Y-92131206D01*
X177382286Y-92131205D01*
X177195487Y-92091500D01*
X177063461Y-92091500D01*
X176996422Y-92071815D01*
X176975780Y-92055181D01*
X172140780Y-87220181D01*
X172107295Y-87158858D01*
X172112279Y-87089166D01*
X172154151Y-87033233D01*
X172219615Y-87008816D01*
X172228461Y-87008500D01*
X176327402Y-87008500D01*
X176333482Y-87008799D01*
X176347511Y-87010180D01*
X176380000Y-87013380D01*
X176577701Y-86993909D01*
X176767804Y-86936241D01*
X176833449Y-86901153D01*
X176943004Y-86842595D01*
X177096568Y-86716568D01*
X177126238Y-86680413D01*
X177130288Y-86675944D01*
X180748152Y-83058082D01*
X180842595Y-82943003D01*
X180936241Y-82767804D01*
X180993909Y-82577701D01*
X181013380Y-82380000D01*
X180993909Y-82182299D01*
X180936241Y-81992197D01*
X180936240Y-81992195D01*
X180842596Y-81816998D01*
X180842593Y-81816995D01*
X180716568Y-81663431D01*
X180563004Y-81537406D01*
X180563001Y-81537403D01*
X180387804Y-81443759D01*
X180197703Y-81386091D01*
X180000000Y-81366620D01*
X179802296Y-81386091D01*
X179612194Y-81443759D01*
X179437002Y-81537401D01*
X179436995Y-81537405D01*
X179321912Y-81631852D01*
X175998585Y-84955181D01*
X175937262Y-84988666D01*
X175910904Y-84991500D01*
X164552598Y-84991500D01*
X164546518Y-84991201D01*
X164500000Y-84986620D01*
X164493909Y-84986620D01*
X164493909Y-84985117D01*
X164432555Y-84973470D01*
X164381853Y-84925396D01*
X164365191Y-84857542D01*
X164387859Y-84791451D01*
X164401378Y-84775423D01*
X164815983Y-84360819D01*
X164877307Y-84327334D01*
X164903665Y-84324500D01*
X168080563Y-84324500D01*
X168147602Y-84344185D01*
X168153449Y-84348182D01*
X168165749Y-84357119D01*
X168232720Y-84386935D01*
X168340212Y-84434794D01*
X168527013Y-84474500D01*
X168717987Y-84474500D01*
X168904788Y-84434794D01*
X169079252Y-84357118D01*
X169233753Y-84244866D01*
X169361540Y-84102944D01*
X169457027Y-83937556D01*
X169516042Y-83755928D01*
X169536004Y-83566000D01*
X169516042Y-83376072D01*
X169457027Y-83194444D01*
X169361540Y-83029056D01*
X169233753Y-82887134D01*
X169079252Y-82774882D01*
X168957733Y-82720778D01*
X168904498Y-82675530D01*
X168884176Y-82608681D01*
X168903221Y-82541457D01*
X168955587Y-82495201D01*
X169008170Y-82483500D01*
X171392402Y-82483500D01*
X171398482Y-82483799D01*
X171412511Y-82485180D01*
X171445000Y-82488380D01*
X171642701Y-82468909D01*
X171832804Y-82411241D01*
X171891252Y-82380000D01*
X172008004Y-82317595D01*
X172161568Y-82191568D01*
X172191238Y-82155413D01*
X172195288Y-82150944D01*
X174219107Y-80127126D01*
X174261991Y-80099182D01*
X174434124Y-80032499D01*
X174615091Y-79920449D01*
X174772388Y-79777054D01*
X174900657Y-79607197D01*
X174995532Y-79416663D01*
X175053781Y-79211940D01*
X175070797Y-79028306D01*
X175081522Y-79001296D01*
X175080176Y-78998702D01*
X175307013Y-78998702D01*
X175315961Y-79015940D01*
X175317739Y-79028307D01*
X175334609Y-79210369D01*
X175392427Y-79413582D01*
X175486596Y-79602698D01*
X175486601Y-79602706D01*
X175493975Y-79612470D01*
X176070786Y-79035658D01*
X176084465Y-79122019D01*
X176140551Y-79232093D01*
X176227907Y-79319449D01*
X176337981Y-79375535D01*
X176424339Y-79389212D01*
X175850255Y-79963296D01*
X175850256Y-79963297D01*
X175949677Y-80024856D01*
X175949683Y-80024859D01*
X176146685Y-80101177D01*
X176354365Y-80140000D01*
X176565635Y-80140000D01*
X176773314Y-80101177D01*
X176970318Y-80024858D01*
X176970319Y-80024857D01*
X177069743Y-79963296D01*
X176495660Y-79389212D01*
X176582019Y-79375535D01*
X176692093Y-79319449D01*
X176779449Y-79232093D01*
X176835535Y-79122019D01*
X176849213Y-79035659D01*
X177426022Y-79612469D01*
X177426024Y-79612469D01*
X177433398Y-79602705D01*
X177433401Y-79602701D01*
X177527572Y-79413581D01*
X177585390Y-79210369D01*
X177602260Y-79028307D01*
X177612985Y-79001296D01*
X177611639Y-78998702D01*
X177838476Y-78998702D01*
X177847424Y-79015939D01*
X177849202Y-79028306D01*
X177864660Y-79195125D01*
X177866073Y-79210369D01*
X177866219Y-79211939D01*
X177866219Y-79211941D01*
X177924466Y-79416658D01*
X177924472Y-79416673D01*
X178019339Y-79607190D01*
X178019343Y-79607197D01*
X178147613Y-79777056D01*
X178304908Y-79920448D01*
X178304910Y-79920450D01*
X178485872Y-80032497D01*
X178485874Y-80032498D01*
X178485876Y-80032499D01*
X178684352Y-80109389D01*
X178893576Y-80148500D01*
X179106422Y-80148500D01*
X179106424Y-80148500D01*
X179315648Y-80109389D01*
X179514124Y-80032499D01*
X179695091Y-79920449D01*
X179852388Y-79777054D01*
X179980657Y-79607197D01*
X180075532Y-79416663D01*
X180133781Y-79211940D01*
X180153420Y-79000000D01*
X180150250Y-78965795D01*
X180133781Y-78788060D01*
X180133780Y-78788058D01*
X180112065Y-78711739D01*
X180075532Y-78583337D01*
X180070390Y-78573011D01*
X179980660Y-78392809D01*
X179980656Y-78392802D01*
X179852386Y-78222943D01*
X179695091Y-78079551D01*
X179695089Y-78079549D01*
X179514127Y-77967502D01*
X179514118Y-77967498D01*
X179365267Y-77909833D01*
X179315648Y-77890611D01*
X179106424Y-77851500D01*
X179106422Y-77851500D01*
X178893578Y-77851500D01*
X178893576Y-77851500D01*
X178684352Y-77890611D01*
X178684349Y-77890611D01*
X178684349Y-77890612D01*
X178485881Y-77967498D01*
X178485872Y-77967502D01*
X178304910Y-78079549D01*
X178304908Y-78079551D01*
X178147613Y-78222943D01*
X178019343Y-78392802D01*
X178019339Y-78392809D01*
X177924472Y-78583326D01*
X177924466Y-78583341D01*
X177866219Y-78788058D01*
X177866219Y-78788060D01*
X177849202Y-78971693D01*
X177838476Y-78998702D01*
X177611639Y-78998702D01*
X177604038Y-78984058D01*
X177602260Y-78971692D01*
X177585390Y-78789630D01*
X177527572Y-78586417D01*
X177433403Y-78397302D01*
X177433401Y-78397299D01*
X177426023Y-78387529D01*
X176849212Y-78964338D01*
X176835535Y-78877981D01*
X176779449Y-78767907D01*
X176692093Y-78680551D01*
X176582019Y-78624465D01*
X176495659Y-78610786D01*
X177069743Y-78036702D01*
X177069742Y-78036701D01*
X176970322Y-77975144D01*
X176970316Y-77975140D01*
X176773314Y-77898822D01*
X176565635Y-77860000D01*
X176354365Y-77860000D01*
X176146680Y-77898823D01*
X175949691Y-77975137D01*
X175949678Y-77975143D01*
X175850255Y-78036702D01*
X176424340Y-78610786D01*
X176337981Y-78624465D01*
X176227907Y-78680551D01*
X176140551Y-78767907D01*
X176084465Y-78877981D01*
X176070787Y-78964339D01*
X175493975Y-78387529D01*
X175486600Y-78397296D01*
X175392427Y-78586418D01*
X175334609Y-78789630D01*
X175317739Y-78971692D01*
X175307013Y-78998702D01*
X175080176Y-78998702D01*
X175072575Y-78984059D01*
X175070797Y-78971692D01*
X175053781Y-78788060D01*
X175053780Y-78788058D01*
X175032065Y-78711739D01*
X174995532Y-78583337D01*
X174990390Y-78573011D01*
X174900660Y-78392809D01*
X174900656Y-78392802D01*
X174772386Y-78222943D01*
X174615091Y-78079551D01*
X174615089Y-78079549D01*
X174434127Y-77967502D01*
X174434118Y-77967498D01*
X174285267Y-77909833D01*
X174235648Y-77890611D01*
X174026424Y-77851500D01*
X174026422Y-77851500D01*
X173813578Y-77851500D01*
X173813576Y-77851500D01*
X173604352Y-77890611D01*
X173604349Y-77890611D01*
X173604349Y-77890612D01*
X173405881Y-77967498D01*
X173405872Y-77967502D01*
X173224910Y-78079549D01*
X173224908Y-78079551D01*
X173067613Y-78222943D01*
X172939343Y-78392802D01*
X172939339Y-78392809D01*
X172844470Y-78583332D01*
X172844466Y-78583343D01*
X172827050Y-78644553D01*
X172795465Y-78698298D01*
X171063585Y-80430181D01*
X171002262Y-80463666D01*
X170975904Y-80466500D01*
X169748571Y-80466500D01*
X169681532Y-80446815D01*
X169635777Y-80394011D01*
X169625833Y-80324853D01*
X169628365Y-80312060D01*
X169654357Y-80209419D01*
X169669564Y-80149368D01*
X169669636Y-80148500D01*
X169688156Y-79925005D01*
X169688156Y-79924994D01*
X169669565Y-79700640D01*
X169669563Y-79700628D01*
X169641538Y-79589960D01*
X169644163Y-79520140D01*
X169674061Y-79471841D01*
X170573815Y-78572087D01*
X170586180Y-78562183D01*
X170586006Y-78561973D01*
X170592014Y-78557002D01*
X170592018Y-78557000D01*
X170639393Y-78506549D01*
X170640665Y-78505237D01*
X170661134Y-78484770D01*
X170665463Y-78479187D01*
X170669242Y-78474763D01*
X170701586Y-78440321D01*
X170711423Y-78422424D01*
X170722097Y-78406174D01*
X170734613Y-78390041D01*
X170753372Y-78346689D01*
X170755933Y-78341462D01*
X170778695Y-78300060D01*
X170783774Y-78280274D01*
X170790072Y-78261882D01*
X170798181Y-78243145D01*
X170805569Y-78196497D01*
X170806751Y-78190786D01*
X170818500Y-78145030D01*
X170818500Y-78124615D01*
X170820027Y-78105214D01*
X170823220Y-78085057D01*
X170818775Y-78038033D01*
X170818500Y-78032195D01*
X170818500Y-70764400D01*
X176581696Y-70764400D01*
X176601658Y-70954328D01*
X176601659Y-70954331D01*
X176660670Y-71135949D01*
X176660673Y-71135956D01*
X176756160Y-71301344D01*
X176883947Y-71443266D01*
X177038448Y-71555518D01*
X177212912Y-71633194D01*
X177399713Y-71672900D01*
X177590687Y-71672900D01*
X177777488Y-71633194D01*
X177951952Y-71555518D01*
X178106453Y-71443266D01*
X178234240Y-71301344D01*
X178329727Y-71135956D01*
X178388742Y-70954328D01*
X178408704Y-70764400D01*
X178388742Y-70574472D01*
X178329727Y-70392844D01*
X178234240Y-70227456D01*
X178234236Y-70227450D01*
X178160550Y-70145613D01*
X178130320Y-70082621D01*
X178128700Y-70062641D01*
X178128700Y-68926156D01*
X178148385Y-68859117D01*
X178160546Y-68843188D01*
X178234240Y-68761344D01*
X178329727Y-68595956D01*
X178388742Y-68414328D01*
X178408704Y-68224400D01*
X178388742Y-68034472D01*
X178329727Y-67852844D01*
X178234240Y-67687456D01*
X178234236Y-67687450D01*
X178160550Y-67605613D01*
X178130320Y-67542621D01*
X178128700Y-67522641D01*
X178128700Y-66284556D01*
X178148385Y-66217517D01*
X178160546Y-66201588D01*
X178234240Y-66119744D01*
X178329727Y-65954356D01*
X178388742Y-65772728D01*
X178408704Y-65582800D01*
X178388742Y-65392872D01*
X178329727Y-65211244D01*
X178234240Y-65045856D01*
X178106453Y-64903934D01*
X177951952Y-64791682D01*
X177777488Y-64714006D01*
X177777486Y-64714005D01*
X177590687Y-64674300D01*
X177399713Y-64674300D01*
X177212914Y-64714005D01*
X177212911Y-64714006D01*
X177212912Y-64714006D01*
X177051379Y-64785925D01*
X177038446Y-64791683D01*
X176883945Y-64903935D01*
X176756159Y-65045857D01*
X176660673Y-65211243D01*
X176660670Y-65211250D01*
X176611242Y-65363375D01*
X176601658Y-65392872D01*
X176581696Y-65582800D01*
X176601658Y-65772728D01*
X176601659Y-65772731D01*
X176660670Y-65954349D01*
X176660673Y-65954356D01*
X176742572Y-66096210D01*
X176756160Y-66119744D01*
X176829849Y-66201584D01*
X176860080Y-66264575D01*
X176861700Y-66284556D01*
X176861700Y-67522641D01*
X176842015Y-67589680D01*
X176829850Y-67605613D01*
X176756163Y-67687450D01*
X176756158Y-67687457D01*
X176660673Y-67852843D01*
X176660670Y-67852850D01*
X176601659Y-68034468D01*
X176601658Y-68034472D01*
X176581696Y-68224400D01*
X176601658Y-68414328D01*
X176601659Y-68414331D01*
X176660670Y-68595949D01*
X176660673Y-68595956D01*
X176756160Y-68761344D01*
X176829849Y-68843184D01*
X176860080Y-68906175D01*
X176861700Y-68926156D01*
X176861700Y-70062641D01*
X176842015Y-70129680D01*
X176829850Y-70145613D01*
X176756163Y-70227450D01*
X176756158Y-70227457D01*
X176660673Y-70392843D01*
X176660670Y-70392850D01*
X176601659Y-70574468D01*
X176601658Y-70574472D01*
X176581696Y-70764400D01*
X170818500Y-70764400D01*
X170818500Y-66433432D01*
X170820239Y-66417680D01*
X170819968Y-66417655D01*
X170820702Y-66409893D01*
X170818531Y-66340795D01*
X170818500Y-66338847D01*
X170818500Y-66309947D01*
X170818500Y-66309944D01*
X170817614Y-66302941D01*
X170817157Y-66297122D01*
X170815674Y-66249913D01*
X170815674Y-66249911D01*
X170809974Y-66230292D01*
X170806031Y-66211246D01*
X170804810Y-66201583D01*
X170803474Y-66191003D01*
X170786081Y-66147074D01*
X170784204Y-66141592D01*
X170771019Y-66096207D01*
X170760620Y-66078624D01*
X170752066Y-66061163D01*
X170744552Y-66042183D01*
X170716793Y-66003976D01*
X170713586Y-65999094D01*
X170689544Y-65958441D01*
X170689543Y-65958440D01*
X170689542Y-65958438D01*
X170675108Y-65944004D01*
X170662471Y-65929209D01*
X170650472Y-65912693D01*
X170650470Y-65912690D01*
X170614073Y-65882581D01*
X170609751Y-65878647D01*
X169551820Y-64820715D01*
X169518335Y-64759392D01*
X169516182Y-64746012D01*
X169498742Y-64580072D01*
X169439727Y-64398444D01*
X169344240Y-64233056D01*
X169219189Y-64094173D01*
X169216454Y-64091135D01*
X169061953Y-63978883D01*
X169061952Y-63978882D01*
X168887488Y-63901206D01*
X168887486Y-63901205D01*
X168700687Y-63861500D01*
X168509713Y-63861500D01*
X168322914Y-63901205D01*
X168148446Y-63978883D01*
X167993945Y-64091135D01*
X167866159Y-64233057D01*
X167770673Y-64398443D01*
X167770670Y-64398450D01*
X167711659Y-64580068D01*
X167711658Y-64580072D01*
X167691696Y-64770000D01*
X167711658Y-64959928D01*
X167711659Y-64959931D01*
X167770670Y-65141549D01*
X167770673Y-65141556D01*
X167866160Y-65306944D01*
X167993947Y-65448866D01*
X168148448Y-65561118D01*
X168322912Y-65638794D01*
X168509713Y-65678500D01*
X168566434Y-65678500D01*
X168633473Y-65698185D01*
X168654115Y-65714819D01*
X169515182Y-66575886D01*
X169548666Y-66637207D01*
X169551500Y-66663565D01*
X169551500Y-68630852D01*
X169531815Y-68697891D01*
X169479011Y-68743646D01*
X169409853Y-68753590D01*
X169373699Y-68742572D01*
X169222574Y-68669795D01*
X169222576Y-68669795D01*
X168963559Y-68589899D01*
X168963553Y-68589897D01*
X168695535Y-68549500D01*
X168695528Y-68549500D01*
X168424472Y-68549500D01*
X168424464Y-68549500D01*
X168156446Y-68589897D01*
X168156440Y-68589899D01*
X167897427Y-68669794D01*
X167653219Y-68787398D01*
X167429256Y-68940093D01*
X167230560Y-69124456D01*
X167230558Y-69124458D01*
X167156947Y-69216763D01*
X167099758Y-69256903D01*
X167029947Y-69259753D01*
X166969677Y-69224407D01*
X166963053Y-69216763D01*
X166942985Y-69191599D01*
X166889442Y-69124458D01*
X166690743Y-68940093D01*
X166466786Y-68787401D01*
X166466780Y-68787398D01*
X166466779Y-68787397D01*
X166466778Y-68787396D01*
X166222574Y-68669795D01*
X166222576Y-68669795D01*
X165963559Y-68589899D01*
X165963553Y-68589897D01*
X165695535Y-68549500D01*
X165695528Y-68549500D01*
X165424472Y-68549500D01*
X165424464Y-68549500D01*
X165156446Y-68589897D01*
X165156440Y-68589899D01*
X164897427Y-68669794D01*
X164653219Y-68787398D01*
X164429256Y-68940093D01*
X164230560Y-69124456D01*
X164230558Y-69124458D01*
X164061557Y-69336379D01*
X163926029Y-69571120D01*
X163827003Y-69823435D01*
X163826997Y-69823454D01*
X163766684Y-70087705D01*
X163766683Y-70087710D01*
X163746429Y-70357995D01*
X163746429Y-70358004D01*
X163766683Y-70628289D01*
X163766684Y-70628294D01*
X163826997Y-70892545D01*
X163826999Y-70892554D01*
X163827001Y-70892559D01*
X163926029Y-71144879D01*
X164061557Y-71379621D01*
X164230558Y-71591542D01*
X164429257Y-71775907D01*
X164653215Y-71928599D01*
X164897428Y-72046206D01*
X165156442Y-72126101D01*
X165156443Y-72126101D01*
X165156446Y-72126102D01*
X165424464Y-72166499D01*
X165424469Y-72166499D01*
X165424472Y-72166500D01*
X165695527Y-72166500D01*
X165695528Y-72166500D01*
X165695535Y-72166499D01*
X165963553Y-72126102D01*
X165963554Y-72126101D01*
X165963558Y-72126101D01*
X166222572Y-72046206D01*
X166466786Y-71928599D01*
X166690743Y-71775907D01*
X166889442Y-71591542D01*
X166963053Y-71499235D01*
X167020241Y-71459096D01*
X167090053Y-71456246D01*
X167150323Y-71491591D01*
X167156941Y-71499229D01*
X167230558Y-71591542D01*
X167429257Y-71775907D01*
X167653215Y-71928599D01*
X167897428Y-72046206D01*
X168156442Y-72126101D01*
X168156443Y-72126101D01*
X168156446Y-72126102D01*
X168424464Y-72166499D01*
X168424469Y-72166499D01*
X168424472Y-72166500D01*
X168695527Y-72166500D01*
X168695528Y-72166500D01*
X168695535Y-72166499D01*
X168963553Y-72126102D01*
X168963554Y-72126101D01*
X168963558Y-72126101D01*
X169222572Y-72046206D01*
X169373700Y-71973426D01*
X169442640Y-71962075D01*
X169506774Y-71989797D01*
X169545740Y-72047792D01*
X169551500Y-72085147D01*
X169551500Y-77751232D01*
X169531815Y-77818271D01*
X169515181Y-77838913D01*
X168781990Y-78572103D01*
X168720667Y-78605588D01*
X168663872Y-78604628D01*
X168659642Y-78603557D01*
X168437569Y-78566500D01*
X168212431Y-78566500D01*
X167990362Y-78603556D01*
X167777430Y-78676656D01*
X167777419Y-78676661D01*
X167579427Y-78783808D01*
X167579422Y-78783812D01*
X167401761Y-78922092D01*
X167338548Y-78990760D01*
X167278661Y-79026750D01*
X167208823Y-79024649D01*
X167151207Y-78985124D01*
X167131138Y-78950110D01*
X167085889Y-78828796D01*
X167085888Y-78828795D01*
X166998261Y-78711739D01*
X166881204Y-78624111D01*
X166744203Y-78573011D01*
X166683654Y-78566500D01*
X166683638Y-78566500D01*
X164886362Y-78566500D01*
X164886345Y-78566500D01*
X164825797Y-78573011D01*
X164825795Y-78573011D01*
X164688795Y-78624111D01*
X164571739Y-78711739D01*
X164484111Y-78828795D01*
X164433011Y-78965795D01*
X164433011Y-78965797D01*
X164426500Y-79026345D01*
X164426500Y-80342500D01*
X164406815Y-80409539D01*
X164354011Y-80455294D01*
X164302500Y-80466500D01*
X162815184Y-80466500D01*
X162748145Y-80446815D01*
X162727503Y-80430181D01*
X161385054Y-79087732D01*
X159971389Y-77674067D01*
X159967310Y-77669566D01*
X159937655Y-77633430D01*
X159784093Y-77507405D01*
X159784090Y-77507403D01*
X159687749Y-77455909D01*
X159633448Y-77426884D01*
X159623298Y-77418129D01*
X159608892Y-77413758D01*
X159418789Y-77356091D01*
X159418786Y-77356090D01*
X159245333Y-77339007D01*
X159221088Y-77336620D01*
X159221087Y-77336620D01*
X159174570Y-77341201D01*
X159168490Y-77341500D01*
X155261856Y-77341500D01*
X155194817Y-77321815D01*
X155149062Y-77269011D01*
X155147308Y-77264982D01*
X155070708Y-77080052D01*
X155020549Y-76958956D01*
X155020547Y-76958952D01*
X154944358Y-76821099D01*
X154846635Y-76644282D01*
X154638586Y-76351064D01*
X154638585Y-76351063D01*
X154638581Y-76351057D01*
X154399016Y-76082986D01*
X154399013Y-76082983D01*
X154130942Y-75843418D01*
X153837718Y-75635365D01*
X153523047Y-75461452D01*
X153523043Y-75461450D01*
X153250888Y-75348721D01*
X153190889Y-75323869D01*
X153190886Y-75323868D01*
X152845416Y-75224339D01*
X152845408Y-75224337D01*
X152490970Y-75164116D01*
X152490958Y-75164114D01*
X152252030Y-75150696D01*
X152186200Y-75127283D01*
X152143478Y-75071997D01*
X152137428Y-75002389D01*
X152169971Y-74940561D01*
X152171232Y-74939280D01*
X161710820Y-65399694D01*
X161772144Y-65366209D01*
X161798502Y-65363375D01*
X164802691Y-65363375D01*
X164869730Y-65383060D01*
X164894840Y-65404402D01*
X164898747Y-65408741D01*
X165053248Y-65520993D01*
X165227712Y-65598669D01*
X165414513Y-65638375D01*
X165605487Y-65638375D01*
X165792288Y-65598669D01*
X165966752Y-65520993D01*
X166121253Y-65408741D01*
X166249040Y-65266819D01*
X166344527Y-65101431D01*
X166403542Y-64919803D01*
X166423504Y-64729875D01*
X166403542Y-64539947D01*
X166344527Y-64358319D01*
X166249040Y-64192931D01*
X166121253Y-64051009D01*
X165966752Y-63938757D01*
X165792288Y-63861081D01*
X165792286Y-63861080D01*
X165605487Y-63821375D01*
X165414513Y-63821375D01*
X165227714Y-63861080D01*
X165053246Y-63938758D01*
X164898745Y-64051010D01*
X164894840Y-64055348D01*
X164835354Y-64091996D01*
X164802691Y-64096375D01*
X161568369Y-64096375D01*
X161552621Y-64094636D01*
X161552596Y-64094907D01*
X161544828Y-64094172D01*
X161475744Y-64096344D01*
X161473796Y-64096375D01*
X161444872Y-64096375D01*
X161437878Y-64097259D01*
X161432055Y-64097717D01*
X161384846Y-64099201D01*
X161384843Y-64099202D01*
X161365240Y-64104897D01*
X161346194Y-64108841D01*
X161325938Y-64111401D01*
X161325936Y-64111401D01*
X161325934Y-64111402D01*
X161282017Y-64128789D01*
X161276491Y-64130681D01*
X161231141Y-64143857D01*
X161213566Y-64154250D01*
X161196108Y-64162803D01*
X161177118Y-64170323D01*
X161138907Y-64198083D01*
X161134025Y-64201290D01*
X161093372Y-64225332D01*
X161078936Y-64239769D01*
X161064150Y-64252398D01*
X161047628Y-64264403D01*
X161047626Y-64264404D01*
X161047626Y-64264405D01*
X161047623Y-64264407D01*
X161017515Y-64300800D01*
X161013584Y-64305121D01*
X148725679Y-76593024D01*
X148713320Y-76602928D01*
X148713493Y-76603137D01*
X148707481Y-76608110D01*
X148660173Y-76658487D01*
X148658820Y-76659883D01*
X148638373Y-76680331D01*
X148638357Y-76680349D01*
X148634031Y-76685924D01*
X148630247Y-76690354D01*
X148597919Y-76724781D01*
X148597912Y-76724791D01*
X148588079Y-76742677D01*
X148577403Y-76758930D01*
X148564886Y-76775067D01*
X148564885Y-76775069D01*
X148546125Y-76818420D01*
X148543555Y-76823666D01*
X148520803Y-76865051D01*
X148520803Y-76865052D01*
X148515725Y-76884830D01*
X148509425Y-76903232D01*
X148501318Y-76921967D01*
X148493931Y-76968605D01*
X148492746Y-76974326D01*
X148481000Y-77020075D01*
X148481000Y-77040494D01*
X148479473Y-77059893D01*
X148476280Y-77080051D01*
X148476280Y-77080052D01*
X148480725Y-77127076D01*
X148481000Y-77132914D01*
X148480999Y-85250866D01*
X148479262Y-85266613D01*
X148479532Y-85266639D01*
X148478797Y-85274406D01*
X148480969Y-85343490D01*
X148481000Y-85345438D01*
X148481000Y-85362291D01*
X148461315Y-85429330D01*
X148408511Y-85475085D01*
X148339353Y-85485029D01*
X148275797Y-85456004D01*
X148238023Y-85397226D01*
X148237954Y-85396990D01*
X148161206Y-85133682D01*
X148160506Y-85131069D01*
X147952500Y-84281017D01*
X147951915Y-84278376D01*
X147781192Y-83420094D01*
X147780722Y-83417430D01*
X147647596Y-82552496D01*
X147647243Y-82549814D01*
X147551969Y-81679883D01*
X147551733Y-81677188D01*
X147494498Y-80803952D01*
X147494380Y-80801249D01*
X147476684Y-79990282D01*
X147476969Y-79982833D01*
X147477789Y-79974527D01*
X147477790Y-79974515D01*
X147477790Y-79875486D01*
X147477789Y-79875484D01*
X147476969Y-79867166D01*
X147476684Y-79859718D01*
X147494380Y-79048749D01*
X147494498Y-79046046D01*
X147551733Y-78172810D01*
X147551969Y-78170115D01*
X147647243Y-77300184D01*
X147647596Y-77297502D01*
X147780722Y-76432568D01*
X147781192Y-76429904D01*
X147951915Y-75571622D01*
X147952500Y-75568981D01*
X148160506Y-74718929D01*
X148161206Y-74716316D01*
X148406081Y-73876188D01*
X148406895Y-73873607D01*
X148688195Y-73044923D01*
X148689121Y-73042380D01*
X149006291Y-72226778D01*
X149007327Y-72224279D01*
X149359781Y-71423265D01*
X149360924Y-71420813D01*
X149747973Y-70635956D01*
X149749222Y-70633556D01*
X150170146Y-69866312D01*
X150171499Y-69863970D01*
X150625484Y-69115826D01*
X150626937Y-69113544D01*
X151113128Y-68385909D01*
X151114680Y-68383693D01*
X151632128Y-67677982D01*
X151633775Y-67675835D01*
X152181541Y-66993333D01*
X152183280Y-66991261D01*
X152760284Y-66333315D01*
X152762112Y-66331320D01*
X153367261Y-65699174D01*
X153369174Y-65697261D01*
X154001320Y-65092112D01*
X154003315Y-65090284D01*
X154661261Y-64513280D01*
X154663333Y-64511541D01*
X155345835Y-63963775D01*
X155347982Y-63962128D01*
X156053693Y-63444680D01*
X156055909Y-63443128D01*
X156783544Y-62956937D01*
X156785826Y-62955484D01*
X157533970Y-62501499D01*
X157536312Y-62500146D01*
X158303556Y-62079222D01*
X158305956Y-62077973D01*
X159090813Y-61690924D01*
X159093265Y-61689781D01*
X159894279Y-61337327D01*
X159896778Y-61336291D01*
X160712380Y-61019121D01*
X160714923Y-61018195D01*
X161543607Y-60736895D01*
X161546188Y-60736081D01*
X162386316Y-60491206D01*
X162388929Y-60490506D01*
X163238981Y-60282500D01*
X163241622Y-60281915D01*
X164099904Y-60111192D01*
X164102568Y-60110722D01*
X164967502Y-59977596D01*
X164970184Y-59977243D01*
X165840115Y-59881969D01*
X165842810Y-59881733D01*
X166716046Y-59824498D01*
X166718749Y-59824380D01*
X167593646Y-59805291D01*
X167596352Y-59805291D01*
X168471249Y-59824380D01*
G37*
%TD.AperFunction*%
%TA.AperFunction,Conductor*%
G36*
X148515008Y-85614207D02*
G01*
X148563591Y-85654014D01*
X148582709Y-85680327D01*
X148585916Y-85685210D01*
X148609958Y-85725862D01*
X148609962Y-85725866D01*
X148624389Y-85740293D01*
X148637026Y-85755088D01*
X148649028Y-85771607D01*
X148685431Y-85801722D01*
X148689731Y-85805635D01*
X150350910Y-87466814D01*
X151990936Y-89106840D01*
X152024421Y-89168163D01*
X152023461Y-89224960D01*
X151995435Y-89335633D01*
X151976844Y-89559994D01*
X151976844Y-89560005D01*
X151995434Y-89784359D01*
X151995436Y-89784371D01*
X152050703Y-90002614D01*
X152141140Y-90208792D01*
X152218377Y-90327011D01*
X152264278Y-90397268D01*
X152415707Y-90561762D01*
X152446629Y-90624415D01*
X152438769Y-90693841D01*
X152394622Y-90747997D01*
X152367811Y-90761926D01*
X152247912Y-90806646D01*
X152247906Y-90806649D01*
X152132812Y-90892809D01*
X152132809Y-90892812D01*
X152046649Y-91007906D01*
X152046645Y-91007913D01*
X151996403Y-91142620D01*
X151996401Y-91142627D01*
X151990000Y-91202155D01*
X151990000Y-91850000D01*
X152906314Y-91850000D01*
X152880507Y-91890156D01*
X152840000Y-92028111D01*
X152840000Y-92171889D01*
X152880507Y-92309844D01*
X152906314Y-92350000D01*
X151989999Y-92350000D01*
X151968478Y-92371521D01*
X151907155Y-92405005D01*
X151837463Y-92400020D01*
X151784093Y-92361454D01*
X151633775Y-92174163D01*
X151632128Y-92172016D01*
X151114680Y-91466305D01*
X151113128Y-91464089D01*
X150626937Y-90736454D01*
X150625484Y-90734172D01*
X150171499Y-89986028D01*
X150170146Y-89983686D01*
X149749222Y-89216442D01*
X149747973Y-89214042D01*
X149360924Y-88429185D01*
X149359781Y-88426733D01*
X149007327Y-87625719D01*
X149006291Y-87623220D01*
X148689121Y-86807618D01*
X148688195Y-86805075D01*
X148406895Y-85976391D01*
X148406081Y-85973811D01*
X148344227Y-85761598D01*
X148344365Y-85691728D01*
X148382256Y-85633025D01*
X148445869Y-85604126D01*
X148515008Y-85614207D01*
G37*
%TD.AperFunction*%
%TA.AperFunction,Conductor*%
G36*
X149953203Y-80695870D02*
G01*
X149954627Y-80697124D01*
X150133057Y-80856581D01*
X150133063Y-80856585D01*
X150133064Y-80856586D01*
X150426282Y-81064635D01*
X150739383Y-81237680D01*
X150740952Y-81238547D01*
X150740956Y-81238549D01*
X150813608Y-81268642D01*
X151073111Y-81376131D01*
X151418588Y-81475662D01*
X151773037Y-81535885D01*
X152132000Y-81556044D01*
X152490963Y-81535885D01*
X152669789Y-81505501D01*
X152739177Y-81513678D01*
X152793131Y-81558071D01*
X152814519Y-81624587D01*
X152814177Y-81637476D01*
X152811175Y-81675623D01*
X153611390Y-82475837D01*
X153549556Y-82516236D01*
X153374980Y-82676945D01*
X153256988Y-82828540D01*
X152460773Y-82032325D01*
X152460772Y-82032325D01*
X152364928Y-82148182D01*
X152364926Y-82148185D01*
X152193001Y-82419096D01*
X152192998Y-82419102D01*
X152056384Y-82709419D01*
X152056382Y-82709424D01*
X151957230Y-83014582D01*
X151897104Y-83329771D01*
X151897103Y-83329778D01*
X151876958Y-83649994D01*
X151876958Y-83650005D01*
X151897103Y-83970221D01*
X151897104Y-83970228D01*
X151957230Y-84285417D01*
X152056382Y-84590575D01*
X152056384Y-84590580D01*
X152192998Y-84880897D01*
X152193001Y-84880903D01*
X152364924Y-85151811D01*
X152460773Y-85267672D01*
X153256987Y-84471458D01*
X153374980Y-84623055D01*
X153549556Y-84783764D01*
X153611389Y-84824161D01*
X152811175Y-85624375D01*
X152811176Y-85624377D01*
X153062928Y-85807285D01*
X153062946Y-85807297D01*
X153344116Y-85961871D01*
X153344124Y-85961875D01*
X153642444Y-86079987D01*
X153953233Y-86159784D01*
X153953242Y-86159786D01*
X154271556Y-86199999D01*
X154271570Y-86200000D01*
X154592430Y-86200000D01*
X154592443Y-86199999D01*
X154910757Y-86159786D01*
X154910766Y-86159784D01*
X155221555Y-86079987D01*
X155519875Y-85961875D01*
X155519883Y-85961871D01*
X155801053Y-85807297D01*
X155801063Y-85807290D01*
X156052822Y-85624375D01*
X156052823Y-85624375D01*
X155252609Y-84824162D01*
X155314444Y-84783764D01*
X155489020Y-84623055D01*
X155607011Y-84471459D01*
X156403225Y-85267673D01*
X156499078Y-85151806D01*
X156670998Y-84880903D01*
X156671001Y-84880897D01*
X156807615Y-84590580D01*
X156807617Y-84590575D01*
X156906769Y-84285417D01*
X156966895Y-83970228D01*
X156966896Y-83970221D01*
X156987042Y-83650005D01*
X156987042Y-83649999D01*
X156985714Y-83628900D01*
X157001148Y-83560757D01*
X157050974Y-83511775D01*
X157119371Y-83497507D01*
X157155117Y-83505819D01*
X157342447Y-83579988D01*
X157653233Y-83659784D01*
X157653242Y-83659786D01*
X157971556Y-83699999D01*
X157971570Y-83700000D01*
X158292430Y-83700000D01*
X158292443Y-83699999D01*
X158610757Y-83659786D01*
X158610766Y-83659784D01*
X158921555Y-83579987D01*
X159219875Y-83461875D01*
X159219883Y-83461871D01*
X159501053Y-83307297D01*
X159501063Y-83307290D01*
X159752822Y-83124375D01*
X159752823Y-83124375D01*
X158952609Y-82324161D01*
X159014444Y-82283764D01*
X159189020Y-82123055D01*
X159307011Y-81971459D01*
X160103225Y-82767673D01*
X160199078Y-82651806D01*
X160370998Y-82380903D01*
X160371001Y-82380897D01*
X160507615Y-82090580D01*
X160507617Y-82090575D01*
X160606769Y-81785417D01*
X160662771Y-81491848D01*
X160694669Y-81429684D01*
X160755112Y-81394634D01*
X160824908Y-81397826D01*
X160872256Y-81427402D01*
X161595784Y-82150930D01*
X161599862Y-82155430D01*
X161629520Y-82191568D01*
X161741860Y-82283764D01*
X161783081Y-82317594D01*
X161783083Y-82317595D01*
X161785031Y-82319194D01*
X161791155Y-82321909D01*
X161958279Y-82411239D01*
X161958281Y-82411239D01*
X161958284Y-82411241D01*
X162148387Y-82468908D01*
X162148386Y-82468908D01*
X162166112Y-82470653D01*
X162346088Y-82488380D01*
X162380010Y-82485038D01*
X162392603Y-82483799D01*
X162398684Y-82483500D01*
X168236829Y-82483500D01*
X168303868Y-82503185D01*
X168349623Y-82555989D01*
X168359567Y-82625147D01*
X168330542Y-82688703D01*
X168287264Y-82720780D01*
X168165749Y-82774880D01*
X168153449Y-82783818D01*
X168087642Y-82807298D01*
X168080563Y-82807500D01*
X164602416Y-82807500D01*
X164584446Y-82806191D01*
X164560328Y-82802658D01*
X164514773Y-82806645D01*
X164507695Y-82807264D01*
X164502294Y-82807500D01*
X164493939Y-82807500D01*
X164461905Y-82811244D01*
X164460122Y-82811426D01*
X164449497Y-82812355D01*
X164383698Y-82818112D01*
X164376625Y-82819573D01*
X164376615Y-82819526D01*
X164369027Y-82821209D01*
X164369038Y-82821255D01*
X164362012Y-82822920D01*
X164289937Y-82849152D01*
X164288236Y-82849743D01*
X164215382Y-82873886D01*
X164208835Y-82876939D01*
X164208815Y-82876896D01*
X164201823Y-82880280D01*
X164201845Y-82880323D01*
X164195395Y-82883562D01*
X164131277Y-82925732D01*
X164129757Y-82926700D01*
X164064473Y-82966968D01*
X164058808Y-82971448D01*
X164058778Y-82971410D01*
X164052749Y-82976322D01*
X164052779Y-82976357D01*
X164047249Y-82980997D01*
X163994556Y-83036847D01*
X163993300Y-83038139D01*
X160156622Y-86874817D01*
X160142995Y-86886595D01*
X160123441Y-86901153D01*
X160089477Y-86941628D01*
X160085830Y-86945609D01*
X160079921Y-86951520D01*
X160059925Y-86976807D01*
X160058788Y-86978201D01*
X160009467Y-87036982D01*
X160005501Y-87043013D01*
X160005463Y-87042988D01*
X160001282Y-87049550D01*
X160001321Y-87049574D01*
X159997535Y-87055710D01*
X159981934Y-87089166D01*
X159965087Y-87125292D01*
X159964316Y-87126885D01*
X159929891Y-87195432D01*
X159927423Y-87202215D01*
X159927378Y-87202198D01*
X159924822Y-87209554D01*
X159924866Y-87209569D01*
X159922596Y-87216415D01*
X159907076Y-87291577D01*
X159906686Y-87293335D01*
X159888999Y-87367966D01*
X159888161Y-87375141D01*
X159888113Y-87375135D01*
X159887323Y-87382866D01*
X159887370Y-87382871D01*
X159886740Y-87390060D01*
X159888974Y-87466814D01*
X159889000Y-87468617D01*
X159889000Y-88179334D01*
X159887691Y-88197304D01*
X159884158Y-88221419D01*
X159888764Y-88274048D01*
X159889000Y-88279455D01*
X159889000Y-88287810D01*
X159892744Y-88319845D01*
X159892927Y-88321636D01*
X159899612Y-88398055D01*
X159901072Y-88405122D01*
X159901026Y-88405131D01*
X159902709Y-88412722D01*
X159902754Y-88412712D01*
X159904419Y-88419738D01*
X159930663Y-88491842D01*
X159931254Y-88493543D01*
X159955384Y-88566360D01*
X159955386Y-88566366D01*
X159955389Y-88566371D01*
X159958440Y-88572914D01*
X159958396Y-88572934D01*
X159961784Y-88579932D01*
X159961827Y-88579911D01*
X159965068Y-88586365D01*
X160007241Y-88650485D01*
X160008203Y-88651995D01*
X160048470Y-88717279D01*
X160048471Y-88717280D01*
X160048473Y-88717283D01*
X160052951Y-88722946D01*
X160052913Y-88722975D01*
X160057820Y-88729000D01*
X160057857Y-88728970D01*
X160062502Y-88734505D01*
X160118328Y-88787174D01*
X160119622Y-88788431D01*
X160622193Y-89291002D01*
X160633974Y-89304634D01*
X160648528Y-89324183D01*
X160689009Y-89358150D01*
X160692983Y-89361792D01*
X160698897Y-89367706D01*
X160724174Y-89387693D01*
X160725572Y-89388831D01*
X160737876Y-89399155D01*
X160784357Y-89438157D01*
X160784359Y-89438158D01*
X160790393Y-89442127D01*
X160790367Y-89442166D01*
X160796924Y-89446343D01*
X160796950Y-89446303D01*
X160803088Y-89450089D01*
X160803092Y-89450092D01*
X160872645Y-89482525D01*
X160874223Y-89483289D01*
X160942809Y-89517734D01*
X160942814Y-89517735D01*
X160949603Y-89520207D01*
X160949586Y-89520253D01*
X160956921Y-89522802D01*
X160956937Y-89522757D01*
X160963786Y-89525027D01*
X160963791Y-89525028D01*
X161039000Y-89540557D01*
X161040696Y-89540933D01*
X161115341Y-89558625D01*
X161115346Y-89558625D01*
X161122514Y-89559463D01*
X161122508Y-89559511D01*
X161130239Y-89560302D01*
X161130244Y-89560255D01*
X161137434Y-89560884D01*
X161137438Y-89560883D01*
X161137439Y-89560884D01*
X161170089Y-89559934D01*
X161214191Y-89558651D01*
X161215994Y-89558625D01*
X162979083Y-89558625D01*
X162997053Y-89559934D01*
X162999551Y-89560299D01*
X163021166Y-89563466D01*
X163073803Y-89558860D01*
X163079205Y-89558625D01*
X163087552Y-89558625D01*
X163087557Y-89558625D01*
X163119648Y-89554873D01*
X163121279Y-89554706D01*
X163180791Y-89549500D01*
X163197796Y-89548013D01*
X163197799Y-89548012D01*
X163197803Y-89548012D01*
X163197806Y-89548010D01*
X163204870Y-89546552D01*
X163204879Y-89546599D01*
X163212474Y-89544915D01*
X163212464Y-89544869D01*
X163219483Y-89543204D01*
X163219490Y-89543204D01*
X163291660Y-89516935D01*
X163293230Y-89516389D01*
X163366115Y-89492239D01*
X163366121Y-89492235D01*
X163372661Y-89489186D01*
X163372682Y-89489231D01*
X163379679Y-89485844D01*
X163379657Y-89485800D01*
X163386105Y-89482561D01*
X163386109Y-89482560D01*
X163450238Y-89440379D01*
X163451703Y-89439445D01*
X163517028Y-89399155D01*
X163517033Y-89399149D01*
X163522696Y-89394673D01*
X163522727Y-89394712D01*
X163528751Y-89389805D01*
X163528719Y-89389767D01*
X163534240Y-89385132D01*
X163534251Y-89385126D01*
X163536373Y-89382875D01*
X163538215Y-89381799D01*
X163539788Y-89380480D01*
X163540013Y-89380748D01*
X163596692Y-89347617D01*
X163666500Y-89350566D01*
X163723631Y-89390788D01*
X163749947Y-89455512D01*
X163750227Y-89458696D01*
X163766683Y-89678290D01*
X163766684Y-89678294D01*
X163826997Y-89942545D01*
X163826999Y-89942554D01*
X163827001Y-89942559D01*
X163926029Y-90194879D01*
X164061557Y-90429621D01*
X164230558Y-90641542D01*
X164429257Y-90825907D01*
X164653215Y-90978599D01*
X164897428Y-91096206D01*
X165156442Y-91176101D01*
X165156443Y-91176101D01*
X165156446Y-91176102D01*
X165424464Y-91216499D01*
X165424469Y-91216499D01*
X165424472Y-91216500D01*
X165695527Y-91216500D01*
X165695528Y-91216500D01*
X165963558Y-91176101D01*
X166115219Y-91129318D01*
X166185079Y-91128368D01*
X166239448Y-91160129D01*
X166728196Y-91648877D01*
X166739977Y-91662509D01*
X166754531Y-91682058D01*
X166795012Y-91716025D01*
X166798986Y-91719667D01*
X166804900Y-91725581D01*
X166830177Y-91745568D01*
X166831575Y-91746706D01*
X166890360Y-91796032D01*
X166890362Y-91796033D01*
X166896396Y-91800002D01*
X166896370Y-91800041D01*
X166902927Y-91804218D01*
X166902953Y-91804178D01*
X166909091Y-91807964D01*
X166909095Y-91807967D01*
X166978648Y-91840400D01*
X166980226Y-91841164D01*
X167048812Y-91875609D01*
X167048817Y-91875610D01*
X167055606Y-91878082D01*
X167055589Y-91878128D01*
X167062924Y-91880677D01*
X167062940Y-91880632D01*
X167069789Y-91882902D01*
X167069794Y-91882903D01*
X167145003Y-91898432D01*
X167146699Y-91898808D01*
X167221344Y-91916500D01*
X167221349Y-91916500D01*
X167228517Y-91917338D01*
X167228511Y-91917386D01*
X167236242Y-91918177D01*
X167236247Y-91918130D01*
X167243437Y-91918759D01*
X167243441Y-91918758D01*
X167243442Y-91918759D01*
X167273954Y-91917871D01*
X167320194Y-91916526D01*
X167321997Y-91916500D01*
X172892457Y-91916500D01*
X172959496Y-91936185D01*
X172980138Y-91952819D01*
X173157138Y-92129819D01*
X173190623Y-92191142D01*
X173185639Y-92260834D01*
X173143767Y-92316767D01*
X173078303Y-92341184D01*
X173069457Y-92341500D01*
X157245543Y-92341500D01*
X157178504Y-92321815D01*
X157157862Y-92305181D01*
X154721569Y-89868888D01*
X154688084Y-89807565D01*
X154685674Y-89770969D01*
X154703156Y-89560000D01*
X154703115Y-89559511D01*
X154684565Y-89335640D01*
X154684563Y-89335628D01*
X154642155Y-89168163D01*
X154629296Y-89117384D01*
X154538860Y-88911209D01*
X154514193Y-88873454D01*
X154457824Y-88787174D01*
X154415722Y-88722732D01*
X154415719Y-88722729D01*
X154415715Y-88722723D01*
X154263243Y-88557097D01*
X154263238Y-88557092D01*
X154085577Y-88418812D01*
X154085572Y-88418808D01*
X153887580Y-88311661D01*
X153887577Y-88311659D01*
X153887574Y-88311658D01*
X153887571Y-88311657D01*
X153887569Y-88311656D01*
X153674637Y-88238556D01*
X153452569Y-88201500D01*
X153227431Y-88201500D01*
X153005359Y-88238556D01*
X153001120Y-88239630D01*
X152931299Y-88236999D01*
X152883008Y-88207103D01*
X149784319Y-85108413D01*
X149750834Y-85047090D01*
X149748000Y-85020732D01*
X149748000Y-80789583D01*
X149767685Y-80722544D01*
X149820489Y-80676789D01*
X149889647Y-80666845D01*
X149953203Y-80695870D01*
G37*
%TD.AperFunction*%
%TD*%
M02*
