# Supplementary material for: A Hybrid Vacuum Flange RF Oscillator for Low-Cost Mass Spectrometry
Source: J Am Soc Mass Spectrom. 2025 Jan 21;36(2):236–40. doi: 10.1021/jasms.4c00410 (PMC11808759; doi:10.1021/jasms.4c00410)
Supplement: Supplementary file 1 — js4c00410_si_001.zip [file js4c00410_si_001.zip › KF40 Wisconsin Oscillator SI/KF40 Wisconsin Oscillator Design and Fabrication Files/KF40 Wisconsin Oscillator Gerber Files/KF40 Wisconsin Oscillator-F_Paste.gbr]

%TF.GenerationSoftware,KiCad,Pcbnew,7.0.5*%
%TF.CreationDate,2024-09-17T10:10:56-05:00*%
%TF.ProjectId,KF40 Wisconsin Oscillator,4b463430-2057-4697-9363-6f6e73696e20,rev?*%
%TF.SameCoordinates,Original*%
%TF.FileFunction,Paste,Top*%
%TF.FilePolarity,Positive*%
%FSLAX46Y46*%
G04 Gerber Fmt 4.6, Leading zero omitted, Abs format (unit mm)*
G04 Created by KiCad (PCBNEW 7.0.5) date 2024-09-17 10:10:56*
%MOMM*%
%LPD*%
G01*
G04 APERTURE LIST*
G04 Aperture macros list*
%AMRoundRect*
0 Rectangle with rounded corners*
0 $1 Rounding radius*
0 $2 $3 $4 $5 $6 $7 $8 $9 X,Y pos of 4 corners*
0 Add a 4 corners polygon primitive as box body*
4,1,4,$2,$3,$4,$5,$6,$7,$8,$9,$2,$3,0*
0 Add four circle primitives for the rounded corners*
1,1,$1+$1,$2,$3*
1,1,$1+$1,$4,$5*
1,1,$1+$1,$6,$7*
1,1,$1+$1,$8,$9*
0 Add four rect primitives between the rounded corners*
20,1,$1+$1,$2,$3,$4,$5,0*
20,1,$1+$1,$4,$5,$6,$7,0*
20,1,$1+$1,$6,$7,$8,$9,0*
20,1,$1+$1,$8,$9,$2,$3,0*%
G04 Aperture macros list end*
%ADD10RoundRect,0.150000X-0.825000X-0.150000X0.825000X-0.150000X0.825000X0.150000X-0.825000X0.150000X0*%
%ADD11RoundRect,0.250000X0.650000X-0.412500X0.650000X0.412500X-0.650000X0.412500X-0.650000X-0.412500X0*%
%ADD12RoundRect,0.250000X0.412500X0.650000X-0.412500X0.650000X-0.412500X-0.650000X0.412500X-0.650000X0*%
%ADD13R,1.600000X2.500000*%
%ADD14RoundRect,0.250000X0.400000X0.625000X-0.400000X0.625000X-0.400000X-0.625000X0.400000X-0.625000X0*%
%ADD15RoundRect,0.250000X-0.412500X-0.650000X0.412500X-0.650000X0.412500X0.650000X-0.412500X0.650000X0*%
%ADD16RoundRect,0.250000X-0.400000X-0.625000X0.400000X-0.625000X0.400000X0.625000X-0.400000X0.625000X0*%
G04 APERTURE END LIST*
D10*
%TO.C,U3*%
X156647500Y-64379875D03*
X156647500Y-65649875D03*
X156647500Y-66919875D03*
X156647500Y-68189875D03*
X156647500Y-69459875D03*
X156647500Y-70729875D03*
X156647500Y-71999875D03*
X161597500Y-71999875D03*
X161597500Y-70729875D03*
X161597500Y-69459875D03*
X161597500Y-68189875D03*
X161597500Y-66919875D03*
X161597500Y-65649875D03*
X161597500Y-64379875D03*
%TD*%
D11*
%TO.C,C1*%
X162814000Y-81534000D03*
X162814000Y-78409000D03*
%TD*%
D12*
%TO.C,C2*%
X177000000Y-96000000D03*
X173875000Y-96000000D03*
%TD*%
%TO.C,C3*%
X168622500Y-83566000D03*
X165497500Y-83566000D03*
%TD*%
D13*
%TO.C,C5*%
X186000000Y-78500000D03*
X186000000Y-82000000D03*
%TD*%
D14*
%TO.C,R2*%
X177000000Y-93000000D03*
X173900000Y-93000000D03*
%TD*%
D10*
%TO.C,U4*%
X172522500Y-64379875D03*
X172522500Y-65649875D03*
X172522500Y-66919875D03*
X172522500Y-68189875D03*
X172522500Y-69459875D03*
X172522500Y-70729875D03*
X172522500Y-71999875D03*
X177472500Y-71999875D03*
X177472500Y-70729875D03*
X177472500Y-69459875D03*
X177472500Y-68189875D03*
X177472500Y-66919875D03*
X177472500Y-65649875D03*
X177472500Y-64379875D03*
%TD*%
D15*
%TO.C,C4*%
X165531000Y-76200000D03*
X168656000Y-76200000D03*
%TD*%
D16*
%TO.C,R3*%
X165510000Y-64729875D03*
X168610000Y-64729875D03*
%TD*%
D10*
%TO.C,U2*%
X175050000Y-82380000D03*
X175050000Y-83650000D03*
X175050000Y-84920000D03*
X175050000Y-86190000D03*
X175050000Y-87460000D03*
X175050000Y-88730000D03*
X175050000Y-90000000D03*
X180000000Y-90000000D03*
X180000000Y-88730000D03*
X180000000Y-87460000D03*
X180000000Y-86190000D03*
X180000000Y-84920000D03*
X180000000Y-83650000D03*
X180000000Y-82380000D03*
%TD*%
%TO.C,U1*%
X156647500Y-87850125D03*
X156647500Y-89120125D03*
X156647500Y-90390125D03*
X156647500Y-91660125D03*
X156647500Y-92930125D03*
X156647500Y-94200125D03*
X156647500Y-95470125D03*
X161597500Y-95470125D03*
X161597500Y-94200125D03*
X161597500Y-92930125D03*
X161597500Y-91660125D03*
X161597500Y-90390125D03*
X161597500Y-89120125D03*
X161597500Y-87850125D03*
%TD*%
M02*
