# Supplementary material for: A Hybrid Vacuum Flange RF Oscillator for Low-Cost Mass Spectrometry
Source: J Am Soc Mass Spectrom. 2025 Jan 21;36(2):236–40. doi: 10.1021/jasms.4c00410 (PMC11808759; doi:10.1021/jasms.4c00410)
Supplement: Supplementary file 1 — js4c00410_si_001.zip [file js4c00410_si_001.zip › KF40 Wisconsin Oscillator SI/KF40 Wisconsin Oscillator Design and Fabrication Files/KF40 Wisconsin Oscillator Gerber Files/KF40 Wisconsin Oscillator-PTH.drl]

M48
; DRILL file {KiCad 7.0.5} date Tue Sep 17 10:10:58 2024
; FORMAT={-:-/ absolute / inch / decimal}
; #@! TF.CreationDate,2024-09-17T10:10:58-05:00
; #@! TF.GenerationSoftware,Kicad,Pcbnew,7.0.5
; #@! TF.FileFunction,Plated,1,2,PTH
FMAT,2
INCH
; #@! TA.AperFunction,Plated,PTH,ViaDrill
T1C0.0157
; #@! TA.AperFunction,Plated,PTH,ComponentDrill
T2C0.0307
; #@! TA.AperFunction,Plated,PTH,ComponentDrill
T3C0.0315
; #@! TA.AperFunction,Plated,PTH,ComponentDrill
T4C0.0394
; #@! TA.AperFunction,Plated,PTH,ComponentDrill
T5C0.0512
; #@! TA.AperFunction,Plated,PTH,ComponentDrill
T6C0.1127
; #@! TA.AperFunction,Plated,PTH,ComponentDrill
T7C0.1414
%
G90
G05
T1
X6.1654Y-3.7598
X6.3621Y-3.4587
X6.5161Y-2.5484
X6.638Y-2.55
X6.6387Y-3.29
X6.774Y-2.834
X6.8465Y-3.6654
X6.8504Y-3.7795
X6.8917Y-3.5433
X6.9724Y-3.6614
X6.988Y-2.582
X6.988Y-2.686
X6.988Y-2.786
X7.0866Y-3.2433
X7.3228Y-3.2283
T2
X6.8472Y-3.1102
X6.9472Y-3.1102
X7.0472Y-3.1102
T3
X6.5102Y-3.7268
X6.6102Y-3.8268
X6.7102Y-3.7268
T4
X6.037Y-3.526
X6.037Y-3.626
X6.527Y-3.1467
X6.627Y-3.1467
T5
X6.5181Y-2.77
X6.5181Y-3.52
X6.6362Y-2.77
X6.6362Y-3.52
T6
X6.08Y-3.2933
X6.2257Y-3.1949
T7
X5.9894Y-3.0846
T0
M30
