# Supplementary material for: A Hybrid Vacuum Flange RF Oscillator for Low-Cost Mass Spectrometry
Source: J Am Soc Mass Spectrom. 2025 Jan 21;36(2):236–40. doi: 10.1021/jasms.4c00410 (PMC11808759; doi:10.1021/jasms.4c00410)
Supplement: Supplementary file 1 — js4c00410_si_001.zip [file js4c00410_si_001.zip › KF40 Wisconsin Oscillator SI/KF40 Wisconsin Oscillator Design and Fabrication Files/KF40 Wisconsin Oscillator Gerber Files/KF40 Wisconsin Oscillator-F_Silkscreen.gbr]

%TF.GenerationSoftware,KiCad,Pcbnew,7.0.5*%
%TF.CreationDate,2024-09-17T10:10:56-05:00*%
%TF.ProjectId,KF40 Wisconsin Oscillator,4b463430-2057-4697-9363-6f6e73696e20,rev?*%
%TF.SameCoordinates,Original*%
%TF.FileFunction,Legend,Top*%
%TF.FilePolarity,Positive*%
%FSLAX46Y46*%
G04 Gerber Fmt 4.6, Leading zero omitted, Abs format (unit mm)*
G04 Created by KiCad (PCBNEW 7.0.5) date 2024-09-17 10:10:56*
%MOMM*%
%LPD*%
G01*
G04 APERTURE LIST*
%ADD10C,0.300000*%
%ADD11C,0.150000*%
%ADD12C,0.254000*%
%ADD13C,0.120000*%
%ADD14C,0.050000*%
%ADD15C,0.200000*%
%ADD16C,0.400000*%
%ADD17C,0.100000*%
G04 APERTURE END LIST*
D10*
X151130225Y-91712257D02*
X150987368Y-91640828D01*
X150987368Y-91640828D02*
X150773082Y-91640828D01*
X150773082Y-91640828D02*
X150558796Y-91712257D01*
X150558796Y-91712257D02*
X150415939Y-91855114D01*
X150415939Y-91855114D02*
X150344510Y-91997971D01*
X150344510Y-91997971D02*
X150273082Y-92283685D01*
X150273082Y-92283685D02*
X150273082Y-92497971D01*
X150273082Y-92497971D02*
X150344510Y-92783685D01*
X150344510Y-92783685D02*
X150415939Y-92926542D01*
X150415939Y-92926542D02*
X150558796Y-93069400D01*
X150558796Y-93069400D02*
X150773082Y-93140828D01*
X150773082Y-93140828D02*
X150915939Y-93140828D01*
X150915939Y-93140828D02*
X151130225Y-93069400D01*
X151130225Y-93069400D02*
X151201653Y-92997971D01*
X151201653Y-92997971D02*
X151201653Y-92497971D01*
X151201653Y-92497971D02*
X150915939Y-92497971D01*
D11*
X147266066Y-83663220D02*
X147266066Y-82901316D01*
X147647019Y-83282268D02*
X146885114Y-83282268D01*
X147647019Y-81901316D02*
X147647019Y-82472744D01*
X147647019Y-82187030D02*
X146647019Y-82187030D01*
X146647019Y-82187030D02*
X146789876Y-82282268D01*
X146789876Y-82282268D02*
X146885114Y-82377506D01*
X146885114Y-82377506D02*
X146932733Y-82472744D01*
X146742257Y-81520363D02*
X146694638Y-81472744D01*
X146694638Y-81472744D02*
X146647019Y-81377506D01*
X146647019Y-81377506D02*
X146647019Y-81139411D01*
X146647019Y-81139411D02*
X146694638Y-81044173D01*
X146694638Y-81044173D02*
X146742257Y-80996554D01*
X146742257Y-80996554D02*
X146837495Y-80948935D01*
X146837495Y-80948935D02*
X146932733Y-80948935D01*
X146932733Y-80948935D02*
X147075590Y-80996554D01*
X147075590Y-80996554D02*
X147647019Y-81567982D01*
X147647019Y-81567982D02*
X147647019Y-80948935D01*
X146647019Y-80663220D02*
X147647019Y-80329887D01*
X147647019Y-80329887D02*
X146647019Y-79996554D01*
X146647019Y-78710839D02*
X146647019Y-78520363D01*
X146647019Y-78520363D02*
X146694638Y-78425125D01*
X146694638Y-78425125D02*
X146789876Y-78329887D01*
X146789876Y-78329887D02*
X146980352Y-78282268D01*
X146980352Y-78282268D02*
X147313685Y-78282268D01*
X147313685Y-78282268D02*
X147504161Y-78329887D01*
X147504161Y-78329887D02*
X147599400Y-78425125D01*
X147599400Y-78425125D02*
X147647019Y-78520363D01*
X147647019Y-78520363D02*
X147647019Y-78710839D01*
X147647019Y-78710839D02*
X147599400Y-78806077D01*
X147599400Y-78806077D02*
X147504161Y-78901315D01*
X147504161Y-78901315D02*
X147313685Y-78948934D01*
X147313685Y-78948934D02*
X146980352Y-78948934D01*
X146980352Y-78948934D02*
X146789876Y-78901315D01*
X146789876Y-78901315D02*
X146694638Y-78806077D01*
X146694638Y-78806077D02*
X146647019Y-78710839D01*
X147647019Y-77853696D02*
X146647019Y-77853696D01*
X146647019Y-77853696D02*
X147647019Y-77282268D01*
X147647019Y-77282268D02*
X146647019Y-77282268D01*
X147647019Y-76329887D02*
X147647019Y-76806077D01*
X147647019Y-76806077D02*
X146647019Y-76806077D01*
X147170828Y-75806077D02*
X147647019Y-75806077D01*
X146647019Y-76139410D02*
X147170828Y-75806077D01*
X147170828Y-75806077D02*
X146647019Y-75472744D01*
%TO.C,U3*%
X158360595Y-67746944D02*
X158360595Y-68556467D01*
X158360595Y-68556467D02*
X158408214Y-68651705D01*
X158408214Y-68651705D02*
X158455833Y-68699325D01*
X158455833Y-68699325D02*
X158551071Y-68746944D01*
X158551071Y-68746944D02*
X158741547Y-68746944D01*
X158741547Y-68746944D02*
X158836785Y-68699325D01*
X158836785Y-68699325D02*
X158884404Y-68651705D01*
X158884404Y-68651705D02*
X158932023Y-68556467D01*
X158932023Y-68556467D02*
X158932023Y-67746944D01*
X159312976Y-67746944D02*
X159932023Y-67746944D01*
X159932023Y-67746944D02*
X159598690Y-68127896D01*
X159598690Y-68127896D02*
X159741547Y-68127896D01*
X159741547Y-68127896D02*
X159836785Y-68175515D01*
X159836785Y-68175515D02*
X159884404Y-68223134D01*
X159884404Y-68223134D02*
X159932023Y-68318372D01*
X159932023Y-68318372D02*
X159932023Y-68556467D01*
X159932023Y-68556467D02*
X159884404Y-68651705D01*
X159884404Y-68651705D02*
X159836785Y-68699325D01*
X159836785Y-68699325D02*
X159741547Y-68746944D01*
X159741547Y-68746944D02*
X159455833Y-68746944D01*
X159455833Y-68746944D02*
X159360595Y-68699325D01*
X159360595Y-68699325D02*
X159312976Y-68651705D01*
%TO.C,C1*%
X162547333Y-76831080D02*
X162499714Y-76878700D01*
X162499714Y-76878700D02*
X162356857Y-76926319D01*
X162356857Y-76926319D02*
X162261619Y-76926319D01*
X162261619Y-76926319D02*
X162118762Y-76878700D01*
X162118762Y-76878700D02*
X162023524Y-76783461D01*
X162023524Y-76783461D02*
X161975905Y-76688223D01*
X161975905Y-76688223D02*
X161928286Y-76497747D01*
X161928286Y-76497747D02*
X161928286Y-76354890D01*
X161928286Y-76354890D02*
X161975905Y-76164414D01*
X161975905Y-76164414D02*
X162023524Y-76069176D01*
X162023524Y-76069176D02*
X162118762Y-75973938D01*
X162118762Y-75973938D02*
X162261619Y-75926319D01*
X162261619Y-75926319D02*
X162356857Y-75926319D01*
X162356857Y-75926319D02*
X162499714Y-75973938D01*
X162499714Y-75973938D02*
X162547333Y-76021557D01*
X163499714Y-76926319D02*
X162928286Y-76926319D01*
X163214000Y-76926319D02*
X163214000Y-75926319D01*
X163214000Y-75926319D02*
X163118762Y-76069176D01*
X163118762Y-76069176D02*
X163023524Y-76164414D01*
X163023524Y-76164414D02*
X162928286Y-76212033D01*
%TO.C,C2*%
X175283133Y-98359580D02*
X175235514Y-98407200D01*
X175235514Y-98407200D02*
X175092657Y-98454819D01*
X175092657Y-98454819D02*
X174997419Y-98454819D01*
X174997419Y-98454819D02*
X174854562Y-98407200D01*
X174854562Y-98407200D02*
X174759324Y-98311961D01*
X174759324Y-98311961D02*
X174711705Y-98216723D01*
X174711705Y-98216723D02*
X174664086Y-98026247D01*
X174664086Y-98026247D02*
X174664086Y-97883390D01*
X174664086Y-97883390D02*
X174711705Y-97692914D01*
X174711705Y-97692914D02*
X174759324Y-97597676D01*
X174759324Y-97597676D02*
X174854562Y-97502438D01*
X174854562Y-97502438D02*
X174997419Y-97454819D01*
X174997419Y-97454819D02*
X175092657Y-97454819D01*
X175092657Y-97454819D02*
X175235514Y-97502438D01*
X175235514Y-97502438D02*
X175283133Y-97550057D01*
X175664086Y-97550057D02*
X175711705Y-97502438D01*
X175711705Y-97502438D02*
X175806943Y-97454819D01*
X175806943Y-97454819D02*
X176045038Y-97454819D01*
X176045038Y-97454819D02*
X176140276Y-97502438D01*
X176140276Y-97502438D02*
X176187895Y-97550057D01*
X176187895Y-97550057D02*
X176235514Y-97645295D01*
X176235514Y-97645295D02*
X176235514Y-97740533D01*
X176235514Y-97740533D02*
X176187895Y-97883390D01*
X176187895Y-97883390D02*
X175616467Y-98454819D01*
X175616467Y-98454819D02*
X176235514Y-98454819D01*
%TO.C,C3*%
X166893333Y-85775580D02*
X166845714Y-85823200D01*
X166845714Y-85823200D02*
X166702857Y-85870819D01*
X166702857Y-85870819D02*
X166607619Y-85870819D01*
X166607619Y-85870819D02*
X166464762Y-85823200D01*
X166464762Y-85823200D02*
X166369524Y-85727961D01*
X166369524Y-85727961D02*
X166321905Y-85632723D01*
X166321905Y-85632723D02*
X166274286Y-85442247D01*
X166274286Y-85442247D02*
X166274286Y-85299390D01*
X166274286Y-85299390D02*
X166321905Y-85108914D01*
X166321905Y-85108914D02*
X166369524Y-85013676D01*
X166369524Y-85013676D02*
X166464762Y-84918438D01*
X166464762Y-84918438D02*
X166607619Y-84870819D01*
X166607619Y-84870819D02*
X166702857Y-84870819D01*
X166702857Y-84870819D02*
X166845714Y-84918438D01*
X166845714Y-84918438D02*
X166893333Y-84966057D01*
X167226667Y-84870819D02*
X167845714Y-84870819D01*
X167845714Y-84870819D02*
X167512381Y-85251771D01*
X167512381Y-85251771D02*
X167655238Y-85251771D01*
X167655238Y-85251771D02*
X167750476Y-85299390D01*
X167750476Y-85299390D02*
X167798095Y-85347009D01*
X167798095Y-85347009D02*
X167845714Y-85442247D01*
X167845714Y-85442247D02*
X167845714Y-85680342D01*
X167845714Y-85680342D02*
X167798095Y-85775580D01*
X167798095Y-85775580D02*
X167750476Y-85823200D01*
X167750476Y-85823200D02*
X167655238Y-85870819D01*
X167655238Y-85870819D02*
X167369524Y-85870819D01*
X167369524Y-85870819D02*
X167274286Y-85823200D01*
X167274286Y-85823200D02*
X167226667Y-85775580D01*
D12*
%TO.C,C5*%
X186453365Y-80111666D02*
X186513842Y-80172142D01*
X186513842Y-80172142D02*
X186574318Y-80353571D01*
X186574318Y-80353571D02*
X186574318Y-80474523D01*
X186574318Y-80474523D02*
X186513842Y-80655952D01*
X186513842Y-80655952D02*
X186392889Y-80776904D01*
X186392889Y-80776904D02*
X186271937Y-80837381D01*
X186271937Y-80837381D02*
X186030032Y-80897857D01*
X186030032Y-80897857D02*
X185848603Y-80897857D01*
X185848603Y-80897857D02*
X185606699Y-80837381D01*
X185606699Y-80837381D02*
X185485746Y-80776904D01*
X185485746Y-80776904D02*
X185364794Y-80655952D01*
X185364794Y-80655952D02*
X185304318Y-80474523D01*
X185304318Y-80474523D02*
X185304318Y-80353571D01*
X185304318Y-80353571D02*
X185364794Y-80172142D01*
X185364794Y-80172142D02*
X185425270Y-80111666D01*
X185304318Y-78962619D02*
X185304318Y-79567381D01*
X185304318Y-79567381D02*
X185909080Y-79627857D01*
X185909080Y-79627857D02*
X185848603Y-79567381D01*
X185848603Y-79567381D02*
X185788127Y-79446428D01*
X185788127Y-79446428D02*
X185788127Y-79144047D01*
X185788127Y-79144047D02*
X185848603Y-79023095D01*
X185848603Y-79023095D02*
X185909080Y-78962619D01*
X185909080Y-78962619D02*
X186030032Y-78902142D01*
X186030032Y-78902142D02*
X186332413Y-78902142D01*
X186332413Y-78902142D02*
X186453365Y-78962619D01*
X186453365Y-78962619D02*
X186513842Y-79023095D01*
X186513842Y-79023095D02*
X186574318Y-79144047D01*
X186574318Y-79144047D02*
X186574318Y-79446428D01*
X186574318Y-79446428D02*
X186513842Y-79567381D01*
X186513842Y-79567381D02*
X186453365Y-79627857D01*
D11*
%TO.C,*%
%TO.C,R2*%
X175304533Y-91662294D02*
X174971200Y-91186103D01*
X174733105Y-91662294D02*
X174733105Y-90662294D01*
X174733105Y-90662294D02*
X175114057Y-90662294D01*
X175114057Y-90662294D02*
X175209295Y-90709913D01*
X175209295Y-90709913D02*
X175256914Y-90757532D01*
X175256914Y-90757532D02*
X175304533Y-90852770D01*
X175304533Y-90852770D02*
X175304533Y-90995627D01*
X175304533Y-90995627D02*
X175256914Y-91090865D01*
X175256914Y-91090865D02*
X175209295Y-91138484D01*
X175209295Y-91138484D02*
X175114057Y-91186103D01*
X175114057Y-91186103D02*
X174733105Y-91186103D01*
X175685486Y-90757532D02*
X175733105Y-90709913D01*
X175733105Y-90709913D02*
X175828343Y-90662294D01*
X175828343Y-90662294D02*
X176066438Y-90662294D01*
X176066438Y-90662294D02*
X176161676Y-90709913D01*
X176161676Y-90709913D02*
X176209295Y-90757532D01*
X176209295Y-90757532D02*
X176256914Y-90852770D01*
X176256914Y-90852770D02*
X176256914Y-90948008D01*
X176256914Y-90948008D02*
X176209295Y-91090865D01*
X176209295Y-91090865D02*
X175637867Y-91662294D01*
X175637867Y-91662294D02*
X176256914Y-91662294D01*
%TO.C,J2*%
X150601905Y-87684819D02*
X150601905Y-86684819D01*
X150601905Y-86684819D02*
X150840000Y-86684819D01*
X150840000Y-86684819D02*
X150982857Y-86732438D01*
X150982857Y-86732438D02*
X151078095Y-86827676D01*
X151078095Y-86827676D02*
X151125714Y-86922914D01*
X151125714Y-86922914D02*
X151173333Y-87113390D01*
X151173333Y-87113390D02*
X151173333Y-87256247D01*
X151173333Y-87256247D02*
X151125714Y-87446723D01*
X151125714Y-87446723D02*
X151078095Y-87541961D01*
X151078095Y-87541961D02*
X150982857Y-87637200D01*
X150982857Y-87637200D02*
X150840000Y-87684819D01*
X150840000Y-87684819D02*
X150601905Y-87684819D01*
X152173333Y-87589580D02*
X152125714Y-87637200D01*
X152125714Y-87637200D02*
X151982857Y-87684819D01*
X151982857Y-87684819D02*
X151887619Y-87684819D01*
X151887619Y-87684819D02*
X151744762Y-87637200D01*
X151744762Y-87637200D02*
X151649524Y-87541961D01*
X151649524Y-87541961D02*
X151601905Y-87446723D01*
X151601905Y-87446723D02*
X151554286Y-87256247D01*
X151554286Y-87256247D02*
X151554286Y-87113390D01*
X151554286Y-87113390D02*
X151601905Y-86922914D01*
X151601905Y-86922914D02*
X151649524Y-86827676D01*
X151649524Y-86827676D02*
X151744762Y-86732438D01*
X151744762Y-86732438D02*
X151887619Y-86684819D01*
X151887619Y-86684819D02*
X151982857Y-86684819D01*
X151982857Y-86684819D02*
X152125714Y-86732438D01*
X152125714Y-86732438D02*
X152173333Y-86780057D01*
X153697143Y-87161009D02*
X153840000Y-87208628D01*
X153840000Y-87208628D02*
X153887619Y-87256247D01*
X153887619Y-87256247D02*
X153935238Y-87351485D01*
X153935238Y-87351485D02*
X153935238Y-87494342D01*
X153935238Y-87494342D02*
X153887619Y-87589580D01*
X153887619Y-87589580D02*
X153840000Y-87637200D01*
X153840000Y-87637200D02*
X153744762Y-87684819D01*
X153744762Y-87684819D02*
X153363810Y-87684819D01*
X153363810Y-87684819D02*
X153363810Y-86684819D01*
X153363810Y-86684819D02*
X153697143Y-86684819D01*
X153697143Y-86684819D02*
X153792381Y-86732438D01*
X153792381Y-86732438D02*
X153840000Y-86780057D01*
X153840000Y-86780057D02*
X153887619Y-86875295D01*
X153887619Y-86875295D02*
X153887619Y-86970533D01*
X153887619Y-86970533D02*
X153840000Y-87065771D01*
X153840000Y-87065771D02*
X153792381Y-87113390D01*
X153792381Y-87113390D02*
X153697143Y-87161009D01*
X153697143Y-87161009D02*
X153363810Y-87161009D01*
X154363810Y-87684819D02*
X154363810Y-87018152D01*
X154363810Y-86684819D02*
X154316191Y-86732438D01*
X154316191Y-86732438D02*
X154363810Y-86780057D01*
X154363810Y-86780057D02*
X154411429Y-86732438D01*
X154411429Y-86732438D02*
X154363810Y-86684819D01*
X154363810Y-86684819D02*
X154363810Y-86780057D01*
X155268571Y-87684819D02*
X155268571Y-87161009D01*
X155268571Y-87161009D02*
X155220952Y-87065771D01*
X155220952Y-87065771D02*
X155125714Y-87018152D01*
X155125714Y-87018152D02*
X154935238Y-87018152D01*
X154935238Y-87018152D02*
X154840000Y-87065771D01*
X155268571Y-87637200D02*
X155173333Y-87684819D01*
X155173333Y-87684819D02*
X154935238Y-87684819D01*
X154935238Y-87684819D02*
X154840000Y-87637200D01*
X154840000Y-87637200D02*
X154792381Y-87541961D01*
X154792381Y-87541961D02*
X154792381Y-87446723D01*
X154792381Y-87446723D02*
X154840000Y-87351485D01*
X154840000Y-87351485D02*
X154935238Y-87303866D01*
X154935238Y-87303866D02*
X155173333Y-87303866D01*
X155173333Y-87303866D02*
X155268571Y-87256247D01*
X155697143Y-87637200D02*
X155792381Y-87684819D01*
X155792381Y-87684819D02*
X155982857Y-87684819D01*
X155982857Y-87684819D02*
X156078095Y-87637200D01*
X156078095Y-87637200D02*
X156125714Y-87541961D01*
X156125714Y-87541961D02*
X156125714Y-87494342D01*
X156125714Y-87494342D02*
X156078095Y-87399104D01*
X156078095Y-87399104D02*
X155982857Y-87351485D01*
X155982857Y-87351485D02*
X155840000Y-87351485D01*
X155840000Y-87351485D02*
X155744762Y-87303866D01*
X155744762Y-87303866D02*
X155697143Y-87208628D01*
X155697143Y-87208628D02*
X155697143Y-87161009D01*
X155697143Y-87161009D02*
X155744762Y-87065771D01*
X155744762Y-87065771D02*
X155840000Y-87018152D01*
X155840000Y-87018152D02*
X155982857Y-87018152D01*
X155982857Y-87018152D02*
X156078095Y-87065771D01*
%TO.C,U4*%
X174310595Y-66044694D02*
X174310595Y-66854217D01*
X174310595Y-66854217D02*
X174358214Y-66949455D01*
X174358214Y-66949455D02*
X174405833Y-66997075D01*
X174405833Y-66997075D02*
X174501071Y-67044694D01*
X174501071Y-67044694D02*
X174691547Y-67044694D01*
X174691547Y-67044694D02*
X174786785Y-66997075D01*
X174786785Y-66997075D02*
X174834404Y-66949455D01*
X174834404Y-66949455D02*
X174882023Y-66854217D01*
X174882023Y-66854217D02*
X174882023Y-66044694D01*
X175786785Y-66378027D02*
X175786785Y-67044694D01*
X175548690Y-65997075D02*
X175310595Y-66711360D01*
X175310595Y-66711360D02*
X175929642Y-66711360D01*
%TO.C,C4*%
X166926833Y-74709580D02*
X166879214Y-74757200D01*
X166879214Y-74757200D02*
X166736357Y-74804819D01*
X166736357Y-74804819D02*
X166641119Y-74804819D01*
X166641119Y-74804819D02*
X166498262Y-74757200D01*
X166498262Y-74757200D02*
X166403024Y-74661961D01*
X166403024Y-74661961D02*
X166355405Y-74566723D01*
X166355405Y-74566723D02*
X166307786Y-74376247D01*
X166307786Y-74376247D02*
X166307786Y-74233390D01*
X166307786Y-74233390D02*
X166355405Y-74042914D01*
X166355405Y-74042914D02*
X166403024Y-73947676D01*
X166403024Y-73947676D02*
X166498262Y-73852438D01*
X166498262Y-73852438D02*
X166641119Y-73804819D01*
X166641119Y-73804819D02*
X166736357Y-73804819D01*
X166736357Y-73804819D02*
X166879214Y-73852438D01*
X166879214Y-73852438D02*
X166926833Y-73900057D01*
X167783976Y-74138152D02*
X167783976Y-74804819D01*
X167545881Y-73757200D02*
X167307786Y-74471485D01*
X167307786Y-74471485D02*
X167926833Y-74471485D01*
D12*
%TO.C,PS1*%
X174409346Y-77969178D02*
X174409346Y-76699178D01*
X174409346Y-76699178D02*
X174893156Y-76699178D01*
X174893156Y-76699178D02*
X175014108Y-76759654D01*
X175014108Y-76759654D02*
X175074585Y-76820130D01*
X175074585Y-76820130D02*
X175135061Y-76941082D01*
X175135061Y-76941082D02*
X175135061Y-77122511D01*
X175135061Y-77122511D02*
X175074585Y-77243463D01*
X175074585Y-77243463D02*
X175014108Y-77303940D01*
X175014108Y-77303940D02*
X174893156Y-77364416D01*
X174893156Y-77364416D02*
X174409346Y-77364416D01*
X175618870Y-77908702D02*
X175800299Y-77969178D01*
X175800299Y-77969178D02*
X176102680Y-77969178D01*
X176102680Y-77969178D02*
X176223632Y-77908702D01*
X176223632Y-77908702D02*
X176284108Y-77848225D01*
X176284108Y-77848225D02*
X176344585Y-77727273D01*
X176344585Y-77727273D02*
X176344585Y-77606321D01*
X176344585Y-77606321D02*
X176284108Y-77485368D01*
X176284108Y-77485368D02*
X176223632Y-77424892D01*
X176223632Y-77424892D02*
X176102680Y-77364416D01*
X176102680Y-77364416D02*
X175860775Y-77303940D01*
X175860775Y-77303940D02*
X175739823Y-77243463D01*
X175739823Y-77243463D02*
X175679346Y-77182987D01*
X175679346Y-77182987D02*
X175618870Y-77062035D01*
X175618870Y-77062035D02*
X175618870Y-76941082D01*
X175618870Y-76941082D02*
X175679346Y-76820130D01*
X175679346Y-76820130D02*
X175739823Y-76759654D01*
X175739823Y-76759654D02*
X175860775Y-76699178D01*
X175860775Y-76699178D02*
X176163156Y-76699178D01*
X176163156Y-76699178D02*
X176344585Y-76759654D01*
X177554109Y-77969178D02*
X176828394Y-77969178D01*
X177191251Y-77969178D02*
X177191251Y-76699178D01*
X177191251Y-76699178D02*
X177070299Y-76880606D01*
X177070299Y-76880606D02*
X176949347Y-77001559D01*
X176949347Y-77001559D02*
X176828394Y-77062035D01*
D11*
%TO.C,R3*%
X164018933Y-67053619D02*
X163685600Y-66577428D01*
X163447505Y-67053619D02*
X163447505Y-66053619D01*
X163447505Y-66053619D02*
X163828457Y-66053619D01*
X163828457Y-66053619D02*
X163923695Y-66101238D01*
X163923695Y-66101238D02*
X163971314Y-66148857D01*
X163971314Y-66148857D02*
X164018933Y-66244095D01*
X164018933Y-66244095D02*
X164018933Y-66386952D01*
X164018933Y-66386952D02*
X163971314Y-66482190D01*
X163971314Y-66482190D02*
X163923695Y-66529809D01*
X163923695Y-66529809D02*
X163828457Y-66577428D01*
X163828457Y-66577428D02*
X163447505Y-66577428D01*
X164352267Y-66053619D02*
X164971314Y-66053619D01*
X164971314Y-66053619D02*
X164637981Y-66434571D01*
X164637981Y-66434571D02*
X164780838Y-66434571D01*
X164780838Y-66434571D02*
X164876076Y-66482190D01*
X164876076Y-66482190D02*
X164923695Y-66529809D01*
X164923695Y-66529809D02*
X164971314Y-66625047D01*
X164971314Y-66625047D02*
X164971314Y-66863142D01*
X164971314Y-66863142D02*
X164923695Y-66958380D01*
X164923695Y-66958380D02*
X164876076Y-67006000D01*
X164876076Y-67006000D02*
X164780838Y-67053619D01*
X164780838Y-67053619D02*
X164495124Y-67053619D01*
X164495124Y-67053619D02*
X164399886Y-67006000D01*
X164399886Y-67006000D02*
X164352267Y-66958380D01*
%TO.C,U2*%
X176718095Y-84944819D02*
X176718095Y-85754342D01*
X176718095Y-85754342D02*
X176765714Y-85849580D01*
X176765714Y-85849580D02*
X176813333Y-85897200D01*
X176813333Y-85897200D02*
X176908571Y-85944819D01*
X176908571Y-85944819D02*
X177099047Y-85944819D01*
X177099047Y-85944819D02*
X177194285Y-85897200D01*
X177194285Y-85897200D02*
X177241904Y-85849580D01*
X177241904Y-85849580D02*
X177289523Y-85754342D01*
X177289523Y-85754342D02*
X177289523Y-84944819D01*
X177718095Y-85040057D02*
X177765714Y-84992438D01*
X177765714Y-84992438D02*
X177860952Y-84944819D01*
X177860952Y-84944819D02*
X178099047Y-84944819D01*
X178099047Y-84944819D02*
X178194285Y-84992438D01*
X178194285Y-84992438D02*
X178241904Y-85040057D01*
X178241904Y-85040057D02*
X178289523Y-85135295D01*
X178289523Y-85135295D02*
X178289523Y-85230533D01*
X178289523Y-85230533D02*
X178241904Y-85373390D01*
X178241904Y-85373390D02*
X177670476Y-85944819D01*
X177670476Y-85944819D02*
X178289523Y-85944819D01*
%TO.C,U1*%
X158215595Y-90194944D02*
X158215595Y-91004467D01*
X158215595Y-91004467D02*
X158263214Y-91099705D01*
X158263214Y-91099705D02*
X158310833Y-91147325D01*
X158310833Y-91147325D02*
X158406071Y-91194944D01*
X158406071Y-91194944D02*
X158596547Y-91194944D01*
X158596547Y-91194944D02*
X158691785Y-91147325D01*
X158691785Y-91147325D02*
X158739404Y-91099705D01*
X158739404Y-91099705D02*
X158787023Y-91004467D01*
X158787023Y-91004467D02*
X158787023Y-90194944D01*
X159787023Y-91194944D02*
X159215595Y-91194944D01*
X159501309Y-91194944D02*
X159501309Y-90194944D01*
X159501309Y-90194944D02*
X159406071Y-90337801D01*
X159406071Y-90337801D02*
X159310833Y-90433039D01*
X159310833Y-90433039D02*
X159215595Y-90480658D01*
%TO.C,L2*%
X166782607Y-72853882D02*
X166306417Y-72853882D01*
X166306417Y-72853882D02*
X166306417Y-71853882D01*
X167068322Y-71949120D02*
X167115941Y-71901501D01*
X167115941Y-71901501D02*
X167211179Y-71853882D01*
X167211179Y-71853882D02*
X167449274Y-71853882D01*
X167449274Y-71853882D02*
X167544512Y-71901501D01*
X167544512Y-71901501D02*
X167592131Y-71949120D01*
X167592131Y-71949120D02*
X167639750Y-72044358D01*
X167639750Y-72044358D02*
X167639750Y-72139596D01*
X167639750Y-72139596D02*
X167592131Y-72282453D01*
X167592131Y-72282453D02*
X167020703Y-72853882D01*
X167020703Y-72853882D02*
X167639750Y-72853882D01*
D12*
%TO.C,J1*%
X154033667Y-79229318D02*
X154033667Y-80136461D01*
X154033667Y-80136461D02*
X153973190Y-80317889D01*
X153973190Y-80317889D02*
X153852238Y-80438842D01*
X153852238Y-80438842D02*
X153670809Y-80499318D01*
X153670809Y-80499318D02*
X153549857Y-80499318D01*
X155303667Y-80499318D02*
X154577952Y-80499318D01*
X154940809Y-80499318D02*
X154940809Y-79229318D01*
X154940809Y-79229318D02*
X154819857Y-79410746D01*
X154819857Y-79410746D02*
X154698905Y-79531699D01*
X154698905Y-79531699D02*
X154577952Y-79592175D01*
D11*
%TO.C,L1*%
X167004059Y-92139756D02*
X166527869Y-92139756D01*
X166527869Y-92139756D02*
X166527869Y-91139756D01*
X167861202Y-92139756D02*
X167289774Y-92139756D01*
X167575488Y-92139756D02*
X167575488Y-91139756D01*
X167575488Y-91139756D02*
X167480250Y-91282613D01*
X167480250Y-91282613D02*
X167385012Y-91377851D01*
X167385012Y-91377851D02*
X167289774Y-91425470D01*
D13*
%TO.C,U3*%
X159122500Y-63754875D02*
X155672500Y-63754875D01*
X159122500Y-63754875D02*
X161072500Y-63754875D01*
X159122500Y-72624875D02*
X157172500Y-72624875D01*
X159122500Y-72624875D02*
X161072500Y-72624875D01*
%TO.C,C1*%
X161904000Y-80682752D02*
X161904000Y-79260248D01*
X163724000Y-80682752D02*
X163724000Y-79260248D01*
%TO.C,C2*%
X176148752Y-96910000D02*
X174726248Y-96910000D01*
X176148752Y-95090000D02*
X174726248Y-95090000D01*
%TO.C,C3*%
X167771252Y-84476000D02*
X166348748Y-84476000D01*
X167771252Y-82656000D02*
X166348748Y-82656000D01*
%TO.C,J3*%
X164455000Y-81255000D02*
X164455000Y-79925000D01*
X165785000Y-81255000D02*
X164455000Y-81255000D01*
X167055000Y-81255000D02*
X169655000Y-81255000D01*
X167055000Y-81255000D02*
X167055000Y-78595000D01*
X169655000Y-81255000D02*
X169655000Y-78595000D01*
X167055000Y-78595000D02*
X169655000Y-78595000D01*
D14*
%TO.C,C5*%
X186000000Y-76625000D02*
X186000000Y-76625000D01*
X186000000Y-76675000D02*
X186000000Y-76675000D01*
D15*
X188150000Y-79250000D02*
X188150000Y-82400000D01*
X183850000Y-79250000D02*
X183850000Y-82400000D01*
X188150000Y-82400000D02*
X188150000Y-79250000D01*
X188150000Y-82400000D02*
X187500000Y-82400000D01*
X187500000Y-82400000D02*
X188150000Y-82400000D01*
X183850000Y-82400000D02*
X184500000Y-82400000D01*
D14*
X186000000Y-76675000D02*
G75*
G03*
X186000000Y-76625000I0J25000D01*
G01*
X186000000Y-76625000D02*
G75*
G03*
X186000000Y-76675000I0J-25000D01*
G01*
D13*
%TO.C,R2*%
X176177064Y-93910000D02*
X174722936Y-93910000D01*
X176177064Y-92090000D02*
X174722936Y-92090000D01*
%TO.C,J2*%
X154670000Y-93430000D02*
X153340000Y-93430000D01*
X154670000Y-92100000D02*
X154670000Y-93430000D01*
X154670000Y-90830000D02*
X154670000Y-88230000D01*
X154670000Y-90830000D02*
X152010000Y-90830000D01*
X154670000Y-88230000D02*
X152010000Y-88230000D01*
X152010000Y-90830000D02*
X152010000Y-88230000D01*
%TO.C,U4*%
X174997500Y-63754875D02*
X171547500Y-63754875D01*
X174997500Y-63754875D02*
X176947500Y-63754875D01*
X174997500Y-72624875D02*
X173047500Y-72624875D01*
X174997500Y-72624875D02*
X176947500Y-72624875D01*
%TO.C,RV1*%
X164425000Y-93520000D02*
X164425000Y-94165000D01*
X164425000Y-93520000D02*
X171375000Y-93520000D01*
X164425000Y-95155000D02*
X164425000Y-98260000D01*
X164425000Y-98260000D02*
X171375000Y-98260000D01*
X171375000Y-93520000D02*
X171375000Y-94165000D01*
X171375000Y-95155000D02*
X171375000Y-98260000D01*
%TO.C,C4*%
X166382248Y-75290000D02*
X167804752Y-75290000D01*
X166382248Y-77110000D02*
X167804752Y-77110000D01*
D15*
%TO.C,PS1*%
X170610000Y-73400000D02*
X182310000Y-73400000D01*
X170610000Y-81000000D02*
X170610000Y-73400000D01*
X182310000Y-73400000D02*
X182310000Y-81000000D01*
X182310000Y-81000000D02*
X170610000Y-81000000D01*
D16*
X173790160Y-81721000D02*
G75*
G03*
X173790160Y-81721000I-149160J0D01*
G01*
D13*
%TO.C,R3*%
X166332936Y-63819875D02*
X167787064Y-63819875D01*
X166332936Y-65639875D02*
X167787064Y-65639875D01*
%TO.C,U2*%
X177525000Y-81755000D02*
X174075000Y-81755000D01*
X177525000Y-81755000D02*
X179475000Y-81755000D01*
X177525000Y-90625000D02*
X175575000Y-90625000D01*
X177525000Y-90625000D02*
X179475000Y-90625000D01*
%TO.C,G\u002A\u002A\u002A*%
G36*
X162451813Y-62154123D02*
G01*
X162451813Y-62495960D01*
X162425336Y-62495960D01*
X162398859Y-62495960D01*
X162398859Y-62154123D01*
X162398859Y-61812285D01*
X162425336Y-61812285D01*
X162451813Y-61812285D01*
X162451813Y-62154123D01*
G37*
G36*
X162644717Y-62135684D02*
G01*
X162644717Y-62495960D01*
X162620604Y-62495960D01*
X162596491Y-62495960D01*
X162596491Y-62135684D01*
X162596491Y-61775407D01*
X162620604Y-61775407D01*
X162644717Y-61775407D01*
X162644717Y-62135684D01*
G37*
G36*
X162818709Y-62135684D02*
G01*
X162818709Y-62495960D01*
X162794596Y-62495960D01*
X162770483Y-62495960D01*
X162770483Y-62135684D01*
X162770483Y-61775407D01*
X162794596Y-61775407D01*
X162818709Y-61775407D01*
X162818709Y-62135684D01*
G37*
G36*
X164260763Y-61823160D02*
G01*
X164260763Y-61870913D01*
X164236650Y-61870913D01*
X164212537Y-61870913D01*
X164212537Y-61823160D01*
X164212537Y-61775407D01*
X164236650Y-61775407D01*
X164260763Y-61775407D01*
X164260763Y-61823160D01*
G37*
G36*
X164260763Y-62251521D02*
G01*
X164260763Y-62495960D01*
X164236650Y-62495960D01*
X164212537Y-62495960D01*
X164212537Y-62251521D01*
X164212537Y-62007081D01*
X164236650Y-62007081D01*
X164260763Y-62007081D01*
X164260763Y-62251521D01*
G37*
G36*
X165666883Y-61823160D02*
G01*
X165666883Y-61870913D01*
X165642770Y-61870913D01*
X165618657Y-61870913D01*
X165618657Y-61823160D01*
X165618657Y-61775407D01*
X165642770Y-61775407D01*
X165666883Y-61775407D01*
X165666883Y-61823160D01*
G37*
G36*
X165666883Y-62251521D02*
G01*
X165666883Y-62495960D01*
X165642770Y-62495960D01*
X165618657Y-62495960D01*
X165618657Y-62251521D01*
X165618657Y-62007081D01*
X165642770Y-62007081D01*
X165666883Y-62007081D01*
X165666883Y-62251521D01*
G37*
G36*
X166678685Y-60623655D02*
G01*
X166678685Y-60983932D01*
X166654572Y-60983932D01*
X166630459Y-60983932D01*
X166630459Y-60623655D01*
X166630459Y-60263378D01*
X166654572Y-60263378D01*
X166678685Y-60263378D01*
X166678685Y-60623655D01*
G37*
G36*
X162823438Y-60324370D02*
G01*
X162823438Y-60348483D01*
X162708073Y-60348483D01*
X162592709Y-60348483D01*
X162592709Y-60666207D01*
X162592709Y-60983932D01*
X162565759Y-60983932D01*
X162538809Y-60983932D01*
X162538809Y-60666207D01*
X162538809Y-60348483D01*
X162423918Y-60348483D01*
X162309026Y-60348483D01*
X162309026Y-60324370D01*
X162309026Y-60300257D01*
X162566232Y-60300257D01*
X162823438Y-60300257D01*
X162823438Y-60324370D01*
G37*
G36*
X165010631Y-60509940D02*
G01*
X165010631Y-60536398D01*
X165003431Y-60537050D01*
X164985353Y-60539538D01*
X164967846Y-60543637D01*
X164951050Y-60549282D01*
X164935106Y-60556407D01*
X164920157Y-60564944D01*
X164906343Y-60574828D01*
X164893806Y-60585993D01*
X164889606Y-60590342D01*
X164878330Y-60603850D01*
X164868549Y-60618448D01*
X164860253Y-60634156D01*
X164853434Y-60650997D01*
X164848084Y-60668993D01*
X164844194Y-60688165D01*
X164841756Y-60708536D01*
X164841425Y-60712999D01*
X164841271Y-60716338D01*
X164841128Y-60721506D01*
X164840997Y-60728439D01*
X164840878Y-60737075D01*
X164840772Y-60747350D01*
X164840679Y-60759201D01*
X164840600Y-60772565D01*
X164840534Y-60787380D01*
X164840483Y-60803583D01*
X164840447Y-60821110D01*
X164840427Y-60839899D01*
X164840421Y-60856022D01*
X164840421Y-60983932D01*
X164816308Y-60983932D01*
X164792195Y-60983932D01*
X164792195Y-60792129D01*
X164792192Y-60772361D01*
X164792182Y-60752612D01*
X164792167Y-60733007D01*
X164792146Y-60713671D01*
X164792119Y-60694727D01*
X164792088Y-60676301D01*
X164792052Y-60658516D01*
X164792012Y-60641498D01*
X164791967Y-60625371D01*
X164791919Y-60610259D01*
X164791867Y-60596287D01*
X164791813Y-60583579D01*
X164791755Y-60572260D01*
X164791696Y-60562454D01*
X164791634Y-60554287D01*
X164791570Y-60547881D01*
X164791568Y-60547689D01*
X164790940Y-60495052D01*
X164814625Y-60495052D01*
X164838309Y-60495052D01*
X164838942Y-60497180D01*
X164839070Y-60498504D01*
X164839210Y-60501539D01*
X164839357Y-60506106D01*
X164839508Y-60512026D01*
X164839659Y-60519118D01*
X164839805Y-60527204D01*
X164839944Y-60536102D01*
X164840069Y-60545635D01*
X164840138Y-60551588D01*
X164840701Y-60603868D01*
X164847015Y-60590830D01*
X164853735Y-60577810D01*
X164860629Y-60566265D01*
X164867981Y-60555787D01*
X164876077Y-60545962D01*
X164884044Y-60537531D01*
X164897644Y-60525252D01*
X164912342Y-60514498D01*
X164928090Y-60505292D01*
X164944839Y-60497655D01*
X164962541Y-60491609D01*
X164981146Y-60487175D01*
X165000608Y-60484376D01*
X165003302Y-60484125D01*
X165010631Y-60483483D01*
X165010631Y-60509940D01*
G37*
G36*
X168014830Y-60509940D02*
G01*
X168014830Y-60536398D01*
X168007630Y-60537050D01*
X167989553Y-60539538D01*
X167972045Y-60543637D01*
X167955249Y-60549282D01*
X167939306Y-60556407D01*
X167924356Y-60564944D01*
X167910542Y-60574828D01*
X167898005Y-60585993D01*
X167893805Y-60590342D01*
X167882529Y-60603850D01*
X167872748Y-60618448D01*
X167864452Y-60634156D01*
X167857634Y-60650997D01*
X167852284Y-60668993D01*
X167848394Y-60688165D01*
X167845955Y-60708536D01*
X167845625Y-60712999D01*
X167845471Y-60716338D01*
X167845328Y-60721506D01*
X167845197Y-60728439D01*
X167845078Y-60737075D01*
X167844972Y-60747350D01*
X167844879Y-60759201D01*
X167844799Y-60772565D01*
X167844734Y-60787380D01*
X167844683Y-60803583D01*
X167844647Y-60821110D01*
X167844626Y-60839899D01*
X167844621Y-60856022D01*
X167844621Y-60983932D01*
X167820508Y-60983932D01*
X167796395Y-60983932D01*
X167796395Y-60792129D01*
X167796391Y-60772361D01*
X167796382Y-60752612D01*
X167796366Y-60733007D01*
X167796345Y-60713671D01*
X167796319Y-60694727D01*
X167796287Y-60676301D01*
X167796251Y-60658516D01*
X167796211Y-60641498D01*
X167796167Y-60625371D01*
X167796118Y-60610259D01*
X167796067Y-60596287D01*
X167796012Y-60583579D01*
X167795955Y-60572260D01*
X167795895Y-60562454D01*
X167795833Y-60554287D01*
X167795769Y-60547881D01*
X167795767Y-60547689D01*
X167795139Y-60495052D01*
X167818824Y-60495052D01*
X167842509Y-60495052D01*
X167843141Y-60497180D01*
X167843270Y-60498504D01*
X167843409Y-60501539D01*
X167843557Y-60506106D01*
X167843708Y-60512026D01*
X167843858Y-60519118D01*
X167844005Y-60527204D01*
X167844143Y-60536102D01*
X167844269Y-60545635D01*
X167844337Y-60551588D01*
X167844900Y-60603868D01*
X167851214Y-60590830D01*
X167857935Y-60577810D01*
X167864828Y-60566265D01*
X167872180Y-60555787D01*
X167880277Y-60545962D01*
X167888243Y-60537531D01*
X167901843Y-60525252D01*
X167916542Y-60514498D01*
X167932290Y-60505292D01*
X167949039Y-60497655D01*
X167966740Y-60491609D01*
X167985346Y-60487175D01*
X168004807Y-60484376D01*
X168007502Y-60484125D01*
X168014830Y-60483483D01*
X168014830Y-60509940D01*
G37*
G36*
X171973149Y-62021969D02*
G01*
X171973149Y-62048427D01*
X171965949Y-62049079D01*
X171947872Y-62051567D01*
X171930364Y-62055666D01*
X171913568Y-62061311D01*
X171897624Y-62068435D01*
X171882675Y-62076972D01*
X171868861Y-62086857D01*
X171856324Y-62098022D01*
X171852124Y-62102370D01*
X171840848Y-62115879D01*
X171831067Y-62130476D01*
X171822771Y-62146184D01*
X171815952Y-62163026D01*
X171810603Y-62181021D01*
X171806713Y-62200194D01*
X171804274Y-62220564D01*
X171803943Y-62225027D01*
X171803789Y-62228367D01*
X171803646Y-62233535D01*
X171803515Y-62240468D01*
X171803397Y-62249103D01*
X171803290Y-62259378D01*
X171803197Y-62271229D01*
X171803118Y-62284594D01*
X171803052Y-62299409D01*
X171803002Y-62315611D01*
X171802965Y-62333139D01*
X171802945Y-62351927D01*
X171802939Y-62368051D01*
X171802939Y-62495960D01*
X171778826Y-62495960D01*
X171754713Y-62495960D01*
X171754713Y-62304158D01*
X171754710Y-62284390D01*
X171754701Y-62264641D01*
X171754685Y-62245036D01*
X171754664Y-62225699D01*
X171754638Y-62206756D01*
X171754606Y-62188329D01*
X171754570Y-62170545D01*
X171754530Y-62153527D01*
X171754485Y-62137399D01*
X171754437Y-62122287D01*
X171754386Y-62108315D01*
X171754331Y-62095608D01*
X171754274Y-62084289D01*
X171754214Y-62074483D01*
X171754152Y-62066315D01*
X171754088Y-62059910D01*
X171754086Y-62059718D01*
X171753458Y-62007081D01*
X171777143Y-62007081D01*
X171800828Y-62007081D01*
X171801460Y-62009208D01*
X171801588Y-62010532D01*
X171801728Y-62013568D01*
X171801876Y-62018135D01*
X171802027Y-62024054D01*
X171802177Y-62031147D01*
X171802324Y-62039232D01*
X171802462Y-62048131D01*
X171802588Y-62057664D01*
X171802656Y-62063616D01*
X171803219Y-62115896D01*
X171809533Y-62102859D01*
X171816254Y-62089838D01*
X171823147Y-62078294D01*
X171830499Y-62067815D01*
X171838595Y-62057990D01*
X171846562Y-62049560D01*
X171860162Y-62037280D01*
X171874861Y-62026526D01*
X171890608Y-62017320D01*
X171907357Y-62009683D01*
X171925059Y-62003637D01*
X171943664Y-61999204D01*
X171963126Y-61996405D01*
X171965821Y-61996153D01*
X171973149Y-61995511D01*
X171973149Y-62021969D01*
G37*
G36*
X174256794Y-62021969D02*
G01*
X174256794Y-62048427D01*
X174249594Y-62049079D01*
X174231517Y-62051567D01*
X174214010Y-62055666D01*
X174197213Y-62061311D01*
X174181270Y-62068435D01*
X174166320Y-62076972D01*
X174152506Y-62086857D01*
X174139969Y-62098022D01*
X174135769Y-62102370D01*
X174124494Y-62115879D01*
X174114712Y-62130476D01*
X174106416Y-62146184D01*
X174099598Y-62163026D01*
X174094248Y-62181021D01*
X174090358Y-62200194D01*
X174087919Y-62220564D01*
X174087589Y-62225027D01*
X174087435Y-62228367D01*
X174087292Y-62233535D01*
X174087161Y-62240468D01*
X174087042Y-62249103D01*
X174086936Y-62259378D01*
X174086843Y-62271229D01*
X174086763Y-62284594D01*
X174086698Y-62299409D01*
X174086647Y-62315611D01*
X174086611Y-62333139D01*
X174086590Y-62351927D01*
X174086585Y-62368051D01*
X174086585Y-62495960D01*
X174062472Y-62495960D01*
X174038359Y-62495960D01*
X174038359Y-62304158D01*
X174038356Y-62284390D01*
X174038346Y-62264641D01*
X174038331Y-62245036D01*
X174038309Y-62225699D01*
X174038283Y-62206756D01*
X174038252Y-62188329D01*
X174038216Y-62170545D01*
X174038175Y-62153527D01*
X174038131Y-62137399D01*
X174038083Y-62122287D01*
X174038031Y-62108315D01*
X174037976Y-62095608D01*
X174037919Y-62084289D01*
X174037859Y-62074483D01*
X174037797Y-62066315D01*
X174037733Y-62059910D01*
X174037731Y-62059718D01*
X174037104Y-62007081D01*
X174060788Y-62007081D01*
X174084473Y-62007081D01*
X174085105Y-62009208D01*
X174085234Y-62010532D01*
X174085374Y-62013568D01*
X174085521Y-62018135D01*
X174085672Y-62024054D01*
X174085823Y-62031147D01*
X174085969Y-62039232D01*
X174086107Y-62048131D01*
X174086233Y-62057664D01*
X174086301Y-62063616D01*
X174086865Y-62115896D01*
X174093178Y-62102859D01*
X174099899Y-62089838D01*
X174106793Y-62078294D01*
X174114145Y-62067815D01*
X174122241Y-62057990D01*
X174130207Y-62049560D01*
X174143808Y-62037280D01*
X174158506Y-62026526D01*
X174174254Y-62017320D01*
X174191003Y-62009683D01*
X174208704Y-62003637D01*
X174227310Y-61999204D01*
X174246771Y-61996405D01*
X174249466Y-61996153D01*
X174256794Y-61995511D01*
X174256794Y-62021969D01*
G37*
G36*
X165427644Y-61930959D02*
G01*
X165427644Y-62007081D01*
X165485799Y-62007081D01*
X165543954Y-62007081D01*
X165543954Y-62030248D01*
X165543954Y-62053416D01*
X165485770Y-62053416D01*
X165427586Y-62053416D01*
X165427925Y-62225753D01*
X165427968Y-62247203D01*
X165428011Y-62266845D01*
X165428055Y-62284761D01*
X165428100Y-62301033D01*
X165428147Y-62315745D01*
X165428197Y-62328980D01*
X165428251Y-62340819D01*
X165428309Y-62351346D01*
X165428373Y-62360643D01*
X165428443Y-62368793D01*
X165428521Y-62375879D01*
X165428606Y-62381982D01*
X165428701Y-62387187D01*
X165428805Y-62391576D01*
X165428919Y-62395231D01*
X165429045Y-62398235D01*
X165429184Y-62400670D01*
X165429335Y-62402620D01*
X165429500Y-62404167D01*
X165429680Y-62405394D01*
X165429758Y-62405822D01*
X165431479Y-62413805D01*
X165433341Y-62420442D01*
X165435513Y-62426277D01*
X165437552Y-62430657D01*
X165442226Y-62438339D01*
X165447828Y-62444570D01*
X165454501Y-62449441D01*
X165462391Y-62453046D01*
X165471642Y-62455478D01*
X165477538Y-62456370D01*
X165483258Y-62456767D01*
X165490328Y-62456827D01*
X165498242Y-62456580D01*
X165506494Y-62456056D01*
X165514579Y-62455287D01*
X165521991Y-62454301D01*
X165526933Y-62453412D01*
X165530855Y-62452609D01*
X165534067Y-62451975D01*
X165536128Y-62451598D01*
X165536626Y-62451529D01*
X165536830Y-62452427D01*
X165537011Y-62454948D01*
X165537161Y-62458825D01*
X165537269Y-62463792D01*
X165537327Y-62469581D01*
X165537335Y-62472690D01*
X165537335Y-62493864D01*
X165533789Y-62495283D01*
X165529975Y-62496531D01*
X165524765Y-62497847D01*
X165518647Y-62499133D01*
X165512108Y-62500290D01*
X165505637Y-62501221D01*
X165502484Y-62501581D01*
X165498462Y-62501884D01*
X165493215Y-62502123D01*
X165487163Y-62502296D01*
X165480724Y-62502399D01*
X165474319Y-62502429D01*
X165468366Y-62502381D01*
X165463285Y-62502254D01*
X165459495Y-62502044D01*
X165458377Y-62501929D01*
X165444862Y-62499489D01*
X165432722Y-62495826D01*
X165421910Y-62490894D01*
X165412385Y-62484650D01*
X165404101Y-62477048D01*
X165397015Y-62468043D01*
X165391083Y-62457592D01*
X165386262Y-62445650D01*
X165382506Y-62432172D01*
X165380687Y-62422980D01*
X165380485Y-62421705D01*
X165380299Y-62420286D01*
X165380129Y-62418642D01*
X165379974Y-62416689D01*
X165379832Y-62414345D01*
X165379704Y-62411525D01*
X165379587Y-62408146D01*
X165379483Y-62404127D01*
X165379388Y-62399382D01*
X165379303Y-62393830D01*
X165379227Y-62387387D01*
X165379159Y-62379970D01*
X165379097Y-62371495D01*
X165379042Y-62361880D01*
X165378992Y-62351041D01*
X165378946Y-62338895D01*
X165378904Y-62325360D01*
X165378865Y-62310351D01*
X165378827Y-62293786D01*
X165378790Y-62275581D01*
X165378754Y-62255654D01*
X165378716Y-62233921D01*
X165378715Y-62233318D01*
X165378412Y-62053416D01*
X165333053Y-62053416D01*
X165287694Y-62053416D01*
X165287694Y-62030248D01*
X165287694Y-62007081D01*
X165333083Y-62007081D01*
X165378473Y-62007081D01*
X165378473Y-61930959D01*
X165378473Y-61854838D01*
X165403059Y-61854838D01*
X165427644Y-61854838D01*
X165427644Y-61930959D01*
G37*
G36*
X171563700Y-61930959D02*
G01*
X171563700Y-62007081D01*
X171621855Y-62007081D01*
X171680010Y-62007081D01*
X171680010Y-62030248D01*
X171680010Y-62053416D01*
X171621826Y-62053416D01*
X171563642Y-62053416D01*
X171563981Y-62225753D01*
X171564024Y-62247203D01*
X171564067Y-62266845D01*
X171564111Y-62284761D01*
X171564156Y-62301033D01*
X171564203Y-62315745D01*
X171564253Y-62328980D01*
X171564307Y-62340819D01*
X171564365Y-62351346D01*
X171564429Y-62360643D01*
X171564499Y-62368793D01*
X171564577Y-62375879D01*
X171564662Y-62381982D01*
X171564757Y-62387187D01*
X171564861Y-62391576D01*
X171564975Y-62395231D01*
X171565101Y-62398235D01*
X171565239Y-62400670D01*
X171565391Y-62402620D01*
X171565556Y-62404167D01*
X171565736Y-62405394D01*
X171565814Y-62405822D01*
X171567535Y-62413805D01*
X171569397Y-62420442D01*
X171571569Y-62426277D01*
X171573608Y-62430657D01*
X171578282Y-62438339D01*
X171583884Y-62444570D01*
X171590557Y-62449441D01*
X171598447Y-62453046D01*
X171607698Y-62455478D01*
X171613594Y-62456370D01*
X171619314Y-62456767D01*
X171626384Y-62456827D01*
X171634298Y-62456580D01*
X171642550Y-62456056D01*
X171650635Y-62455287D01*
X171658047Y-62454301D01*
X171662989Y-62453412D01*
X171666911Y-62452609D01*
X171670123Y-62451975D01*
X171672184Y-62451598D01*
X171672682Y-62451529D01*
X171672886Y-62452427D01*
X171673067Y-62454948D01*
X171673217Y-62458825D01*
X171673325Y-62463792D01*
X171673383Y-62469581D01*
X171673391Y-62472690D01*
X171673391Y-62493864D01*
X171669845Y-62495283D01*
X171666031Y-62496531D01*
X171660821Y-62497847D01*
X171654703Y-62499133D01*
X171648164Y-62500290D01*
X171641693Y-62501221D01*
X171638540Y-62501581D01*
X171634518Y-62501884D01*
X171629271Y-62502123D01*
X171623219Y-62502296D01*
X171616780Y-62502399D01*
X171610375Y-62502429D01*
X171604422Y-62502381D01*
X171599341Y-62502254D01*
X171595551Y-62502044D01*
X171594433Y-62501929D01*
X171580918Y-62499489D01*
X171568778Y-62495826D01*
X171557966Y-62490894D01*
X171548441Y-62484650D01*
X171540157Y-62477048D01*
X171533071Y-62468043D01*
X171527139Y-62457592D01*
X171522318Y-62445650D01*
X171518562Y-62432172D01*
X171516743Y-62422980D01*
X171516541Y-62421705D01*
X171516355Y-62420286D01*
X171516185Y-62418642D01*
X171516030Y-62416689D01*
X171515888Y-62414345D01*
X171515760Y-62411525D01*
X171515643Y-62408146D01*
X171515539Y-62404127D01*
X171515444Y-62399382D01*
X171515359Y-62393830D01*
X171515283Y-62387387D01*
X171515215Y-62379970D01*
X171515153Y-62371495D01*
X171515098Y-62361880D01*
X171515048Y-62351041D01*
X171515002Y-62338895D01*
X171514960Y-62325360D01*
X171514921Y-62310351D01*
X171514883Y-62293786D01*
X171514846Y-62275581D01*
X171514810Y-62255654D01*
X171514772Y-62233921D01*
X171514771Y-62233318D01*
X171514468Y-62053416D01*
X171469109Y-62053416D01*
X171423750Y-62053416D01*
X171423750Y-62030248D01*
X171423750Y-62007081D01*
X171469139Y-62007081D01*
X171514529Y-62007081D01*
X171514529Y-61930959D01*
X171514529Y-61854838D01*
X171539115Y-61854838D01*
X171563700Y-61854838D01*
X171563700Y-61930959D01*
G37*
G36*
X173847346Y-61930959D02*
G01*
X173847346Y-62007081D01*
X173905501Y-62007081D01*
X173963656Y-62007081D01*
X173963656Y-62030248D01*
X173963656Y-62053416D01*
X173905472Y-62053416D01*
X173847288Y-62053416D01*
X173847626Y-62225753D01*
X173847670Y-62247203D01*
X173847713Y-62266845D01*
X173847756Y-62284761D01*
X173847801Y-62301033D01*
X173847848Y-62315745D01*
X173847898Y-62328980D01*
X173847952Y-62340819D01*
X173848011Y-62351346D01*
X173848074Y-62360643D01*
X173848145Y-62368793D01*
X173848222Y-62375879D01*
X173848308Y-62381982D01*
X173848402Y-62387187D01*
X173848506Y-62391576D01*
X173848621Y-62395231D01*
X173848747Y-62398235D01*
X173848885Y-62400670D01*
X173849036Y-62402620D01*
X173849201Y-62404167D01*
X173849381Y-62405394D01*
X173849459Y-62405822D01*
X173851181Y-62413805D01*
X173853042Y-62420442D01*
X173855215Y-62426277D01*
X173857253Y-62430657D01*
X173861927Y-62438339D01*
X173867529Y-62444570D01*
X173874202Y-62449441D01*
X173882092Y-62453046D01*
X173891344Y-62455478D01*
X173897240Y-62456370D01*
X173902960Y-62456767D01*
X173910030Y-62456827D01*
X173917943Y-62456580D01*
X173926195Y-62456056D01*
X173934280Y-62455287D01*
X173941692Y-62454301D01*
X173946635Y-62453412D01*
X173950557Y-62452609D01*
X173953768Y-62451975D01*
X173955830Y-62451598D01*
X173956327Y-62451529D01*
X173956531Y-62452427D01*
X173956713Y-62454948D01*
X173956862Y-62458825D01*
X173956970Y-62463792D01*
X173957029Y-62469581D01*
X173957036Y-62472690D01*
X173957036Y-62493864D01*
X173953490Y-62495283D01*
X173949676Y-62496531D01*
X173944466Y-62497847D01*
X173938348Y-62499133D01*
X173931809Y-62500290D01*
X173925338Y-62501221D01*
X173922185Y-62501581D01*
X173918163Y-62501884D01*
X173912917Y-62502123D01*
X173906864Y-62502296D01*
X173900426Y-62502399D01*
X173894020Y-62502429D01*
X173888067Y-62502381D01*
X173882986Y-62502254D01*
X173879196Y-62502044D01*
X173878078Y-62501929D01*
X173864564Y-62499489D01*
X173852423Y-62495826D01*
X173841612Y-62490894D01*
X173832086Y-62484650D01*
X173823802Y-62477048D01*
X173816717Y-62468043D01*
X173810785Y-62457592D01*
X173805963Y-62445650D01*
X173802208Y-62432172D01*
X173800388Y-62422980D01*
X173800186Y-62421705D01*
X173800000Y-62420286D01*
X173799830Y-62418642D01*
X173799675Y-62416689D01*
X173799534Y-62414345D01*
X173799405Y-62411525D01*
X173799289Y-62408146D01*
X173799184Y-62404127D01*
X173799089Y-62399382D01*
X173799005Y-62393830D01*
X173798928Y-62387387D01*
X173798860Y-62379970D01*
X173798799Y-62371495D01*
X173798743Y-62361880D01*
X173798693Y-62351041D01*
X173798648Y-62338895D01*
X173798606Y-62325360D01*
X173798566Y-62310351D01*
X173798528Y-62293786D01*
X173798492Y-62275581D01*
X173798455Y-62255654D01*
X173798418Y-62233921D01*
X173798417Y-62233318D01*
X173798114Y-62053416D01*
X173752755Y-62053416D01*
X173707396Y-62053416D01*
X173707396Y-62030248D01*
X173707396Y-62007081D01*
X173752785Y-62007081D01*
X173798174Y-62007081D01*
X173798174Y-61930959D01*
X173798174Y-61854838D01*
X173822760Y-61854838D01*
X173847346Y-61854838D01*
X173847346Y-61930959D01*
G37*
G36*
X164656551Y-60300481D02*
G01*
X164691293Y-60300729D01*
X164545299Y-60439261D01*
X164531144Y-60452693D01*
X164517297Y-60465833D01*
X164503826Y-60478616D01*
X164490798Y-60490979D01*
X164478280Y-60502858D01*
X164466339Y-60514190D01*
X164455042Y-60524912D01*
X164444456Y-60534959D01*
X164434648Y-60544268D01*
X164425686Y-60552775D01*
X164417635Y-60560417D01*
X164410563Y-60567130D01*
X164404538Y-60572851D01*
X164399625Y-60577515D01*
X164395893Y-60581060D01*
X164393408Y-60583421D01*
X164392320Y-60584457D01*
X164385335Y-60591121D01*
X164547158Y-60787065D01*
X164561037Y-60803871D01*
X164574598Y-60820296D01*
X164587793Y-60836282D01*
X164600573Y-60851768D01*
X164612888Y-60866694D01*
X164624690Y-60881001D01*
X164635929Y-60894629D01*
X164646556Y-60907518D01*
X164656521Y-60919609D01*
X164665776Y-60930841D01*
X164674271Y-60941156D01*
X164681958Y-60950493D01*
X164688786Y-60958793D01*
X164694707Y-60965996D01*
X164699671Y-60972043D01*
X164703630Y-60976873D01*
X164706534Y-60980426D01*
X164708334Y-60982644D01*
X164708980Y-60983467D01*
X164708982Y-60983470D01*
X164708072Y-60983579D01*
X164705488Y-60983678D01*
X164701444Y-60983765D01*
X164696159Y-60983837D01*
X164689847Y-60983891D01*
X164682726Y-60983924D01*
X164676583Y-60983932D01*
X164644184Y-60983932D01*
X164495775Y-60804754D01*
X164479848Y-60785527D01*
X164465082Y-60767705D01*
X164451433Y-60751239D01*
X164438858Y-60736075D01*
X164427313Y-60722163D01*
X164416755Y-60709449D01*
X164407140Y-60697884D01*
X164398424Y-60687414D01*
X164390564Y-60677989D01*
X164383516Y-60669557D01*
X164377237Y-60662065D01*
X164371684Y-60655462D01*
X164366811Y-60649697D01*
X164362577Y-60644717D01*
X164358937Y-60640471D01*
X164355848Y-60636908D01*
X164353265Y-60633975D01*
X164351147Y-60631621D01*
X164349448Y-60629794D01*
X164348126Y-60628442D01*
X164347137Y-60627515D01*
X164346437Y-60626959D01*
X164345983Y-60626723D01*
X164345746Y-60626743D01*
X164344774Y-60627554D01*
X164342504Y-60629509D01*
X164339058Y-60632500D01*
X164334558Y-60636423D01*
X164329126Y-60641169D01*
X164322884Y-60646634D01*
X164315952Y-60652710D01*
X164308454Y-60659291D01*
X164300509Y-60666270D01*
X164296817Y-60669517D01*
X164249508Y-60711124D01*
X164249462Y-60847528D01*
X164249416Y-60983932D01*
X164222939Y-60983932D01*
X164196462Y-60983932D01*
X164196462Y-60642094D01*
X164196462Y-60300257D01*
X164222939Y-60300257D01*
X164249416Y-60300257D01*
X164249416Y-60477650D01*
X164249416Y-60655043D01*
X164252625Y-60652351D01*
X164253794Y-60651295D01*
X164256223Y-60649035D01*
X164259806Y-60645675D01*
X164264433Y-60641316D01*
X164269997Y-60636061D01*
X164276390Y-60630012D01*
X164283504Y-60623271D01*
X164291231Y-60615941D01*
X164299462Y-60608122D01*
X164308091Y-60599918D01*
X164312908Y-60595334D01*
X164323575Y-60585181D01*
X164335293Y-60574031D01*
X164347771Y-60562159D01*
X164360721Y-60549838D01*
X164373855Y-60537345D01*
X164386882Y-60524954D01*
X164399515Y-60512940D01*
X164411464Y-60501577D01*
X164422441Y-60491141D01*
X164426235Y-60487535D01*
X164447110Y-60467680D01*
X164466678Y-60449049D01*
X164485009Y-60431572D01*
X164502178Y-60415178D01*
X164518256Y-60399800D01*
X164533316Y-60385366D01*
X164547431Y-60371809D01*
X164560672Y-60359059D01*
X164573113Y-60347046D01*
X164576424Y-60343843D01*
X164582783Y-60337692D01*
X164589106Y-60331584D01*
X164595173Y-60325730D01*
X164600765Y-60320343D01*
X164605661Y-60315634D01*
X164609640Y-60311815D01*
X164612484Y-60309098D01*
X164612505Y-60309079D01*
X164621808Y-60300233D01*
X164656551Y-60300481D01*
G37*
G36*
X162949437Y-60419990D02*
G01*
X162949676Y-60576603D01*
X162955350Y-60567428D01*
X162964461Y-60553932D01*
X162974463Y-60541385D01*
X162985115Y-60530054D01*
X162996176Y-60520204D01*
X163002209Y-60515613D01*
X163008419Y-60511531D01*
X163015874Y-60507202D01*
X163024018Y-60502907D01*
X163032292Y-60498929D01*
X163040138Y-60495548D01*
X163046601Y-60493176D01*
X163062726Y-60488799D01*
X163079803Y-60485766D01*
X163097432Y-60484098D01*
X163115213Y-60483817D01*
X163132746Y-60484945D01*
X163149630Y-60487504D01*
X163149852Y-60487548D01*
X163163519Y-60490969D01*
X163177143Y-60495653D01*
X163190239Y-60501395D01*
X163202319Y-60507990D01*
X163209444Y-60512672D01*
X163215641Y-60517516D01*
X163222336Y-60523502D01*
X163229053Y-60530149D01*
X163235313Y-60536979D01*
X163240641Y-60543511D01*
X163242202Y-60545644D01*
X163250248Y-60558508D01*
X163257313Y-60572856D01*
X163263335Y-60588522D01*
X163268253Y-60605338D01*
X163272004Y-60623136D01*
X163273011Y-60629436D01*
X163273427Y-60632446D01*
X163273808Y-60635639D01*
X163274156Y-60639104D01*
X163274471Y-60642930D01*
X163274756Y-60647207D01*
X163275011Y-60652022D01*
X163275239Y-60657467D01*
X163275441Y-60663629D01*
X163275619Y-60670598D01*
X163275773Y-60678464D01*
X163275906Y-60687314D01*
X163276018Y-60697240D01*
X163276112Y-60708329D01*
X163276189Y-60720671D01*
X163276250Y-60734356D01*
X163276297Y-60749472D01*
X163276332Y-60766108D01*
X163276356Y-60784355D01*
X163276369Y-60804300D01*
X163276375Y-60826034D01*
X163276376Y-60829561D01*
X163276384Y-60983932D01*
X163251829Y-60983932D01*
X163227274Y-60983932D01*
X163226958Y-60821051D01*
X163226917Y-60800312D01*
X163226876Y-60781375D01*
X163226835Y-60764154D01*
X163226793Y-60748559D01*
X163226748Y-60734503D01*
X163226700Y-60721896D01*
X163226648Y-60710651D01*
X163226591Y-60700680D01*
X163226527Y-60691894D01*
X163226456Y-60684205D01*
X163226377Y-60677525D01*
X163226288Y-60671766D01*
X163226190Y-60666839D01*
X163226080Y-60662656D01*
X163225958Y-60659129D01*
X163225822Y-60656170D01*
X163225673Y-60653690D01*
X163225508Y-60651602D01*
X163225327Y-60649816D01*
X163225129Y-60648245D01*
X163225005Y-60647391D01*
X163221779Y-60630152D01*
X163217558Y-60614454D01*
X163212303Y-60600208D01*
X163205977Y-60587323D01*
X163198542Y-60575712D01*
X163190842Y-60566243D01*
X163182036Y-60557862D01*
X163171781Y-60550422D01*
X163160338Y-60544053D01*
X163147967Y-60538882D01*
X163134926Y-60535040D01*
X163123794Y-60532954D01*
X163118650Y-60532451D01*
X163112118Y-60532132D01*
X163104693Y-60531993D01*
X163096871Y-60532030D01*
X163089144Y-60532241D01*
X163082009Y-60532621D01*
X163075959Y-60533167D01*
X163074823Y-60533309D01*
X163058124Y-60536369D01*
X163042553Y-60540941D01*
X163028128Y-60547008D01*
X163014866Y-60554553D01*
X163002784Y-60563557D01*
X162991900Y-60574003D01*
X162982230Y-60585872D01*
X162973793Y-60599148D01*
X162966605Y-60613812D01*
X162960684Y-60629846D01*
X162956047Y-60647234D01*
X162954075Y-60657224D01*
X162953533Y-60660339D01*
X162953039Y-60663251D01*
X162952592Y-60666060D01*
X162952189Y-60668864D01*
X162951826Y-60671762D01*
X162951503Y-60674852D01*
X162951215Y-60678234D01*
X162950961Y-60682006D01*
X162950738Y-60686267D01*
X162950543Y-60691116D01*
X162950374Y-60696651D01*
X162950229Y-60702971D01*
X162950104Y-60710175D01*
X162949998Y-60718361D01*
X162949908Y-60727629D01*
X162949830Y-60738078D01*
X162949763Y-60749805D01*
X162949705Y-60762909D01*
X162949652Y-60777490D01*
X162949602Y-60793647D01*
X162949552Y-60811477D01*
X162949500Y-60831080D01*
X162949490Y-60835235D01*
X162949102Y-60983932D01*
X162925040Y-60983932D01*
X162900977Y-60983932D01*
X162900977Y-60623655D01*
X162900977Y-60263378D01*
X162925088Y-60263378D01*
X162949198Y-60263378D01*
X162949437Y-60419990D01*
G37*
G36*
X162991086Y-62174690D02*
G01*
X162991130Y-62195869D01*
X162991171Y-62215246D01*
X162991213Y-62232914D01*
X162991256Y-62248962D01*
X162991303Y-62263480D01*
X162991356Y-62276558D01*
X162991418Y-62288289D01*
X162991490Y-62298761D01*
X162991574Y-62308065D01*
X162991673Y-62316291D01*
X162991788Y-62323531D01*
X162991923Y-62329874D01*
X162992078Y-62335411D01*
X162992257Y-62340232D01*
X162992461Y-62344427D01*
X162992693Y-62348088D01*
X162992954Y-62351304D01*
X162993246Y-62354167D01*
X162993573Y-62356765D01*
X162993935Y-62359190D01*
X162994336Y-62361533D01*
X162994777Y-62363883D01*
X162995260Y-62366331D01*
X162995655Y-62368303D01*
X162999511Y-62383739D01*
X163004618Y-62397755D01*
X163010976Y-62410355D01*
X163018586Y-62421536D01*
X163027449Y-62431302D01*
X163037564Y-62439651D01*
X163048934Y-62446584D01*
X163061557Y-62452102D01*
X163075435Y-62456206D01*
X163083007Y-62457757D01*
X163088257Y-62458445D01*
X163094938Y-62458960D01*
X163102600Y-62459298D01*
X163110790Y-62459454D01*
X163119056Y-62459424D01*
X163126947Y-62459205D01*
X163134011Y-62458792D01*
X163139271Y-62458254D01*
X163155494Y-62455396D01*
X163170426Y-62451295D01*
X163184097Y-62445918D01*
X163196537Y-62439231D01*
X163207776Y-62431199D01*
X163217844Y-62421788D01*
X163226773Y-62410963D01*
X163234591Y-62398689D01*
X163241329Y-62384932D01*
X163247018Y-62369658D01*
X163251687Y-62352832D01*
X163255366Y-62334419D01*
X163256945Y-62323860D01*
X163257420Y-62320252D01*
X163257851Y-62316800D01*
X163258241Y-62313402D01*
X163258593Y-62309953D01*
X163258909Y-62306349D01*
X163259191Y-62302487D01*
X163259441Y-62298262D01*
X163259663Y-62293571D01*
X163259858Y-62288310D01*
X163260028Y-62282375D01*
X163260177Y-62275662D01*
X163260307Y-62268068D01*
X163260419Y-62259488D01*
X163260517Y-62249819D01*
X163260602Y-62238957D01*
X163260678Y-62226798D01*
X163260746Y-62213239D01*
X163260809Y-62198175D01*
X163260869Y-62181502D01*
X163260929Y-62163117D01*
X163260973Y-62148686D01*
X163261404Y-62007081D01*
X163285442Y-62007081D01*
X163309480Y-62007081D01*
X163309481Y-62188401D01*
X163309485Y-62207866D01*
X163309495Y-62227450D01*
X163309512Y-62247015D01*
X163309535Y-62266420D01*
X163309563Y-62285527D01*
X163309597Y-62304197D01*
X163309635Y-62322290D01*
X163309678Y-62339669D01*
X163309726Y-62356193D01*
X163309777Y-62371723D01*
X163309832Y-62386121D01*
X163309890Y-62399247D01*
X163309951Y-62410962D01*
X163310014Y-62421127D01*
X163310079Y-62429603D01*
X163310109Y-62432858D01*
X163310737Y-62495994D01*
X163287178Y-62495741D01*
X163263618Y-62495488D01*
X163262866Y-62488868D01*
X163262673Y-62486388D01*
X163262460Y-62482281D01*
X163262236Y-62476810D01*
X163262010Y-62470241D01*
X163261791Y-62462836D01*
X163261588Y-62454859D01*
X163261424Y-62447262D01*
X163260734Y-62412274D01*
X163258935Y-62416529D01*
X163252503Y-62430147D01*
X163245263Y-62442349D01*
X163236959Y-62453526D01*
X163229356Y-62462015D01*
X163220061Y-62470901D01*
X163210598Y-62478370D01*
X163200378Y-62484850D01*
X163191752Y-62489373D01*
X163176378Y-62495916D01*
X163160160Y-62500984D01*
X163142915Y-62504627D01*
X163130561Y-62506311D01*
X163125181Y-62506734D01*
X163118445Y-62507016D01*
X163110800Y-62507162D01*
X163102694Y-62507176D01*
X163094575Y-62507060D01*
X163086892Y-62506818D01*
X163080093Y-62506455D01*
X163074624Y-62505974D01*
X163073551Y-62505840D01*
X163055969Y-62502703D01*
X163039690Y-62498201D01*
X163024706Y-62492328D01*
X163011007Y-62485081D01*
X162998584Y-62476455D01*
X162987427Y-62466446D01*
X162985340Y-62464270D01*
X162976380Y-62453629D01*
X162968573Y-62442041D01*
X162961857Y-62429367D01*
X162956172Y-62415470D01*
X162951456Y-62400209D01*
X162947648Y-62383446D01*
X162946188Y-62375216D01*
X162944057Y-62362157D01*
X162943770Y-62184619D01*
X162943482Y-62007081D01*
X162967109Y-62007081D01*
X162990737Y-62007081D01*
X162991086Y-62174690D01*
G37*
G36*
X164622648Y-61997240D02*
G01*
X164639280Y-61999917D01*
X164654916Y-62003913D01*
X164657890Y-62004868D01*
X164673448Y-62010973D01*
X164687800Y-62018527D01*
X164700930Y-62027508D01*
X164712822Y-62037896D01*
X164723458Y-62049667D01*
X164732823Y-62062801D01*
X164740901Y-62077276D01*
X164747673Y-62093071D01*
X164753125Y-62110163D01*
X164757240Y-62128532D01*
X164758622Y-62137012D01*
X164759025Y-62139949D01*
X164759393Y-62143046D01*
X164759730Y-62146394D01*
X164760035Y-62150080D01*
X164760311Y-62154194D01*
X164760559Y-62158825D01*
X164760781Y-62164061D01*
X164760977Y-62169991D01*
X164761150Y-62176705D01*
X164761301Y-62184290D01*
X164761431Y-62192836D01*
X164761542Y-62202432D01*
X164761635Y-62213167D01*
X164761712Y-62225128D01*
X164761774Y-62238406D01*
X164761822Y-62253089D01*
X164761859Y-62269266D01*
X164761885Y-62287026D01*
X164761902Y-62306457D01*
X164761911Y-62327649D01*
X164761913Y-62338280D01*
X164761936Y-62495960D01*
X164737380Y-62495960D01*
X164712824Y-62495960D01*
X164712498Y-62329297D01*
X164712451Y-62306998D01*
X164712400Y-62286525D01*
X164712346Y-62267814D01*
X164712288Y-62250799D01*
X164712225Y-62235416D01*
X164712156Y-62221601D01*
X164712082Y-62209287D01*
X164712000Y-62198411D01*
X164711912Y-62188908D01*
X164711816Y-62180712D01*
X164711712Y-62173759D01*
X164711599Y-62167984D01*
X164711476Y-62163323D01*
X164711344Y-62159710D01*
X164711201Y-62157080D01*
X164711047Y-62155369D01*
X164711006Y-62155068D01*
X164708177Y-62139415D01*
X164704732Y-62125401D01*
X164700596Y-62112850D01*
X164695693Y-62101591D01*
X164689948Y-62091448D01*
X164683286Y-62082249D01*
X164675961Y-62074147D01*
X164666407Y-62065720D01*
X164655996Y-62058726D01*
X164644629Y-62053128D01*
X164632204Y-62048890D01*
X164618621Y-62045978D01*
X164603777Y-62044354D01*
X164590928Y-62043959D01*
X164575918Y-62044435D01*
X164562202Y-62045913D01*
X164549429Y-62048469D01*
X164537243Y-62052177D01*
X164525292Y-62057112D01*
X164522224Y-62058584D01*
X164508816Y-62066157D01*
X164496554Y-62075102D01*
X164485424Y-62085445D01*
X164475415Y-62097207D01*
X164466511Y-62110412D01*
X164458701Y-62125084D01*
X164451970Y-62141246D01*
X164446306Y-62158920D01*
X164441695Y-62178130D01*
X164438124Y-62198899D01*
X164436978Y-62207696D01*
X164436753Y-62209733D01*
X164436549Y-62211952D01*
X164436364Y-62214451D01*
X164436197Y-62217331D01*
X164436046Y-62220689D01*
X164435911Y-62224625D01*
X164435790Y-62229237D01*
X164435682Y-62234625D01*
X164435585Y-62240886D01*
X164435499Y-62248120D01*
X164435421Y-62256426D01*
X164435351Y-62265903D01*
X164435287Y-62276649D01*
X164435229Y-62288764D01*
X164435174Y-62302345D01*
X164435122Y-62317493D01*
X164435071Y-62334305D01*
X164435019Y-62352881D01*
X164435004Y-62358611D01*
X164434646Y-62495960D01*
X164410587Y-62495960D01*
X164386529Y-62495960D01*
X164386529Y-62287136D01*
X164386526Y-62266859D01*
X164386518Y-62246790D01*
X164386504Y-62227034D01*
X164386485Y-62207696D01*
X164386461Y-62188883D01*
X164386433Y-62170699D01*
X164386400Y-62153251D01*
X164386363Y-62136645D01*
X164386323Y-62120985D01*
X164386279Y-62106378D01*
X164386232Y-62092929D01*
X164386182Y-62080744D01*
X164386130Y-62069929D01*
X164386075Y-62060589D01*
X164386018Y-62052830D01*
X164385959Y-62046758D01*
X164385903Y-62042696D01*
X164385276Y-62007081D01*
X164409006Y-62007081D01*
X164416344Y-62007090D01*
X164422012Y-62007127D01*
X164426228Y-62007207D01*
X164429215Y-62007346D01*
X164431192Y-62007557D01*
X164432379Y-62007857D01*
X164432998Y-62008260D01*
X164433254Y-62008736D01*
X164433456Y-62010233D01*
X164433687Y-62013370D01*
X164433938Y-62017897D01*
X164434200Y-62023562D01*
X164434465Y-62030115D01*
X164434724Y-62037305D01*
X164434969Y-62044882D01*
X164435191Y-62052594D01*
X164435383Y-62060191D01*
X164435535Y-62067422D01*
X164435639Y-62074037D01*
X164435686Y-62079784D01*
X164435688Y-62080795D01*
X164435701Y-62098246D01*
X164441700Y-62086367D01*
X164450655Y-62070356D01*
X164460535Y-62055986D01*
X164471378Y-62043227D01*
X164483221Y-62032050D01*
X164496103Y-62022425D01*
X164510062Y-62014322D01*
X164525134Y-62007713D01*
X164541358Y-62002568D01*
X164552427Y-62000017D01*
X164569910Y-61997272D01*
X164587650Y-61995903D01*
X164605334Y-61995897D01*
X164622648Y-61997240D01*
G37*
G36*
X166028768Y-61997240D02*
G01*
X166045400Y-61999917D01*
X166061036Y-62003913D01*
X166064010Y-62004868D01*
X166079568Y-62010973D01*
X166093920Y-62018527D01*
X166107050Y-62027508D01*
X166118942Y-62037896D01*
X166129579Y-62049667D01*
X166138944Y-62062801D01*
X166147021Y-62077276D01*
X166153794Y-62093071D01*
X166159246Y-62110163D01*
X166163360Y-62128532D01*
X166164743Y-62137012D01*
X166165145Y-62139949D01*
X166165514Y-62143046D01*
X166165850Y-62146394D01*
X166166155Y-62150080D01*
X166166431Y-62154194D01*
X166166679Y-62158825D01*
X166166901Y-62164061D01*
X166167097Y-62169991D01*
X166167270Y-62176705D01*
X166167421Y-62184290D01*
X166167551Y-62192836D01*
X166167662Y-62202432D01*
X166167755Y-62213167D01*
X166167832Y-62225128D01*
X166167894Y-62238406D01*
X166167942Y-62253089D01*
X166167979Y-62269266D01*
X166168005Y-62287026D01*
X166168022Y-62306457D01*
X166168031Y-62327649D01*
X166168034Y-62338280D01*
X166168056Y-62495960D01*
X166143500Y-62495960D01*
X166118944Y-62495960D01*
X166118618Y-62329297D01*
X166118571Y-62306998D01*
X166118521Y-62286525D01*
X166118467Y-62267814D01*
X166118409Y-62250799D01*
X166118345Y-62235416D01*
X166118277Y-62221601D01*
X166118202Y-62209287D01*
X166118121Y-62198411D01*
X166118032Y-62188908D01*
X166117936Y-62180712D01*
X166117832Y-62173759D01*
X166117719Y-62167984D01*
X166117597Y-62163323D01*
X166117464Y-62159710D01*
X166117322Y-62157080D01*
X166117168Y-62155369D01*
X166117126Y-62155068D01*
X166114297Y-62139415D01*
X166110852Y-62125401D01*
X166106716Y-62112850D01*
X166101813Y-62101591D01*
X166096068Y-62091448D01*
X166089406Y-62082249D01*
X166082082Y-62074147D01*
X166072527Y-62065720D01*
X166062117Y-62058726D01*
X166050750Y-62053128D01*
X166038325Y-62048890D01*
X166024741Y-62045978D01*
X166009898Y-62044354D01*
X165997048Y-62043959D01*
X165982038Y-62044435D01*
X165968323Y-62045913D01*
X165955549Y-62048469D01*
X165943364Y-62052177D01*
X165931413Y-62057112D01*
X165928344Y-62058584D01*
X165914936Y-62066157D01*
X165902674Y-62075102D01*
X165891545Y-62085445D01*
X165881535Y-62097207D01*
X165872632Y-62110412D01*
X165864821Y-62125084D01*
X165858091Y-62141246D01*
X165852426Y-62158920D01*
X165847816Y-62178130D01*
X165844245Y-62198899D01*
X165843099Y-62207696D01*
X165842874Y-62209733D01*
X165842669Y-62211952D01*
X165842484Y-62214451D01*
X165842317Y-62217331D01*
X165842167Y-62220689D01*
X165842031Y-62224625D01*
X165841910Y-62229237D01*
X165841802Y-62234625D01*
X165841705Y-62240886D01*
X165841619Y-62248120D01*
X165841541Y-62256426D01*
X165841471Y-62265903D01*
X165841408Y-62276649D01*
X165841349Y-62288764D01*
X165841295Y-62302345D01*
X165841242Y-62317493D01*
X165841191Y-62334305D01*
X165841140Y-62352881D01*
X165841125Y-62358611D01*
X165840766Y-62495960D01*
X165816708Y-62495960D01*
X165792649Y-62495960D01*
X165792649Y-62287136D01*
X165792646Y-62266859D01*
X165792638Y-62246790D01*
X165792624Y-62227034D01*
X165792605Y-62207696D01*
X165792581Y-62188883D01*
X165792553Y-62170699D01*
X165792520Y-62153251D01*
X165792484Y-62136645D01*
X165792444Y-62120985D01*
X165792400Y-62106378D01*
X165792353Y-62092929D01*
X165792303Y-62080744D01*
X165792250Y-62069929D01*
X165792195Y-62060589D01*
X165792138Y-62052830D01*
X165792080Y-62046758D01*
X165792023Y-62042696D01*
X165791397Y-62007081D01*
X165815127Y-62007081D01*
X165822465Y-62007090D01*
X165828132Y-62007127D01*
X165832349Y-62007207D01*
X165835335Y-62007346D01*
X165837312Y-62007557D01*
X165838500Y-62007857D01*
X165839118Y-62008260D01*
X165839374Y-62008736D01*
X165839577Y-62010233D01*
X165839808Y-62013370D01*
X165840058Y-62017897D01*
X165840320Y-62023562D01*
X165840585Y-62030115D01*
X165840844Y-62037305D01*
X165841089Y-62044882D01*
X165841312Y-62052594D01*
X165841503Y-62060191D01*
X165841655Y-62067422D01*
X165841759Y-62074037D01*
X165841807Y-62079784D01*
X165841809Y-62080795D01*
X165841821Y-62098246D01*
X165847820Y-62086367D01*
X165856775Y-62070356D01*
X165866655Y-62055986D01*
X165877498Y-62043227D01*
X165889342Y-62032050D01*
X165902224Y-62022425D01*
X165916182Y-62014322D01*
X165931254Y-62007713D01*
X165947478Y-62002568D01*
X165958548Y-62000017D01*
X165976030Y-61997272D01*
X165993770Y-61995903D01*
X166011454Y-61995897D01*
X166028768Y-61997240D01*
G37*
G36*
X168668521Y-60662661D02*
G01*
X168668565Y-60683840D01*
X168668607Y-60703218D01*
X168668648Y-60720885D01*
X168668692Y-60736933D01*
X168668739Y-60751451D01*
X168668792Y-60764530D01*
X168668853Y-60776260D01*
X168668925Y-60786732D01*
X168669009Y-60796036D01*
X168669108Y-60804263D01*
X168669224Y-60811502D01*
X168669359Y-60817845D01*
X168669514Y-60823382D01*
X168669693Y-60828203D01*
X168669897Y-60832399D01*
X168670128Y-60836060D01*
X168670389Y-60839276D01*
X168670682Y-60842138D01*
X168671009Y-60844736D01*
X168671371Y-60847162D01*
X168671772Y-60849504D01*
X168672213Y-60851854D01*
X168672696Y-60854302D01*
X168673091Y-60856275D01*
X168676947Y-60871710D01*
X168682053Y-60885727D01*
X168688411Y-60898326D01*
X168696022Y-60909508D01*
X168704884Y-60919273D01*
X168715000Y-60927622D01*
X168726369Y-60934555D01*
X168738993Y-60940074D01*
X168752871Y-60944178D01*
X168760443Y-60945728D01*
X168765692Y-60946416D01*
X168772374Y-60946931D01*
X168780035Y-60947269D01*
X168788225Y-60947425D01*
X168796492Y-60947395D01*
X168804383Y-60947176D01*
X168811447Y-60946764D01*
X168816707Y-60946226D01*
X168832930Y-60943367D01*
X168847862Y-60939266D01*
X168861532Y-60933890D01*
X168873972Y-60927203D01*
X168885211Y-60919171D01*
X168895280Y-60909759D01*
X168904208Y-60898934D01*
X168912027Y-60886660D01*
X168918765Y-60872903D01*
X168924453Y-60857629D01*
X168929122Y-60840803D01*
X168932802Y-60822391D01*
X168934381Y-60811831D01*
X168934855Y-60808223D01*
X168935287Y-60804772D01*
X168935677Y-60801374D01*
X168936029Y-60797924D01*
X168936344Y-60794321D01*
X168936626Y-60790458D01*
X168936877Y-60786233D01*
X168937098Y-60781542D01*
X168937293Y-60776281D01*
X168937464Y-60770346D01*
X168937613Y-60763634D01*
X168937742Y-60756039D01*
X168937855Y-60747460D01*
X168937952Y-60737791D01*
X168938038Y-60726929D01*
X168938114Y-60714770D01*
X168938182Y-60701210D01*
X168938245Y-60686146D01*
X168938305Y-60669474D01*
X168938365Y-60651089D01*
X168938409Y-60636657D01*
X168938839Y-60495052D01*
X168962878Y-60495052D01*
X168986916Y-60495052D01*
X168986917Y-60676373D01*
X168986921Y-60695838D01*
X168986931Y-60715422D01*
X168986947Y-60734986D01*
X168986970Y-60754391D01*
X168986999Y-60773498D01*
X168987032Y-60792168D01*
X168987071Y-60810262D01*
X168987114Y-60827640D01*
X168987161Y-60844164D01*
X168987213Y-60859694D01*
X168987268Y-60874092D01*
X168987326Y-60887218D01*
X168987386Y-60898933D01*
X168987450Y-60909098D01*
X168987515Y-60917575D01*
X168987545Y-60920829D01*
X168988173Y-60983966D01*
X168964613Y-60983712D01*
X168941054Y-60983459D01*
X168940302Y-60976840D01*
X168940109Y-60974360D01*
X168939896Y-60970252D01*
X168939672Y-60964782D01*
X168939446Y-60958212D01*
X168939227Y-60950807D01*
X168939024Y-60942831D01*
X168938860Y-60935233D01*
X168938170Y-60900246D01*
X168936370Y-60904501D01*
X168929939Y-60918119D01*
X168922698Y-60930320D01*
X168914394Y-60941497D01*
X168906792Y-60949987D01*
X168897497Y-60958873D01*
X168888033Y-60966342D01*
X168877814Y-60972822D01*
X168869188Y-60977344D01*
X168853814Y-60983888D01*
X168837596Y-60988955D01*
X168820351Y-60992598D01*
X168807997Y-60994282D01*
X168802617Y-60994705D01*
X168795880Y-60994988D01*
X168788235Y-60995134D01*
X168780129Y-60995147D01*
X168772011Y-60995031D01*
X168764328Y-60994790D01*
X168757528Y-60994426D01*
X168752060Y-60993945D01*
X168750987Y-60993811D01*
X168733365Y-60990660D01*
X168717027Y-60986124D01*
X168701972Y-60980200D01*
X168688199Y-60972888D01*
X168675705Y-60964186D01*
X168664490Y-60954093D01*
X168654552Y-60942606D01*
X168645890Y-60929725D01*
X168638502Y-60915448D01*
X168632388Y-60899773D01*
X168627546Y-60882700D01*
X168623973Y-60864226D01*
X168622361Y-60851736D01*
X168622186Y-60849847D01*
X168622027Y-60847552D01*
X168621882Y-60844768D01*
X168621750Y-60841413D01*
X168621631Y-60837403D01*
X168621524Y-60832657D01*
X168621430Y-60827091D01*
X168621346Y-60820623D01*
X168621272Y-60813171D01*
X168621209Y-60804651D01*
X168621154Y-60794982D01*
X168621108Y-60784079D01*
X168621071Y-60771862D01*
X168621040Y-60758248D01*
X168621016Y-60743152D01*
X168620998Y-60726494D01*
X168620986Y-60708191D01*
X168620979Y-60688159D01*
X168620976Y-60666917D01*
X168620966Y-60495052D01*
X168644569Y-60495052D01*
X168668172Y-60495052D01*
X168668521Y-60662661D01*
G37*
G36*
X171217608Y-61996039D02*
G01*
X171233952Y-61997057D01*
X171249063Y-61999013D01*
X171263394Y-62001993D01*
X171277400Y-62006082D01*
X171284325Y-62008533D01*
X171300457Y-62015546D01*
X171315567Y-62024131D01*
X171329593Y-62034227D01*
X171342469Y-62045776D01*
X171354133Y-62058718D01*
X171364520Y-62072992D01*
X171373566Y-62088540D01*
X171376535Y-62094550D01*
X171380839Y-62104481D01*
X171384764Y-62115097D01*
X171388117Y-62125802D01*
X171390708Y-62135997D01*
X171392007Y-62142776D01*
X171392542Y-62145966D01*
X171393063Y-62148836D01*
X171393125Y-62149158D01*
X171393641Y-62151759D01*
X171368744Y-62151753D01*
X171343846Y-62151746D01*
X171339676Y-62138892D01*
X171336063Y-62128944D01*
X171331648Y-62118703D01*
X171326724Y-62108780D01*
X171321586Y-62099786D01*
X171318801Y-62095495D01*
X171315087Y-62090584D01*
X171310335Y-62085070D01*
X171304940Y-62079348D01*
X171299293Y-62073811D01*
X171293788Y-62068853D01*
X171288817Y-62064867D01*
X171286904Y-62063525D01*
X171274265Y-62056135D01*
X171260952Y-62050295D01*
X171246638Y-62045867D01*
X171241721Y-62044711D01*
X171236652Y-62043864D01*
X171230155Y-62043170D01*
X171222686Y-62042643D01*
X171214705Y-62042298D01*
X171206668Y-62042148D01*
X171199032Y-62042209D01*
X171192256Y-62042495D01*
X171187026Y-62042988D01*
X171170478Y-62046106D01*
X171154833Y-62050867D01*
X171140119Y-62057236D01*
X171126362Y-62065179D01*
X171113592Y-62074664D01*
X171101834Y-62085656D01*
X171091117Y-62098120D01*
X171081469Y-62112024D01*
X171072916Y-62127333D01*
X171065487Y-62144013D01*
X171059209Y-62162031D01*
X171054109Y-62181353D01*
X171050215Y-62201944D01*
X171048666Y-62213223D01*
X171047912Y-62221244D01*
X171047375Y-62230660D01*
X171047057Y-62241002D01*
X171046955Y-62251799D01*
X171047071Y-62262579D01*
X171047403Y-62272873D01*
X171047953Y-62282210D01*
X171048683Y-62289818D01*
X171051730Y-62310232D01*
X171055723Y-62329107D01*
X171060691Y-62346556D01*
X171065101Y-62358847D01*
X171072701Y-62376013D01*
X171081383Y-62391698D01*
X171091104Y-62405876D01*
X171101824Y-62418518D01*
X171113500Y-62429597D01*
X171126093Y-62439085D01*
X171139559Y-62446954D01*
X171153859Y-62453177D01*
X171168950Y-62457725D01*
X171184791Y-62460571D01*
X171201341Y-62461687D01*
X171217466Y-62461138D01*
X171223127Y-62460613D01*
X171228805Y-62459970D01*
X171233903Y-62459286D01*
X171237825Y-62458634D01*
X171238393Y-62458519D01*
X171253362Y-62454500D01*
X171267278Y-62448986D01*
X171280177Y-62441945D01*
X171292099Y-62433346D01*
X171303080Y-62423158D01*
X171313158Y-62411347D01*
X171322372Y-62397884D01*
X171330758Y-62382736D01*
X171332031Y-62380143D01*
X171334528Y-62374837D01*
X171336959Y-62369435D01*
X171339090Y-62364477D01*
X171340682Y-62360502D01*
X171341029Y-62359556D01*
X171343627Y-62352228D01*
X171368559Y-62352228D01*
X171375203Y-62352248D01*
X171381180Y-62352304D01*
X171386244Y-62352391D01*
X171390148Y-62352503D01*
X171392645Y-62352635D01*
X171393491Y-62352776D01*
X171393173Y-62354206D01*
X171392294Y-62357084D01*
X171390969Y-62361093D01*
X171389311Y-62365913D01*
X171387433Y-62371226D01*
X171385450Y-62376713D01*
X171383476Y-62382057D01*
X171381623Y-62386938D01*
X171380006Y-62391039D01*
X171378830Y-62393835D01*
X171369932Y-62411858D01*
X171359916Y-62428363D01*
X171348791Y-62443345D01*
X171336564Y-62456795D01*
X171323246Y-62468708D01*
X171308843Y-62479076D01*
X171293364Y-62487893D01*
X171276818Y-62495152D01*
X171259214Y-62500846D01*
X171240559Y-62504969D01*
X171240302Y-62505014D01*
X171235399Y-62505652D01*
X171229009Y-62506173D01*
X171221531Y-62506571D01*
X171213366Y-62506842D01*
X171204914Y-62506979D01*
X171196575Y-62506978D01*
X171188750Y-62506833D01*
X171181839Y-62506539D01*
X171176243Y-62506090D01*
X171174582Y-62505884D01*
X171156249Y-62502606D01*
X171139330Y-62498170D01*
X171136520Y-62497277D01*
X171129851Y-62494856D01*
X171122276Y-62491716D01*
X171114351Y-62488115D01*
X171106628Y-62484315D01*
X171099660Y-62480575D01*
X171094477Y-62477469D01*
X171079314Y-62466570D01*
X171065314Y-62454203D01*
X171052505Y-62440409D01*
X171040912Y-62425231D01*
X171030562Y-62408710D01*
X171021482Y-62390890D01*
X171013698Y-62371812D01*
X171007235Y-62351518D01*
X171002122Y-62330051D01*
X171002018Y-62329533D01*
X170998572Y-62308851D01*
X170996247Y-62287283D01*
X170995061Y-62265326D01*
X170995032Y-62243477D01*
X170996176Y-62222231D01*
X170997742Y-62207550D01*
X171001537Y-62184493D01*
X171006731Y-62162434D01*
X171013295Y-62141436D01*
X171021198Y-62121560D01*
X171030408Y-62102868D01*
X171040894Y-62085423D01*
X171052626Y-62069286D01*
X171065572Y-62054520D01*
X171079701Y-62041186D01*
X171081535Y-62039635D01*
X171096113Y-62028679D01*
X171111757Y-62019251D01*
X171128382Y-62011379D01*
X171145905Y-62005090D01*
X171164242Y-62000411D01*
X171183310Y-61997368D01*
X171203025Y-61995987D01*
X171217608Y-61996039D01*
G37*
G36*
X168291999Y-60484197D02*
G01*
X168300955Y-60484485D01*
X168309065Y-60484984D01*
X168315873Y-60485691D01*
X168317391Y-60485912D01*
X168337299Y-60489911D01*
X168356189Y-60495501D01*
X168374051Y-60502675D01*
X168390874Y-60511426D01*
X168406645Y-60521746D01*
X168421355Y-60533628D01*
X168434992Y-60547066D01*
X168447544Y-60562052D01*
X168456670Y-60574956D01*
X168466529Y-60591514D01*
X168475143Y-60609271D01*
X168482532Y-60628286D01*
X168488716Y-60648618D01*
X168493714Y-60670326D01*
X168497547Y-60693470D01*
X168498245Y-60698831D01*
X168498699Y-60703824D01*
X168499045Y-60710360D01*
X168499286Y-60718094D01*
X168499423Y-60726678D01*
X168499458Y-60735769D01*
X168499393Y-60745021D01*
X168499232Y-60754088D01*
X168498975Y-60762624D01*
X168498626Y-60770286D01*
X168498186Y-60776725D01*
X168497727Y-60781099D01*
X168493754Y-60805074D01*
X168488409Y-60827758D01*
X168481695Y-60849149D01*
X168473611Y-60869242D01*
X168464160Y-60888035D01*
X168453343Y-60905525D01*
X168441161Y-60921708D01*
X168429550Y-60934625D01*
X168419220Y-60944673D01*
X168409105Y-60953315D01*
X168398725Y-60960901D01*
X168387597Y-60967782D01*
X168375240Y-60974311D01*
X168374904Y-60974476D01*
X168359170Y-60981442D01*
X168343288Y-60986911D01*
X168326981Y-60990944D01*
X168309973Y-60993600D01*
X168291988Y-60994937D01*
X168278683Y-60995120D01*
X168272688Y-60995053D01*
X168267097Y-60994961D01*
X168262281Y-60994852D01*
X168258610Y-60994735D01*
X168256454Y-60994619D01*
X168256433Y-60994617D01*
X168253971Y-60994320D01*
X168250192Y-60993778D01*
X168245646Y-60993073D01*
X168241603Y-60992409D01*
X168223894Y-60988548D01*
X168206523Y-60983048D01*
X168189775Y-60976031D01*
X168173939Y-60967617D01*
X168159302Y-60957930D01*
X168158405Y-60957264D01*
X168153157Y-60953054D01*
X168147140Y-60947765D01*
X168140765Y-60941796D01*
X168134440Y-60935545D01*
X168128575Y-60929412D01*
X168123580Y-60923795D01*
X168121709Y-60921522D01*
X168110277Y-60905711D01*
X168100051Y-60888546D01*
X168091068Y-60870158D01*
X168083365Y-60850679D01*
X168076979Y-60830240D01*
X168071947Y-60808974D01*
X168068305Y-60787012D01*
X168066090Y-60764485D01*
X168065340Y-60741526D01*
X168065383Y-60739941D01*
X168117502Y-60739941D01*
X168117541Y-60748762D01*
X168117710Y-60756992D01*
X168118013Y-60764251D01*
X168118452Y-60770160D01*
X168118673Y-60772116D01*
X168121306Y-60789695D01*
X168124485Y-60805753D01*
X168128298Y-60820602D01*
X168132836Y-60834557D01*
X168138191Y-60847930D01*
X168144066Y-60860286D01*
X168153199Y-60876305D01*
X168163427Y-60890836D01*
X168174691Y-60903846D01*
X168186936Y-60915304D01*
X168200102Y-60925176D01*
X168214134Y-60933430D01*
X168228974Y-60940033D01*
X168244565Y-60944952D01*
X168260848Y-60948156D01*
X168277768Y-60949611D01*
X168295267Y-60949285D01*
X168299881Y-60948907D01*
X168316830Y-60946477D01*
X168332736Y-60942485D01*
X168347668Y-60936900D01*
X168361695Y-60929689D01*
X168374883Y-60920821D01*
X168387303Y-60910264D01*
X168390727Y-60906926D01*
X168398383Y-60898859D01*
X168404933Y-60891047D01*
X168410736Y-60882983D01*
X168416154Y-60874157D01*
X168421546Y-60864065D01*
X168422370Y-60862421D01*
X168429202Y-60847447D01*
X168434874Y-60832227D01*
X168439473Y-60816438D01*
X168443082Y-60799761D01*
X168445789Y-60781875D01*
X168447055Y-60770007D01*
X168447523Y-60762932D01*
X168447791Y-60754515D01*
X168447868Y-60745171D01*
X168447765Y-60735315D01*
X168447493Y-60725362D01*
X168447062Y-60715728D01*
X168446483Y-60706827D01*
X168445766Y-60699075D01*
X168445120Y-60694103D01*
X168441132Y-60673038D01*
X168435865Y-60653257D01*
X168429335Y-60634786D01*
X168421558Y-60617652D01*
X168412549Y-60601880D01*
X168402324Y-60587497D01*
X168390897Y-60574528D01*
X168378286Y-60563001D01*
X168364504Y-60552941D01*
X168359847Y-60550034D01*
X168347338Y-60543485D01*
X168333640Y-60538057D01*
X168319179Y-60533894D01*
X168304384Y-60531140D01*
X168302978Y-60530957D01*
X168296858Y-60530428D01*
X168289458Y-60530164D01*
X168281259Y-60530148D01*
X168272742Y-60530364D01*
X168264387Y-60530797D01*
X168256676Y-60531430D01*
X168250090Y-60532249D01*
X168246977Y-60532801D01*
X168230665Y-60537072D01*
X168215351Y-60542935D01*
X168201058Y-60550362D01*
X168187804Y-60559328D01*
X168175610Y-60569806D01*
X168164497Y-60581769D01*
X168154485Y-60595191D01*
X168145593Y-60610046D01*
X168137843Y-60626306D01*
X168131253Y-60643946D01*
X168125846Y-60662938D01*
X168121640Y-60683257D01*
X168119178Y-60700249D01*
X168118603Y-60706335D01*
X168118145Y-60713726D01*
X168117807Y-60722044D01*
X168117592Y-60730909D01*
X168117502Y-60739941D01*
X168065383Y-60739941D01*
X168065868Y-60722019D01*
X168067956Y-60697548D01*
X168071498Y-60674159D01*
X168076483Y-60651882D01*
X168082899Y-60630743D01*
X168090736Y-60610771D01*
X168099981Y-60591995D01*
X168110624Y-60574442D01*
X168122654Y-60558140D01*
X168136059Y-60543118D01*
X168137885Y-60541278D01*
X168152052Y-60528469D01*
X168167241Y-60517244D01*
X168183458Y-60507598D01*
X168200713Y-60499527D01*
X168219016Y-60493028D01*
X168238374Y-60488095D01*
X168250419Y-60485897D01*
X168256794Y-60485138D01*
X168264593Y-60484588D01*
X168273363Y-60484248D01*
X168282650Y-60484117D01*
X168291999Y-60484197D01*
G37*
G36*
X163621637Y-60484158D02*
G01*
X163641198Y-60485948D01*
X163659855Y-60489370D01*
X163677576Y-60494406D01*
X163694332Y-60501038D01*
X163710091Y-60509249D01*
X163724823Y-60519021D01*
X163738499Y-60530337D01*
X163751087Y-60543178D01*
X163762557Y-60557527D01*
X163772879Y-60573367D01*
X163780827Y-60588195D01*
X163789017Y-60606987D01*
X163795787Y-60626816D01*
X163801053Y-60647381D01*
X163804730Y-60668382D01*
X163805850Y-60677955D01*
X163806092Y-60681283D01*
X163806304Y-60685914D01*
X163806486Y-60691572D01*
X163806635Y-60697984D01*
X163806750Y-60704873D01*
X163806829Y-60711967D01*
X163806869Y-60718989D01*
X163806869Y-60725665D01*
X163806827Y-60731720D01*
X163806742Y-60736879D01*
X163806611Y-60740868D01*
X163806432Y-60743412D01*
X163806297Y-60744143D01*
X163806106Y-60744324D01*
X163805627Y-60744490D01*
X163804782Y-60744642D01*
X163803493Y-60744780D01*
X163801681Y-60744904D01*
X163799269Y-60745017D01*
X163796179Y-60745117D01*
X163792331Y-60745206D01*
X163787649Y-60745285D01*
X163782054Y-60745353D01*
X163775468Y-60745412D01*
X163767813Y-60745463D01*
X163759012Y-60745506D01*
X163748985Y-60745541D01*
X163737654Y-60745570D01*
X163724943Y-60745593D01*
X163710772Y-60745610D01*
X163695064Y-60745622D01*
X163677740Y-60745631D01*
X163658722Y-60745636D01*
X163637933Y-60745638D01*
X163626158Y-60745638D01*
X163446594Y-60745638D01*
X163446598Y-60750130D01*
X163446670Y-60752758D01*
X163446866Y-60756764D01*
X163447157Y-60761641D01*
X163447514Y-60766881D01*
X163447586Y-60767860D01*
X163449862Y-60789210D01*
X163453409Y-60809416D01*
X163458188Y-60828438D01*
X163464162Y-60846236D01*
X163471293Y-60862768D01*
X163479545Y-60877994D01*
X163488878Y-60891873D01*
X163499257Y-60904364D01*
X163510644Y-60915426D01*
X163523000Y-60925018D01*
X163536290Y-60933100D01*
X163550474Y-60939631D01*
X163565516Y-60944569D01*
X163581377Y-60947875D01*
X163598022Y-60949507D01*
X163614381Y-60949477D01*
X163632172Y-60947877D01*
X163648810Y-60944846D01*
X163664266Y-60940395D01*
X163678511Y-60934532D01*
X163691515Y-60927267D01*
X163697572Y-60923090D01*
X163707264Y-60915116D01*
X163716205Y-60906011D01*
X163724533Y-60895597D01*
X163732385Y-60883697D01*
X163739899Y-60870136D01*
X163741754Y-60866440D01*
X163745828Y-60858166D01*
X163770649Y-60858166D01*
X163795470Y-60858166D01*
X163792601Y-60866296D01*
X163785285Y-60884519D01*
X163776646Y-60901535D01*
X163766734Y-60917284D01*
X163755601Y-60931705D01*
X163743296Y-60944737D01*
X163729870Y-60956319D01*
X163715374Y-60966391D01*
X163703799Y-60972934D01*
X163691382Y-60978849D01*
X163679116Y-60983690D01*
X163666450Y-60987639D01*
X163652832Y-60990875D01*
X163643753Y-60992588D01*
X163639497Y-60993257D01*
X163635171Y-60993778D01*
X163630429Y-60994172D01*
X163624925Y-60994461D01*
X163618314Y-60994666D01*
X163610250Y-60994810D01*
X163607820Y-60994841D01*
X163601068Y-60994904D01*
X163594840Y-60994933D01*
X163589418Y-60994927D01*
X163585082Y-60994889D01*
X163582115Y-60994819D01*
X163580870Y-60994734D01*
X163578878Y-60994440D01*
X163575596Y-60993996D01*
X163571610Y-60993481D01*
X163569996Y-60993278D01*
X163554140Y-60990480D01*
X163538207Y-60986101D01*
X163522557Y-60980289D01*
X163507551Y-60973195D01*
X163493549Y-60964969D01*
X163482054Y-60956682D01*
X163468172Y-60944405D01*
X163455447Y-60930654D01*
X163443899Y-60915464D01*
X163433547Y-60898872D01*
X163424412Y-60880915D01*
X163416513Y-60861629D01*
X163409872Y-60841051D01*
X163404507Y-60819218D01*
X163403216Y-60812777D01*
X163399737Y-60790362D01*
X163397654Y-60767170D01*
X163396957Y-60743557D01*
X163397638Y-60719879D01*
X163399191Y-60702140D01*
X163449663Y-60702140D01*
X163603242Y-60702140D01*
X163756821Y-60702140D01*
X163756246Y-60693394D01*
X163754629Y-60676042D01*
X163752146Y-60659652D01*
X163748843Y-60644485D01*
X163744788Y-60630857D01*
X163738225Y-60614358D01*
X163730413Y-60599206D01*
X163721395Y-60585438D01*
X163711211Y-60573092D01*
X163699905Y-60562206D01*
X163687518Y-60552817D01*
X163674093Y-60544961D01*
X163659670Y-60538678D01*
X163644292Y-60534004D01*
X163634071Y-60531892D01*
X163626851Y-60530960D01*
X163618325Y-60530346D01*
X163609053Y-60530057D01*
X163599594Y-60530095D01*
X163590509Y-60530465D01*
X163582356Y-60531172D01*
X163579931Y-60531484D01*
X163563684Y-60534665D01*
X163548449Y-60539437D01*
X163534238Y-60545788D01*
X163521060Y-60553705D01*
X163508928Y-60563175D01*
X163497852Y-60574185D01*
X163487843Y-60586721D01*
X163478914Y-60600772D01*
X163471074Y-60616323D01*
X163464335Y-60633362D01*
X163458708Y-60651876D01*
X163454205Y-60671852D01*
X163452836Y-60679549D01*
X163451980Y-60684830D01*
X163451204Y-60689841D01*
X163450580Y-60694096D01*
X163450181Y-60697106D01*
X163450121Y-60697649D01*
X163449663Y-60702140D01*
X163399191Y-60702140D01*
X163399686Y-60696492D01*
X163403092Y-60673753D01*
X163407483Y-60653442D01*
X163413618Y-60632196D01*
X163421001Y-60612198D01*
X163429600Y-60593490D01*
X163439380Y-60576111D01*
X163450308Y-60560103D01*
X163462349Y-60545507D01*
X163475471Y-60532362D01*
X163489638Y-60520711D01*
X163504818Y-60510593D01*
X163520976Y-60502050D01*
X163538079Y-60495122D01*
X163539263Y-60494714D01*
X163551421Y-60490953D01*
X163563313Y-60488090D01*
X163575472Y-60486033D01*
X163588431Y-60484690D01*
X163601201Y-60484017D01*
X163621637Y-60484158D01*
G37*
G36*
X165286854Y-60484158D02*
G01*
X165306416Y-60485948D01*
X165325072Y-60489370D01*
X165342793Y-60494406D01*
X165359549Y-60501038D01*
X165375308Y-60509249D01*
X165390041Y-60519021D01*
X165403716Y-60530337D01*
X165416304Y-60543178D01*
X165427774Y-60557527D01*
X165438096Y-60573367D01*
X165446044Y-60588195D01*
X165454235Y-60606987D01*
X165461004Y-60626816D01*
X165466270Y-60647381D01*
X165469947Y-60668382D01*
X165471067Y-60677955D01*
X165471309Y-60681283D01*
X165471522Y-60685914D01*
X165471703Y-60691572D01*
X165471853Y-60697984D01*
X165471967Y-60704873D01*
X165472046Y-60711967D01*
X165472086Y-60718989D01*
X165472086Y-60725665D01*
X165472045Y-60731720D01*
X165471959Y-60736879D01*
X165471828Y-60740868D01*
X165471649Y-60743412D01*
X165471514Y-60744143D01*
X165471323Y-60744324D01*
X165470845Y-60744490D01*
X165470000Y-60744642D01*
X165468710Y-60744780D01*
X165466899Y-60744904D01*
X165464487Y-60745017D01*
X165461396Y-60745117D01*
X165457548Y-60745206D01*
X165452866Y-60745285D01*
X165447271Y-60745353D01*
X165440686Y-60745412D01*
X165433031Y-60745463D01*
X165424229Y-60745506D01*
X165414202Y-60745541D01*
X165402872Y-60745570D01*
X165390160Y-60745593D01*
X165375989Y-60745610D01*
X165360281Y-60745622D01*
X165342957Y-60745631D01*
X165323939Y-60745636D01*
X165303150Y-60745638D01*
X165291376Y-60745638D01*
X165111811Y-60745638D01*
X165111815Y-60750130D01*
X165111887Y-60752758D01*
X165112083Y-60756764D01*
X165112374Y-60761641D01*
X165112731Y-60766881D01*
X165112803Y-60767860D01*
X165115080Y-60789210D01*
X165118626Y-60809416D01*
X165123405Y-60828438D01*
X165129379Y-60846236D01*
X165136510Y-60862768D01*
X165144762Y-60877994D01*
X165154096Y-60891873D01*
X165164475Y-60904364D01*
X165175861Y-60915426D01*
X165188218Y-60925018D01*
X165201507Y-60933100D01*
X165215691Y-60939631D01*
X165230733Y-60944569D01*
X165246595Y-60947875D01*
X165263239Y-60949507D01*
X165279599Y-60949477D01*
X165297390Y-60947877D01*
X165314028Y-60944846D01*
X165329483Y-60940395D01*
X165343728Y-60934532D01*
X165356732Y-60927267D01*
X165362789Y-60923090D01*
X165372482Y-60915116D01*
X165381422Y-60906011D01*
X165389750Y-60895597D01*
X165397602Y-60883697D01*
X165405117Y-60870136D01*
X165406971Y-60866440D01*
X165411045Y-60858166D01*
X165435866Y-60858166D01*
X165460687Y-60858166D01*
X165457818Y-60866296D01*
X165450502Y-60884519D01*
X165441863Y-60901535D01*
X165431951Y-60917284D01*
X165420818Y-60931705D01*
X165408513Y-60944737D01*
X165395087Y-60956319D01*
X165380591Y-60966391D01*
X165369017Y-60972934D01*
X165356599Y-60978849D01*
X165344333Y-60983690D01*
X165331667Y-60987639D01*
X165318049Y-60990875D01*
X165308970Y-60992588D01*
X165304714Y-60993257D01*
X165300388Y-60993778D01*
X165295646Y-60994172D01*
X165290142Y-60994461D01*
X165283531Y-60994666D01*
X165275467Y-60994810D01*
X165273037Y-60994841D01*
X165266285Y-60994904D01*
X165260057Y-60994933D01*
X165254635Y-60994927D01*
X165250299Y-60994889D01*
X165247332Y-60994819D01*
X165246087Y-60994734D01*
X165244096Y-60994440D01*
X165240813Y-60993996D01*
X165236827Y-60993481D01*
X165235213Y-60993278D01*
X165219357Y-60990480D01*
X165203424Y-60986101D01*
X165187774Y-60980289D01*
X165172768Y-60973195D01*
X165158766Y-60964969D01*
X165147271Y-60956682D01*
X165133390Y-60944405D01*
X165120664Y-60930654D01*
X165109116Y-60915464D01*
X165098764Y-60898872D01*
X165089629Y-60880915D01*
X165081731Y-60861629D01*
X165075089Y-60841051D01*
X165069725Y-60819218D01*
X165068433Y-60812777D01*
X165064954Y-60790362D01*
X165062871Y-60767170D01*
X165062175Y-60743557D01*
X165062855Y-60719879D01*
X165064408Y-60702140D01*
X165114880Y-60702140D01*
X165268459Y-60702140D01*
X165422039Y-60702140D01*
X165421463Y-60693394D01*
X165419847Y-60676042D01*
X165417363Y-60659652D01*
X165414060Y-60644485D01*
X165410006Y-60630857D01*
X165403442Y-60614358D01*
X165395630Y-60599206D01*
X165386612Y-60585438D01*
X165376428Y-60573092D01*
X165365122Y-60562206D01*
X165352736Y-60552817D01*
X165339310Y-60544961D01*
X165324887Y-60538678D01*
X165309509Y-60534004D01*
X165299289Y-60531892D01*
X165292068Y-60530960D01*
X165283542Y-60530346D01*
X165274270Y-60530057D01*
X165264812Y-60530095D01*
X165255726Y-60530465D01*
X165247573Y-60531172D01*
X165245148Y-60531484D01*
X165228901Y-60534665D01*
X165213667Y-60539437D01*
X165199455Y-60545788D01*
X165186277Y-60553705D01*
X165174145Y-60563175D01*
X165163069Y-60574185D01*
X165153061Y-60586721D01*
X165144131Y-60600772D01*
X165136291Y-60616323D01*
X165129552Y-60633362D01*
X165123925Y-60651876D01*
X165119422Y-60671852D01*
X165118053Y-60679549D01*
X165117197Y-60684830D01*
X165116421Y-60689841D01*
X165115797Y-60694096D01*
X165115398Y-60697106D01*
X165115338Y-60697649D01*
X165114880Y-60702140D01*
X165064408Y-60702140D01*
X165064903Y-60696492D01*
X165068309Y-60673753D01*
X165072701Y-60653442D01*
X165078835Y-60632196D01*
X165086218Y-60612198D01*
X165094817Y-60593490D01*
X165104597Y-60576111D01*
X165115525Y-60560103D01*
X165127567Y-60545507D01*
X165140688Y-60532362D01*
X165154856Y-60520711D01*
X165170035Y-60510593D01*
X165186193Y-60502050D01*
X165203296Y-60495122D01*
X165204481Y-60494714D01*
X165216638Y-60490953D01*
X165228530Y-60488090D01*
X165240689Y-60486033D01*
X165253648Y-60484690D01*
X165266418Y-60484017D01*
X165286854Y-60484158D01*
G37*
G36*
X166321350Y-60484158D02*
G01*
X166340912Y-60485948D01*
X166359568Y-60489370D01*
X166377290Y-60494406D01*
X166394045Y-60501038D01*
X166409804Y-60509249D01*
X166424537Y-60519021D01*
X166438212Y-60530337D01*
X166450800Y-60543178D01*
X166462270Y-60557527D01*
X166472592Y-60573367D01*
X166480540Y-60588195D01*
X166488731Y-60606987D01*
X166495501Y-60626816D01*
X166500766Y-60647381D01*
X166504443Y-60668382D01*
X166505564Y-60677955D01*
X166505805Y-60681283D01*
X166506018Y-60685914D01*
X166506200Y-60691572D01*
X166506349Y-60697984D01*
X166506464Y-60704873D01*
X166506542Y-60711967D01*
X166506582Y-60718989D01*
X166506582Y-60725665D01*
X166506541Y-60731720D01*
X166506455Y-60736879D01*
X166506324Y-60740868D01*
X166506146Y-60743412D01*
X166506010Y-60744143D01*
X166505820Y-60744324D01*
X166505341Y-60744490D01*
X166504496Y-60744642D01*
X166503207Y-60744780D01*
X166501395Y-60744904D01*
X166498983Y-60745017D01*
X166495892Y-60745117D01*
X166492044Y-60745206D01*
X166487362Y-60745285D01*
X166481767Y-60745353D01*
X166475182Y-60745412D01*
X166467527Y-60745463D01*
X166458725Y-60745506D01*
X166448698Y-60745541D01*
X166437368Y-60745570D01*
X166424656Y-60745593D01*
X166410485Y-60745610D01*
X166394777Y-60745622D01*
X166377453Y-60745631D01*
X166358436Y-60745636D01*
X166337646Y-60745638D01*
X166325872Y-60745638D01*
X166146307Y-60745638D01*
X166146311Y-60750130D01*
X166146383Y-60752758D01*
X166146579Y-60756764D01*
X166146870Y-60761641D01*
X166147227Y-60766881D01*
X166147299Y-60767860D01*
X166149576Y-60789210D01*
X166153122Y-60809416D01*
X166157901Y-60828438D01*
X166163875Y-60846236D01*
X166171007Y-60862768D01*
X166179258Y-60877994D01*
X166188592Y-60891873D01*
X166198971Y-60904364D01*
X166210357Y-60915426D01*
X166222714Y-60925018D01*
X166236003Y-60933100D01*
X166250187Y-60939631D01*
X166265229Y-60944569D01*
X166281091Y-60947875D01*
X166297735Y-60949507D01*
X166314095Y-60949477D01*
X166331886Y-60947877D01*
X166348524Y-60944846D01*
X166363979Y-60940395D01*
X166378224Y-60934532D01*
X166391228Y-60927267D01*
X166397286Y-60923090D01*
X166406978Y-60915116D01*
X166415918Y-60906011D01*
X166424246Y-60895597D01*
X166432098Y-60883697D01*
X166439613Y-60870136D01*
X166441467Y-60866440D01*
X166445541Y-60858166D01*
X166470362Y-60858166D01*
X166495184Y-60858166D01*
X166492314Y-60866296D01*
X166484998Y-60884519D01*
X166476359Y-60901535D01*
X166466447Y-60917284D01*
X166455314Y-60931705D01*
X166443009Y-60944737D01*
X166429584Y-60956319D01*
X166415087Y-60966391D01*
X166403513Y-60972934D01*
X166391095Y-60978849D01*
X166378829Y-60983690D01*
X166366163Y-60987639D01*
X166352545Y-60990875D01*
X166343467Y-60992588D01*
X166339210Y-60993257D01*
X166334884Y-60993778D01*
X166330142Y-60994172D01*
X166324638Y-60994461D01*
X166318027Y-60994666D01*
X166309963Y-60994810D01*
X166307533Y-60994841D01*
X166300781Y-60994904D01*
X166294553Y-60994933D01*
X166289131Y-60994927D01*
X166284796Y-60994889D01*
X166281828Y-60994819D01*
X166280584Y-60994734D01*
X166278592Y-60994440D01*
X166275309Y-60993996D01*
X166271323Y-60993481D01*
X166269709Y-60993278D01*
X166253854Y-60990480D01*
X166237920Y-60986101D01*
X166222270Y-60980289D01*
X166207264Y-60973195D01*
X166193262Y-60964969D01*
X166181767Y-60956682D01*
X166167886Y-60944405D01*
X166155161Y-60930654D01*
X166143612Y-60915464D01*
X166133260Y-60898872D01*
X166124125Y-60880915D01*
X166116227Y-60861629D01*
X166109585Y-60841051D01*
X166104221Y-60819218D01*
X166102929Y-60812777D01*
X166099450Y-60790362D01*
X166097367Y-60767170D01*
X166096671Y-60743557D01*
X166097351Y-60719879D01*
X166098904Y-60702140D01*
X166149376Y-60702140D01*
X166302956Y-60702140D01*
X166456535Y-60702140D01*
X166455959Y-60693394D01*
X166454343Y-60676042D01*
X166451859Y-60659652D01*
X166448557Y-60644485D01*
X166444502Y-60630857D01*
X166437938Y-60614358D01*
X166430126Y-60599206D01*
X166421108Y-60585438D01*
X166410925Y-60573092D01*
X166399619Y-60562206D01*
X166387232Y-60552817D01*
X166373806Y-60544961D01*
X166359383Y-60538678D01*
X166344005Y-60534004D01*
X166333785Y-60531892D01*
X166326564Y-60530960D01*
X166318038Y-60530346D01*
X166308766Y-60530057D01*
X166299308Y-60530095D01*
X166290222Y-60530465D01*
X166282069Y-60531172D01*
X166279644Y-60531484D01*
X166263397Y-60534665D01*
X166248163Y-60539437D01*
X166233951Y-60545788D01*
X166220773Y-60553705D01*
X166208641Y-60563175D01*
X166197565Y-60574185D01*
X166187557Y-60586721D01*
X166178627Y-60600772D01*
X166170787Y-60616323D01*
X166164048Y-60633362D01*
X166158422Y-60651876D01*
X166153918Y-60671852D01*
X166152549Y-60679549D01*
X166151693Y-60684830D01*
X166150917Y-60689841D01*
X166150293Y-60694096D01*
X166149895Y-60697106D01*
X166149834Y-60697649D01*
X166149376Y-60702140D01*
X166098904Y-60702140D01*
X166099399Y-60696492D01*
X166102805Y-60673753D01*
X166107197Y-60653442D01*
X166113331Y-60632196D01*
X166120714Y-60612198D01*
X166129313Y-60593490D01*
X166139093Y-60576111D01*
X166150021Y-60560103D01*
X166162063Y-60545507D01*
X166175184Y-60532362D01*
X166189352Y-60520711D01*
X166204531Y-60510593D01*
X166220689Y-60502050D01*
X166237792Y-60495122D01*
X166238977Y-60494714D01*
X166251134Y-60490953D01*
X166263026Y-60488090D01*
X166275185Y-60486033D01*
X166288144Y-60484690D01*
X166300914Y-60484017D01*
X166321350Y-60484158D01*
G37*
G36*
X170743017Y-61996187D02*
G01*
X170762579Y-61997977D01*
X170781235Y-62001399D01*
X170798957Y-62006435D01*
X170815712Y-62013067D01*
X170831471Y-62021278D01*
X170846204Y-62031050D01*
X170859879Y-62042365D01*
X170872467Y-62055206D01*
X170883938Y-62069556D01*
X170894259Y-62085396D01*
X170902207Y-62100223D01*
X170910398Y-62119015D01*
X170917168Y-62138844D01*
X170922433Y-62159410D01*
X170926110Y-62180410D01*
X170927231Y-62189984D01*
X170927472Y-62193312D01*
X170927685Y-62197942D01*
X170927867Y-62203601D01*
X170928016Y-62210012D01*
X170928131Y-62216902D01*
X170928209Y-62223995D01*
X170928249Y-62231017D01*
X170928249Y-62237693D01*
X170928208Y-62243748D01*
X170928122Y-62248908D01*
X170927991Y-62252897D01*
X170927813Y-62255440D01*
X170927677Y-62256171D01*
X170927487Y-62256353D01*
X170927008Y-62256519D01*
X170926163Y-62256670D01*
X170924874Y-62256808D01*
X170923062Y-62256933D01*
X170920650Y-62257045D01*
X170917559Y-62257146D01*
X170913712Y-62257235D01*
X170909029Y-62257313D01*
X170903435Y-62257382D01*
X170896849Y-62257441D01*
X170889194Y-62257492D01*
X170880392Y-62257534D01*
X170870365Y-62257570D01*
X170859035Y-62257599D01*
X170846323Y-62257621D01*
X170832152Y-62257639D01*
X170816444Y-62257651D01*
X170799120Y-62257660D01*
X170780103Y-62257665D01*
X170759313Y-62257667D01*
X170747539Y-62257667D01*
X170567974Y-62257667D01*
X170567978Y-62262159D01*
X170568051Y-62264787D01*
X170568246Y-62268793D01*
X170568537Y-62273669D01*
X170568894Y-62278909D01*
X170568966Y-62279889D01*
X170571243Y-62301238D01*
X170574789Y-62321445D01*
X170579568Y-62340467D01*
X170585542Y-62358265D01*
X170592674Y-62374797D01*
X170600925Y-62390023D01*
X170610259Y-62403902D01*
X170620638Y-62416392D01*
X170632024Y-62427454D01*
X170644381Y-62437047D01*
X170657670Y-62445129D01*
X170671854Y-62451659D01*
X170686896Y-62456598D01*
X170702758Y-62459904D01*
X170719402Y-62461536D01*
X170735762Y-62461506D01*
X170753553Y-62459905D01*
X170770191Y-62456875D01*
X170785647Y-62452423D01*
X170799891Y-62446561D01*
X170812895Y-62439296D01*
X170818953Y-62435118D01*
X170828645Y-62427145D01*
X170837586Y-62418039D01*
X170845913Y-62407625D01*
X170853765Y-62395726D01*
X170861280Y-62382164D01*
X170863134Y-62378469D01*
X170867208Y-62370195D01*
X170892029Y-62370195D01*
X170916851Y-62370195D01*
X170913981Y-62378325D01*
X170906665Y-62396548D01*
X170898026Y-62413564D01*
X170888115Y-62429313D01*
X170876981Y-62443733D01*
X170864676Y-62456765D01*
X170851251Y-62468348D01*
X170836755Y-62478420D01*
X170825180Y-62484963D01*
X170812762Y-62490878D01*
X170800496Y-62495719D01*
X170787830Y-62499667D01*
X170774212Y-62502904D01*
X170765134Y-62504617D01*
X170760877Y-62505286D01*
X170756551Y-62505806D01*
X170751809Y-62506200D01*
X170746305Y-62506489D01*
X170739695Y-62506695D01*
X170731630Y-62506839D01*
X170729201Y-62506869D01*
X170722448Y-62506933D01*
X170716220Y-62506961D01*
X170710798Y-62506956D01*
X170706463Y-62506918D01*
X170703495Y-62506848D01*
X170702251Y-62506763D01*
X170700259Y-62506469D01*
X170696976Y-62506025D01*
X170692990Y-62505509D01*
X170691376Y-62505307D01*
X170675521Y-62502509D01*
X170659587Y-62498129D01*
X170643937Y-62492317D01*
X170628931Y-62485223D01*
X170614929Y-62476997D01*
X170603435Y-62468710D01*
X170589553Y-62456434D01*
X170576828Y-62442682D01*
X170565279Y-62427492D01*
X170554927Y-62410900D01*
X170545792Y-62392943D01*
X170537894Y-62373658D01*
X170531252Y-62353080D01*
X170525888Y-62331247D01*
X170524597Y-62324805D01*
X170521117Y-62302390D01*
X170519034Y-62279198D01*
X170518338Y-62255585D01*
X170519018Y-62231908D01*
X170520571Y-62214169D01*
X170571043Y-62214169D01*
X170724623Y-62214169D01*
X170878202Y-62214169D01*
X170877626Y-62205422D01*
X170876010Y-62188071D01*
X170873526Y-62171681D01*
X170870224Y-62156514D01*
X170866169Y-62142886D01*
X170859605Y-62126387D01*
X170851794Y-62111235D01*
X170842775Y-62097467D01*
X170832592Y-62085121D01*
X170821286Y-62074235D01*
X170808899Y-62064845D01*
X170795473Y-62056990D01*
X170781050Y-62050707D01*
X170765672Y-62046033D01*
X170755452Y-62043921D01*
X170748231Y-62042988D01*
X170739705Y-62042375D01*
X170730433Y-62042085D01*
X170720975Y-62042124D01*
X170711889Y-62042494D01*
X170703736Y-62043200D01*
X170701311Y-62043513D01*
X170685064Y-62046694D01*
X170669830Y-62051466D01*
X170655618Y-62057817D01*
X170642440Y-62065734D01*
X170630308Y-62075204D01*
X170619232Y-62086213D01*
X170609224Y-62098750D01*
X170600294Y-62112800D01*
X170592454Y-62128352D01*
X170585715Y-62145391D01*
X170580089Y-62163905D01*
X170575585Y-62183881D01*
X170574216Y-62191577D01*
X170573360Y-62196859D01*
X170572584Y-62201870D01*
X170571960Y-62206124D01*
X170571562Y-62209135D01*
X170571502Y-62209677D01*
X170571043Y-62214169D01*
X170520571Y-62214169D01*
X170521066Y-62208521D01*
X170524472Y-62185782D01*
X170528864Y-62165470D01*
X170534996Y-62144233D01*
X170542378Y-62124241D01*
X170550977Y-62105536D01*
X170560757Y-62088159D01*
X170571684Y-62072151D01*
X170583725Y-62057553D01*
X170596844Y-62044407D01*
X170611009Y-62032753D01*
X170626184Y-62022634D01*
X170642337Y-62014089D01*
X170659431Y-62007160D01*
X170660644Y-62006743D01*
X170672802Y-62002981D01*
X170684693Y-62000118D01*
X170696852Y-61998062D01*
X170709811Y-61996719D01*
X170722581Y-61996046D01*
X170743017Y-61996187D01*
G37*
G36*
X172222037Y-61996323D02*
G01*
X172230733Y-61996605D01*
X172238461Y-61997141D01*
X172245682Y-61997984D01*
X172252856Y-61999187D01*
X172260440Y-62000803D01*
X172268618Y-62002814D01*
X172287005Y-62008491D01*
X172304468Y-62015795D01*
X172320962Y-62024678D01*
X172336444Y-62035094D01*
X172350871Y-62046997D01*
X172364200Y-62060339D01*
X172376388Y-62075075D01*
X172387391Y-62091156D01*
X172397166Y-62108538D01*
X172405670Y-62127172D01*
X172412859Y-62147013D01*
X172417599Y-62163579D01*
X172420309Y-62174774D01*
X172422509Y-62185191D01*
X172424241Y-62195219D01*
X172425551Y-62205246D01*
X172426482Y-62215664D01*
X172427079Y-62226861D01*
X172427386Y-62239227D01*
X172427452Y-62250575D01*
X172427402Y-62261244D01*
X172427251Y-62270394D01*
X172426966Y-62278396D01*
X172426513Y-62285620D01*
X172425859Y-62292437D01*
X172424973Y-62299218D01*
X172423821Y-62306334D01*
X172422370Y-62314155D01*
X172421385Y-62319132D01*
X172416204Y-62340831D01*
X172409622Y-62361516D01*
X172401679Y-62381117D01*
X172392417Y-62399568D01*
X172381880Y-62416802D01*
X172370108Y-62432751D01*
X172357143Y-62447348D01*
X172343029Y-62460526D01*
X172327806Y-62472218D01*
X172324443Y-62474497D01*
X172309338Y-62483439D01*
X172293011Y-62491107D01*
X172275710Y-62497410D01*
X172257688Y-62502260D01*
X172239196Y-62505565D01*
X172237002Y-62505848D01*
X172232069Y-62506309D01*
X172225720Y-62506681D01*
X172218425Y-62506955D01*
X172210657Y-62507126D01*
X172202888Y-62507186D01*
X172195591Y-62507128D01*
X172189237Y-62506944D01*
X172184493Y-62506646D01*
X172182030Y-62506349D01*
X172178251Y-62505807D01*
X172173705Y-62505101D01*
X172169662Y-62504437D01*
X172151954Y-62500576D01*
X172134582Y-62495076D01*
X172117834Y-62488059D01*
X172101998Y-62479646D01*
X172087361Y-62469958D01*
X172086464Y-62469292D01*
X172081216Y-62465083D01*
X172075200Y-62459794D01*
X172068824Y-62453825D01*
X172062499Y-62447574D01*
X172056634Y-62441440D01*
X172051640Y-62435824D01*
X172049769Y-62433550D01*
X172038342Y-62417764D01*
X172028063Y-62400561D01*
X172019000Y-62382076D01*
X172011224Y-62362445D01*
X172007155Y-62350009D01*
X172001557Y-62328525D01*
X171997421Y-62306113D01*
X171994750Y-62283050D01*
X171993550Y-62259613D01*
X171993639Y-62251970D01*
X172045561Y-62251970D01*
X172045600Y-62260791D01*
X172045769Y-62269020D01*
X172046072Y-62276279D01*
X172046511Y-62282188D01*
X172046732Y-62284144D01*
X172049366Y-62301724D01*
X172052544Y-62317781D01*
X172056357Y-62332631D01*
X172060896Y-62346585D01*
X172066250Y-62359959D01*
X172072125Y-62372314D01*
X172081259Y-62388333D01*
X172091486Y-62402864D01*
X172102751Y-62415875D01*
X172114995Y-62427333D01*
X172128162Y-62437204D01*
X172142194Y-62445458D01*
X172157033Y-62452061D01*
X172172624Y-62456981D01*
X172188908Y-62460184D01*
X172205827Y-62461640D01*
X172223326Y-62461314D01*
X172227941Y-62460935D01*
X172244760Y-62458510D01*
X172260648Y-62454483D01*
X172275765Y-62448801D01*
X172290269Y-62441407D01*
X172298489Y-62436295D01*
X172304268Y-62432032D01*
X172310690Y-62426579D01*
X172317357Y-62420329D01*
X172323877Y-62413673D01*
X172329852Y-62407004D01*
X172334890Y-62400714D01*
X172336287Y-62398777D01*
X172345965Y-62383414D01*
X172354279Y-62366996D01*
X172361253Y-62349453D01*
X172366911Y-62330715D01*
X172371275Y-62310712D01*
X172374369Y-62289373D01*
X172375114Y-62282036D01*
X172375583Y-62274961D01*
X172375850Y-62266544D01*
X172375927Y-62257199D01*
X172375824Y-62247343D01*
X172375552Y-62237390D01*
X172375121Y-62227756D01*
X172374542Y-62218856D01*
X172373825Y-62211104D01*
X172373179Y-62206131D01*
X172369191Y-62185067D01*
X172363924Y-62165286D01*
X172357394Y-62146815D01*
X172349617Y-62129681D01*
X172340608Y-62113909D01*
X172330383Y-62099525D01*
X172318957Y-62086557D01*
X172306345Y-62075030D01*
X172292563Y-62064969D01*
X172287906Y-62062063D01*
X172275888Y-62055757D01*
X172262654Y-62050445D01*
X172248686Y-62046290D01*
X172234464Y-62043452D01*
X172231037Y-62042982D01*
X172224918Y-62042455D01*
X172217520Y-62042192D01*
X172209324Y-62042176D01*
X172200810Y-62042393D01*
X172192459Y-62042825D01*
X172184752Y-62043458D01*
X172178168Y-62044274D01*
X172175036Y-62044830D01*
X172158724Y-62049101D01*
X172143411Y-62054963D01*
X172129117Y-62062391D01*
X172115863Y-62071357D01*
X172103670Y-62081835D01*
X172092557Y-62093798D01*
X172082544Y-62107220D01*
X172073652Y-62122075D01*
X172065902Y-62138335D01*
X172059313Y-62155974D01*
X172053905Y-62174967D01*
X172049699Y-62195286D01*
X172047237Y-62212278D01*
X172046662Y-62218363D01*
X172046204Y-62225754D01*
X172045866Y-62234072D01*
X172045651Y-62242937D01*
X172045561Y-62251970D01*
X171993639Y-62251970D01*
X171993824Y-62236079D01*
X171995577Y-62212726D01*
X171998812Y-62189829D01*
X172003533Y-62167667D01*
X172004377Y-62164396D01*
X172010699Y-62143610D01*
X172018357Y-62123973D01*
X172027303Y-62105537D01*
X172037488Y-62088353D01*
X172048866Y-62072473D01*
X172061386Y-62057947D01*
X172075002Y-62044826D01*
X172089666Y-62033162D01*
X172105329Y-62023006D01*
X172121943Y-62014407D01*
X172139461Y-62007419D01*
X172156783Y-62002345D01*
X172165041Y-62000417D01*
X172172396Y-61998926D01*
X172179314Y-61997822D01*
X172186259Y-61997053D01*
X172193696Y-61996567D01*
X172202090Y-61996314D01*
X172211905Y-61996240D01*
X172211915Y-61996240D01*
X172222037Y-61996323D01*
G37*
G36*
X173496630Y-61996187D02*
G01*
X173516192Y-61997977D01*
X173534848Y-62001399D01*
X173552570Y-62006435D01*
X173569325Y-62013067D01*
X173585084Y-62021278D01*
X173599817Y-62031050D01*
X173613492Y-62042365D01*
X173626081Y-62055206D01*
X173637551Y-62069556D01*
X173647872Y-62085396D01*
X173655820Y-62100223D01*
X173664011Y-62119015D01*
X173670781Y-62138844D01*
X173676046Y-62159410D01*
X173679723Y-62180410D01*
X173680844Y-62189984D01*
X173681085Y-62193312D01*
X173681298Y-62197942D01*
X173681480Y-62203601D01*
X173681629Y-62210012D01*
X173681744Y-62216902D01*
X173681822Y-62223995D01*
X173681862Y-62231017D01*
X173681862Y-62237693D01*
X173681821Y-62243748D01*
X173681735Y-62248908D01*
X173681604Y-62252897D01*
X173681426Y-62255440D01*
X173681290Y-62256171D01*
X173681100Y-62256353D01*
X173680621Y-62256519D01*
X173679776Y-62256670D01*
X173678487Y-62256808D01*
X173676675Y-62256933D01*
X173674263Y-62257045D01*
X173671172Y-62257146D01*
X173667325Y-62257235D01*
X173662643Y-62257313D01*
X173657048Y-62257382D01*
X173650462Y-62257441D01*
X173642807Y-62257492D01*
X173634005Y-62257534D01*
X173623978Y-62257570D01*
X173612648Y-62257599D01*
X173599936Y-62257621D01*
X173585766Y-62257639D01*
X173570057Y-62257651D01*
X173552733Y-62257660D01*
X173533716Y-62257665D01*
X173512926Y-62257667D01*
X173501152Y-62257667D01*
X173321587Y-62257667D01*
X173321591Y-62262159D01*
X173321664Y-62264787D01*
X173321859Y-62268793D01*
X173322150Y-62273669D01*
X173322507Y-62278909D01*
X173322579Y-62279889D01*
X173324856Y-62301238D01*
X173328402Y-62321445D01*
X173333181Y-62340467D01*
X173339155Y-62358265D01*
X173346287Y-62374797D01*
X173354538Y-62390023D01*
X173363872Y-62403902D01*
X173374251Y-62416392D01*
X173385637Y-62427454D01*
X173397994Y-62437047D01*
X173411283Y-62445129D01*
X173425467Y-62451659D01*
X173440509Y-62456598D01*
X173456371Y-62459904D01*
X173473015Y-62461536D01*
X173489375Y-62461506D01*
X173507166Y-62459905D01*
X173523804Y-62456875D01*
X173539260Y-62452423D01*
X173553504Y-62446561D01*
X173566508Y-62439296D01*
X173572566Y-62435118D01*
X173582258Y-62427145D01*
X173591199Y-62418039D01*
X173599526Y-62407625D01*
X173607378Y-62395726D01*
X173614893Y-62382164D01*
X173616747Y-62378469D01*
X173620821Y-62370195D01*
X173645642Y-62370195D01*
X173670464Y-62370195D01*
X173667594Y-62378325D01*
X173660278Y-62396548D01*
X173651639Y-62413564D01*
X173641728Y-62429313D01*
X173630594Y-62443733D01*
X173618289Y-62456765D01*
X173604864Y-62468348D01*
X173590368Y-62478420D01*
X173578793Y-62484963D01*
X173566375Y-62490878D01*
X173554109Y-62495719D01*
X173541443Y-62499667D01*
X173527825Y-62502904D01*
X173518747Y-62504617D01*
X173514490Y-62505286D01*
X173510164Y-62505806D01*
X173505422Y-62506200D01*
X173499919Y-62506489D01*
X173493308Y-62506695D01*
X173485243Y-62506839D01*
X173482814Y-62506869D01*
X173476061Y-62506933D01*
X173469833Y-62506961D01*
X173464411Y-62506956D01*
X173460076Y-62506918D01*
X173457108Y-62506848D01*
X173455864Y-62506763D01*
X173453872Y-62506469D01*
X173450589Y-62506025D01*
X173446603Y-62505509D01*
X173444989Y-62505307D01*
X173429134Y-62502509D01*
X173413201Y-62498129D01*
X173397550Y-62492317D01*
X173382544Y-62485223D01*
X173368542Y-62476997D01*
X173357048Y-62468710D01*
X173343166Y-62456434D01*
X173330441Y-62442682D01*
X173318892Y-62427492D01*
X173308540Y-62410900D01*
X173299405Y-62392943D01*
X173291507Y-62373658D01*
X173284865Y-62353080D01*
X173279501Y-62331247D01*
X173278210Y-62324805D01*
X173274731Y-62302390D01*
X173272647Y-62279198D01*
X173271951Y-62255585D01*
X173272631Y-62231908D01*
X173274184Y-62214169D01*
X173324656Y-62214169D01*
X173478236Y-62214169D01*
X173631815Y-62214169D01*
X173631240Y-62205422D01*
X173629623Y-62188071D01*
X173627139Y-62171681D01*
X173623837Y-62156514D01*
X173619782Y-62142886D01*
X173613219Y-62126387D01*
X173605407Y-62111235D01*
X173596388Y-62097467D01*
X173586205Y-62085121D01*
X173574899Y-62074235D01*
X173562512Y-62064845D01*
X173549086Y-62056990D01*
X173534663Y-62050707D01*
X173519285Y-62046033D01*
X173509065Y-62043921D01*
X173501844Y-62042988D01*
X173493318Y-62042375D01*
X173484046Y-62042085D01*
X173474588Y-62042124D01*
X173465502Y-62042494D01*
X173457349Y-62043200D01*
X173454924Y-62043513D01*
X173438678Y-62046694D01*
X173423443Y-62051466D01*
X173409231Y-62057817D01*
X173396054Y-62065734D01*
X173383921Y-62075204D01*
X173372845Y-62086213D01*
X173362837Y-62098750D01*
X173353907Y-62112800D01*
X173346067Y-62128352D01*
X173339328Y-62145391D01*
X173333702Y-62163905D01*
X173329198Y-62183881D01*
X173327829Y-62191577D01*
X173326974Y-62196859D01*
X173326197Y-62201870D01*
X173325573Y-62206124D01*
X173325175Y-62209135D01*
X173325115Y-62209677D01*
X173324656Y-62214169D01*
X173274184Y-62214169D01*
X173274679Y-62208521D01*
X173278085Y-62185782D01*
X173282477Y-62165470D01*
X173288609Y-62144233D01*
X173295992Y-62124241D01*
X173304590Y-62105536D01*
X173314370Y-62088159D01*
X173325297Y-62072151D01*
X173337338Y-62057553D01*
X173350457Y-62044407D01*
X173364622Y-62032753D01*
X173379798Y-62022634D01*
X173395950Y-62014089D01*
X173413044Y-62007160D01*
X173414257Y-62006743D01*
X173426415Y-62002981D01*
X173438306Y-62000118D01*
X173450465Y-61998062D01*
X173463424Y-61996719D01*
X173476194Y-61996046D01*
X173496630Y-61996187D01*
G37*
G36*
X169381475Y-60484140D02*
G01*
X169387382Y-60484577D01*
X169403490Y-60486905D01*
X169418529Y-60490388D01*
X169433038Y-60495182D01*
X169447553Y-60501446D01*
X169451201Y-60503237D01*
X169466627Y-60512029D01*
X169481031Y-60522364D01*
X169494384Y-60534176D01*
X169506655Y-60547398D01*
X169517816Y-60561963D01*
X169527837Y-60577806D01*
X169536688Y-60594858D01*
X169544341Y-60613054D01*
X169550765Y-60632328D01*
X169555932Y-60652612D01*
X169559811Y-60673841D01*
X169562374Y-60695946D01*
X169563591Y-60718863D01*
X169563433Y-60742525D01*
X169562767Y-60755567D01*
X169560368Y-60780926D01*
X169556625Y-60805000D01*
X169551542Y-60827779D01*
X169545121Y-60849256D01*
X169537367Y-60869420D01*
X169528283Y-60888262D01*
X169517873Y-60905773D01*
X169506140Y-60921945D01*
X169493088Y-60936767D01*
X169492871Y-60936990D01*
X169480244Y-60949035D01*
X169467373Y-60959392D01*
X169453986Y-60968267D01*
X169442700Y-60974446D01*
X169426679Y-60981658D01*
X169410498Y-60987276D01*
X169393887Y-60991361D01*
X169376572Y-60993974D01*
X169358285Y-60995178D01*
X169350852Y-60995279D01*
X169333022Y-60994765D01*
X169316542Y-60993190D01*
X169301160Y-60990502D01*
X169286628Y-60986651D01*
X169272696Y-60981588D01*
X169264046Y-60977720D01*
X169249982Y-60970114D01*
X169237329Y-60961421D01*
X169225889Y-60951466D01*
X169215466Y-60940078D01*
X169205861Y-60927083D01*
X169205308Y-60926250D01*
X169202671Y-60922275D01*
X169200301Y-60918731D01*
X169198453Y-60915998D01*
X169197382Y-60914454D01*
X169197364Y-60914430D01*
X169197170Y-60914329D01*
X169196995Y-60914642D01*
X169196837Y-60915454D01*
X169196696Y-60916854D01*
X169196571Y-60918928D01*
X169196460Y-60921764D01*
X169196363Y-60925449D01*
X169196279Y-60930069D01*
X169196207Y-60935713D01*
X169196146Y-60942467D01*
X169196095Y-60950419D01*
X169196052Y-60959655D01*
X169196018Y-60970263D01*
X169195992Y-60982330D01*
X169195971Y-60995943D01*
X169195956Y-61011190D01*
X169195945Y-61028157D01*
X169195938Y-61046106D01*
X169195896Y-61179673D01*
X169171783Y-61179673D01*
X169147670Y-61179673D01*
X169147668Y-60872114D01*
X169147666Y-60847705D01*
X169147660Y-60823590D01*
X169147651Y-60799849D01*
X169147638Y-60776563D01*
X169147622Y-60753814D01*
X169147610Y-60740130D01*
X169193715Y-60740130D01*
X169193812Y-60750181D01*
X169194010Y-60759954D01*
X169194306Y-60769091D01*
X169194699Y-60777230D01*
X169195186Y-60784011D01*
X169195313Y-60785354D01*
X169197911Y-60806331D01*
X169201374Y-60825666D01*
X169205732Y-60843411D01*
X169211012Y-60859618D01*
X169217243Y-60874342D01*
X169224452Y-60887635D01*
X169232668Y-60899549D01*
X169241920Y-60910138D01*
X169252235Y-60919455D01*
X169263641Y-60927552D01*
X169274381Y-60933599D01*
X169285909Y-60938597D01*
X169298799Y-60942747D01*
X169312698Y-60945990D01*
X169327250Y-60948271D01*
X169342101Y-60949532D01*
X169356897Y-60949717D01*
X169370024Y-60948901D01*
X169386187Y-60946451D01*
X169401309Y-60942447D01*
X169415496Y-60936839D01*
X169428854Y-60929578D01*
X169441488Y-60920613D01*
X169453504Y-60909896D01*
X169454115Y-60909288D01*
X169465094Y-60897004D01*
X169474952Y-60883233D01*
X169483675Y-60868019D01*
X169491247Y-60851409D01*
X169497655Y-60833449D01*
X169502882Y-60814185D01*
X169506915Y-60793662D01*
X169509739Y-60771928D01*
X169511338Y-60749028D01*
X169511726Y-60730083D01*
X169511066Y-60708380D01*
X169509114Y-60687648D01*
X169505900Y-60667943D01*
X169501456Y-60649320D01*
X169495811Y-60631835D01*
X169488995Y-60615542D01*
X169481040Y-60600498D01*
X169471975Y-60586757D01*
X169461832Y-60574374D01*
X169450640Y-60563405D01*
X169438429Y-60553906D01*
X169425231Y-60545931D01*
X169411075Y-60539535D01*
X169405850Y-60537663D01*
X169394127Y-60534478D01*
X169381123Y-60532273D01*
X169367177Y-60531061D01*
X169352631Y-60530850D01*
X169337826Y-60531653D01*
X169323102Y-60533479D01*
X169315515Y-60534852D01*
X169299241Y-60538963D01*
X169284196Y-60544490D01*
X169270323Y-60551462D01*
X169257563Y-60559910D01*
X169245859Y-60569863D01*
X169243617Y-60572060D01*
X169233830Y-60583055D01*
X169225133Y-60595336D01*
X169217507Y-60608953D01*
X169210933Y-60623954D01*
X169205391Y-60640390D01*
X169200863Y-60658309D01*
X169197330Y-60677762D01*
X169194813Y-60698358D01*
X169194376Y-60704380D01*
X169194049Y-60711928D01*
X169193832Y-60720643D01*
X169193721Y-60730164D01*
X169193715Y-60740130D01*
X169147610Y-60740130D01*
X169147602Y-60731683D01*
X169147579Y-60710250D01*
X169147554Y-60689598D01*
X169147526Y-60669807D01*
X169147495Y-60650958D01*
X169147462Y-60633133D01*
X169147426Y-60616413D01*
X169147388Y-60600878D01*
X169147349Y-60586611D01*
X169147307Y-60573692D01*
X169147264Y-60562202D01*
X169147219Y-60552223D01*
X169147172Y-60543835D01*
X169147125Y-60537120D01*
X169147076Y-60532160D01*
X169147042Y-60529803D01*
X169146417Y-60495052D01*
X169170110Y-60495052D01*
X169177448Y-60495061D01*
X169183118Y-60495100D01*
X169187341Y-60495182D01*
X169190340Y-60495322D01*
X169192337Y-60495537D01*
X169193555Y-60495841D01*
X169194215Y-60496249D01*
X169194512Y-60496707D01*
X169194672Y-60497973D01*
X169194845Y-60500930D01*
X169195026Y-60505379D01*
X169195207Y-60511119D01*
X169195384Y-60517951D01*
X169195551Y-60525675D01*
X169195701Y-60534090D01*
X169195795Y-60540428D01*
X169196369Y-60582494D01*
X169201366Y-60573997D01*
X169211767Y-60558003D01*
X169223238Y-60543566D01*
X169235783Y-60530686D01*
X169249406Y-60519358D01*
X169264111Y-60509581D01*
X169279901Y-60501352D01*
X169296781Y-60494668D01*
X169314755Y-60489526D01*
X169333120Y-60486028D01*
X169339929Y-60485222D01*
X169347924Y-60484594D01*
X169356591Y-60484157D01*
X169365415Y-60483927D01*
X169373882Y-60483917D01*
X169381475Y-60484140D01*
G37*
G36*
X170263404Y-61996070D02*
G01*
X170279681Y-61997365D01*
X170295151Y-62000002D01*
X170310137Y-62004050D01*
X170324963Y-62009578D01*
X170337236Y-62015265D01*
X170352663Y-62024058D01*
X170367067Y-62034393D01*
X170380419Y-62046205D01*
X170392691Y-62059427D01*
X170403851Y-62073992D01*
X170413872Y-62089834D01*
X170422724Y-62106887D01*
X170430376Y-62125083D01*
X170436801Y-62144357D01*
X170441967Y-62164641D01*
X170445847Y-62185869D01*
X170448410Y-62207975D01*
X170449627Y-62230892D01*
X170449469Y-62254554D01*
X170448802Y-62267596D01*
X170446401Y-62292984D01*
X170442656Y-62317078D01*
X170437569Y-62339870D01*
X170431144Y-62361354D01*
X170423383Y-62381521D01*
X170414289Y-62400365D01*
X170403865Y-62417879D01*
X170392113Y-62434054D01*
X170379038Y-62448884D01*
X170378907Y-62449019D01*
X170366279Y-62461063D01*
X170353409Y-62471421D01*
X170340021Y-62480295D01*
X170328735Y-62486475D01*
X170312715Y-62493687D01*
X170296534Y-62499304D01*
X170279922Y-62503389D01*
X170262608Y-62506003D01*
X170244320Y-62507207D01*
X170236887Y-62507308D01*
X170219058Y-62506794D01*
X170202577Y-62505218D01*
X170187196Y-62502530D01*
X170172664Y-62498680D01*
X170158731Y-62493616D01*
X170150082Y-62489748D01*
X170136018Y-62482143D01*
X170123364Y-62473449D01*
X170111925Y-62463495D01*
X170101501Y-62452107D01*
X170091897Y-62439111D01*
X170091343Y-62438278D01*
X170088706Y-62434303D01*
X170086337Y-62430760D01*
X170084489Y-62428026D01*
X170083417Y-62426483D01*
X170083400Y-62426458D01*
X170083206Y-62426358D01*
X170083030Y-62426670D01*
X170082873Y-62427483D01*
X170082732Y-62428882D01*
X170082606Y-62430957D01*
X170082495Y-62433793D01*
X170082399Y-62437477D01*
X170082315Y-62442098D01*
X170082242Y-62447742D01*
X170082181Y-62454496D01*
X170082130Y-62462447D01*
X170082088Y-62471684D01*
X170082054Y-62482292D01*
X170082027Y-62494359D01*
X170082007Y-62507972D01*
X170081991Y-62523219D01*
X170081981Y-62540186D01*
X170081973Y-62558134D01*
X170081931Y-62691702D01*
X170057818Y-62691702D01*
X170033705Y-62691702D01*
X170033704Y-62384142D01*
X170033702Y-62359734D01*
X170033696Y-62335619D01*
X170033686Y-62311878D01*
X170033673Y-62288592D01*
X170033657Y-62265843D01*
X170033645Y-62252159D01*
X170079751Y-62252159D01*
X170079848Y-62262209D01*
X170080045Y-62271983D01*
X170080342Y-62281120D01*
X170080734Y-62289259D01*
X170081222Y-62296039D01*
X170081348Y-62297383D01*
X170083946Y-62318360D01*
X170087410Y-62337694D01*
X170091768Y-62355439D01*
X170097048Y-62371647D01*
X170103278Y-62386371D01*
X170110488Y-62399663D01*
X170118704Y-62411578D01*
X170127955Y-62422167D01*
X170138270Y-62431483D01*
X170149676Y-62439580D01*
X170160417Y-62445627D01*
X170171944Y-62450626D01*
X170184835Y-62454775D01*
X170198733Y-62458019D01*
X170213285Y-62460299D01*
X170228136Y-62461560D01*
X170242932Y-62461745D01*
X170256059Y-62460929D01*
X170272222Y-62458480D01*
X170287344Y-62454476D01*
X170301532Y-62448868D01*
X170314890Y-62441607D01*
X170327524Y-62432642D01*
X170339540Y-62421924D01*
X170340151Y-62421316D01*
X170351130Y-62409033D01*
X170360988Y-62395261D01*
X170369710Y-62380047D01*
X170377283Y-62363437D01*
X170383690Y-62345477D01*
X170388918Y-62326213D01*
X170392951Y-62305691D01*
X170395774Y-62283957D01*
X170397373Y-62261057D01*
X170397761Y-62242112D01*
X170397101Y-62220408D01*
X170395149Y-62199676D01*
X170391936Y-62179971D01*
X170387491Y-62161349D01*
X170381846Y-62143863D01*
X170375031Y-62127571D01*
X170367076Y-62112526D01*
X170358011Y-62098785D01*
X170347867Y-62086403D01*
X170336675Y-62075434D01*
X170324465Y-62065934D01*
X170311267Y-62057959D01*
X170297111Y-62051564D01*
X170291885Y-62049692D01*
X170280163Y-62046506D01*
X170267158Y-62044302D01*
X170253213Y-62043089D01*
X170238667Y-62042879D01*
X170223861Y-62043682D01*
X170209138Y-62045508D01*
X170201551Y-62046881D01*
X170185277Y-62050992D01*
X170170232Y-62056518D01*
X170156358Y-62063491D01*
X170143598Y-62071938D01*
X170131895Y-62081892D01*
X170129653Y-62084088D01*
X170119866Y-62095084D01*
X170111169Y-62107365D01*
X170103543Y-62120981D01*
X170096969Y-62135982D01*
X170091427Y-62152418D01*
X170086899Y-62170338D01*
X170083365Y-62189791D01*
X170080849Y-62210387D01*
X170080411Y-62216408D01*
X170080085Y-62223957D01*
X170079867Y-62232672D01*
X170079757Y-62242193D01*
X170079751Y-62252159D01*
X170033645Y-62252159D01*
X170033638Y-62243712D01*
X170033615Y-62222279D01*
X170033590Y-62201627D01*
X170033561Y-62181836D01*
X170033530Y-62162987D01*
X170033497Y-62145162D01*
X170033462Y-62128441D01*
X170033424Y-62112907D01*
X170033384Y-62098639D01*
X170033343Y-62085720D01*
X170033299Y-62074230D01*
X170033254Y-62064251D01*
X170033208Y-62055864D01*
X170033160Y-62049149D01*
X170033112Y-62044189D01*
X170033078Y-62041832D01*
X170032453Y-62007081D01*
X170056145Y-62007081D01*
X170063484Y-62007090D01*
X170069154Y-62007128D01*
X170073377Y-62007210D01*
X170076376Y-62007351D01*
X170078373Y-62007566D01*
X170079590Y-62007870D01*
X170080251Y-62008278D01*
X170080548Y-62008736D01*
X170080708Y-62010002D01*
X170080881Y-62012959D01*
X170081061Y-62017408D01*
X170081243Y-62023148D01*
X170081420Y-62029979D01*
X170081587Y-62037702D01*
X170081737Y-62046117D01*
X170081831Y-62052438D01*
X170082404Y-62094486D01*
X170087746Y-62085535D01*
X170098015Y-62069833D01*
X170109119Y-62055772D01*
X170121149Y-62043257D01*
X170134193Y-62032190D01*
X170142807Y-62026030D01*
X170148486Y-62022537D01*
X170155416Y-62018755D01*
X170163038Y-62014951D01*
X170170797Y-62011391D01*
X170178133Y-62008345D01*
X170184057Y-62006218D01*
X170196074Y-62002692D01*
X170207790Y-61999999D01*
X170219743Y-61998051D01*
X170232470Y-61996758D01*
X170245994Y-61996050D01*
X170263404Y-61996070D01*
G37*
G36*
X174717084Y-62009208D02*
G01*
X174716719Y-62010336D01*
X174715749Y-62013160D01*
X174714203Y-62017597D01*
X174712112Y-62023563D01*
X174709505Y-62030972D01*
X174706413Y-62039741D01*
X174702865Y-62049786D01*
X174698892Y-62061021D01*
X174694523Y-62073364D01*
X174689789Y-62086729D01*
X174684719Y-62101032D01*
X174679344Y-62116190D01*
X174673693Y-62132116D01*
X174667797Y-62148729D01*
X174661685Y-62165942D01*
X174655387Y-62183671D01*
X174648934Y-62201834D01*
X174642355Y-62220344D01*
X174635681Y-62239118D01*
X174628941Y-62258071D01*
X174622165Y-62277120D01*
X174615384Y-62296179D01*
X174608627Y-62315165D01*
X174601925Y-62333994D01*
X174595306Y-62352580D01*
X174588802Y-62370839D01*
X174582443Y-62388689D01*
X174576257Y-62406043D01*
X174570276Y-62422818D01*
X174564530Y-62438929D01*
X174559047Y-62454292D01*
X174553859Y-62468823D01*
X174548995Y-62482438D01*
X174544485Y-62495052D01*
X174540360Y-62506580D01*
X174536648Y-62516939D01*
X174533381Y-62526045D01*
X174530588Y-62533812D01*
X174528300Y-62540157D01*
X174526545Y-62544996D01*
X174525355Y-62548243D01*
X174524926Y-62549387D01*
X174516996Y-62569494D01*
X174509233Y-62587803D01*
X174501578Y-62604394D01*
X174493970Y-62619347D01*
X174486349Y-62632742D01*
X174478655Y-62644659D01*
X174470827Y-62655177D01*
X174462806Y-62664377D01*
X174454530Y-62672338D01*
X174445940Y-62679139D01*
X174436975Y-62684862D01*
X174427574Y-62689585D01*
X174417679Y-62693388D01*
X174415676Y-62694033D01*
X174408554Y-62696068D01*
X174401472Y-62697668D01*
X174394065Y-62698880D01*
X174385968Y-62699750D01*
X174376815Y-62700324D01*
X174366243Y-62700649D01*
X174363175Y-62700699D01*
X174356291Y-62700759D01*
X174349565Y-62700751D01*
X174343387Y-62700682D01*
X174338141Y-62700557D01*
X174334214Y-62700382D01*
X174332916Y-62700282D01*
X174328390Y-62699823D01*
X174323744Y-62699318D01*
X174319970Y-62698875D01*
X174319914Y-62698868D01*
X174314477Y-62698185D01*
X174314477Y-62673649D01*
X174314477Y-62649113D01*
X174316604Y-62649577D01*
X174320722Y-62650237D01*
X174326354Y-62650801D01*
X174333126Y-62651262D01*
X174340665Y-62651610D01*
X174348595Y-62651837D01*
X174356542Y-62651936D01*
X174364132Y-62651897D01*
X174370990Y-62651712D01*
X174376742Y-62651373D01*
X174380196Y-62650999D01*
X174390190Y-62649178D01*
X174399469Y-62646632D01*
X174408114Y-62643268D01*
X174416203Y-62638996D01*
X174423818Y-62633722D01*
X174431038Y-62627357D01*
X174437942Y-62619807D01*
X174444612Y-62610982D01*
X174451126Y-62600789D01*
X174457564Y-62589137D01*
X174464008Y-62575935D01*
X174470536Y-62561090D01*
X174477228Y-62544511D01*
X174480536Y-62535873D01*
X174487416Y-62517630D01*
X174394327Y-62263195D01*
X174386591Y-62242048D01*
X174379026Y-62221361D01*
X174371656Y-62201203D01*
X174364508Y-62181646D01*
X174357607Y-62162761D01*
X174350980Y-62144617D01*
X174344651Y-62127285D01*
X174338647Y-62110836D01*
X174332993Y-62095340D01*
X174327715Y-62080869D01*
X174322839Y-62067491D01*
X174318390Y-62055279D01*
X174314395Y-62044302D01*
X174310878Y-62034631D01*
X174307866Y-62026337D01*
X174305384Y-62019490D01*
X174303459Y-62014161D01*
X174302115Y-62010420D01*
X174301379Y-62008337D01*
X174301238Y-62007906D01*
X174302150Y-62007678D01*
X174304755Y-62007495D01*
X174308854Y-62007362D01*
X174314250Y-62007283D01*
X174320743Y-62007263D01*
X174327864Y-62007302D01*
X174354489Y-62007554D01*
X174369558Y-62050106D01*
X174371545Y-62055709D01*
X174374122Y-62062966D01*
X174377244Y-62071750D01*
X174380867Y-62081935D01*
X174384945Y-62093394D01*
X174389433Y-62106000D01*
X174394285Y-62119625D01*
X174399457Y-62134144D01*
X174404903Y-62149429D01*
X174410578Y-62165354D01*
X174416437Y-62181791D01*
X174422435Y-62198614D01*
X174428527Y-62215695D01*
X174434666Y-62232909D01*
X174439788Y-62247265D01*
X174445816Y-62264170D01*
X174451761Y-62280858D01*
X174457584Y-62297218D01*
X174463244Y-62313137D01*
X174468702Y-62328505D01*
X174473920Y-62343210D01*
X174478857Y-62357141D01*
X174483473Y-62370186D01*
X174487731Y-62382233D01*
X174491589Y-62393171D01*
X174495009Y-62402889D01*
X174497951Y-62411275D01*
X174500376Y-62418218D01*
X174502244Y-62423606D01*
X174503516Y-62427328D01*
X174503542Y-62427404D01*
X174505780Y-62434048D01*
X174507841Y-62440148D01*
X174509640Y-62445462D01*
X174511097Y-62449748D01*
X174512130Y-62452764D01*
X174512656Y-62454268D01*
X174512688Y-62454354D01*
X174513102Y-62453817D01*
X174514041Y-62451672D01*
X174515436Y-62448105D01*
X174517217Y-62443303D01*
X174519316Y-62437452D01*
X174521663Y-62430740D01*
X174524189Y-62423353D01*
X174524418Y-62422676D01*
X174526391Y-62416850D01*
X174528858Y-62409592D01*
X174531786Y-62401000D01*
X174535140Y-62391173D01*
X174538887Y-62380208D01*
X174542994Y-62368204D01*
X174547426Y-62355258D01*
X174552149Y-62341470D01*
X174557131Y-62326937D01*
X174562337Y-62311757D01*
X174567733Y-62296029D01*
X174573286Y-62279850D01*
X174578962Y-62263319D01*
X174584727Y-62246534D01*
X174590548Y-62229593D01*
X174596390Y-62212594D01*
X174602220Y-62195636D01*
X174608005Y-62178816D01*
X174613710Y-62162233D01*
X174619301Y-62145985D01*
X174624746Y-62130170D01*
X174630010Y-62114885D01*
X174635059Y-62100231D01*
X174639860Y-62086304D01*
X174644379Y-62073202D01*
X174648582Y-62061024D01*
X174652435Y-62049868D01*
X174655906Y-62039833D01*
X174658959Y-62031015D01*
X174661561Y-62023514D01*
X174663679Y-62017427D01*
X174665279Y-62012854D01*
X174666326Y-62009891D01*
X174666748Y-62008736D01*
X174667071Y-62008236D01*
X174667748Y-62007848D01*
X174668994Y-62007557D01*
X174671025Y-62007350D01*
X174674056Y-62007213D01*
X174678303Y-62007132D01*
X174683980Y-62007092D01*
X174691303Y-62007081D01*
X174692459Y-62007081D01*
X174717526Y-62007081D01*
X174717084Y-62009208D01*
G37*
G36*
X167144018Y-61812511D02*
G01*
X167183826Y-61812758D01*
X167195577Y-61842072D01*
X167204270Y-61863809D01*
X167213249Y-61886358D01*
X167222476Y-61909619D01*
X167231910Y-61933490D01*
X167241514Y-61957869D01*
X167251247Y-61982655D01*
X167261072Y-62007747D01*
X167270949Y-62033044D01*
X167280840Y-62058442D01*
X167290704Y-62083843D01*
X167300503Y-62109143D01*
X167310199Y-62134242D01*
X167319752Y-62159038D01*
X167329123Y-62183429D01*
X167338273Y-62207315D01*
X167347163Y-62230593D01*
X167355754Y-62253163D01*
X167364007Y-62274923D01*
X167371884Y-62295772D01*
X167379344Y-62315607D01*
X167386350Y-62334328D01*
X167392862Y-62351834D01*
X167398841Y-62368022D01*
X167404248Y-62382792D01*
X167409044Y-62396041D01*
X167413190Y-62407669D01*
X167414404Y-62411120D01*
X167416444Y-62416813D01*
X167418326Y-62421831D01*
X167419950Y-62425924D01*
X167421214Y-62428840D01*
X167422017Y-62430329D01*
X167422202Y-62430466D01*
X167422809Y-62429514D01*
X167423896Y-62427080D01*
X167425337Y-62423475D01*
X167427004Y-62419011D01*
X167428071Y-62416018D01*
X167431053Y-62407680D01*
X167434730Y-62397680D01*
X167439069Y-62386100D01*
X167444039Y-62373023D01*
X167449604Y-62358531D01*
X167455732Y-62342707D01*
X167462390Y-62325634D01*
X167469544Y-62307394D01*
X167477162Y-62288070D01*
X167485210Y-62267744D01*
X167493655Y-62246499D01*
X167502463Y-62224418D01*
X167511603Y-62201584D01*
X167521039Y-62178078D01*
X167530740Y-62153984D01*
X167540671Y-62129384D01*
X167550800Y-62104360D01*
X167561094Y-62078997D01*
X167571519Y-62053375D01*
X167582042Y-62027577D01*
X167592630Y-62001687D01*
X167603250Y-61975787D01*
X167613868Y-61949959D01*
X167624452Y-61924286D01*
X167634967Y-61898851D01*
X167645382Y-61873736D01*
X167655662Y-61849024D01*
X167663593Y-61830015D01*
X167671002Y-61812285D01*
X167710058Y-61812285D01*
X167749114Y-61812285D01*
X167749114Y-62154123D01*
X167749114Y-62495960D01*
X167722637Y-62495960D01*
X167696160Y-62495960D01*
X167696193Y-62338753D01*
X167696207Y-62311430D01*
X167696238Y-62284241D01*
X167696284Y-62257258D01*
X167696346Y-62230550D01*
X167696422Y-62204187D01*
X167696513Y-62178239D01*
X167696616Y-62152776D01*
X167696733Y-62127868D01*
X167696862Y-62103585D01*
X167697003Y-62079998D01*
X167697154Y-62057176D01*
X167697316Y-62035189D01*
X167697488Y-62014107D01*
X167697669Y-61994001D01*
X167697859Y-61974940D01*
X167698057Y-61956994D01*
X167698262Y-61940233D01*
X167698474Y-61924728D01*
X167698692Y-61910549D01*
X167698916Y-61897764D01*
X167699145Y-61886446D01*
X167699378Y-61876662D01*
X167699615Y-61868485D01*
X167699855Y-61861982D01*
X167700098Y-61857225D01*
X167700343Y-61854284D01*
X167700363Y-61854128D01*
X167700442Y-61851972D01*
X167699757Y-61851134D01*
X167699092Y-61851055D01*
X167697932Y-61851614D01*
X167696882Y-61853485D01*
X167695865Y-61856635D01*
X167694737Y-61860376D01*
X167693010Y-61865687D01*
X167690752Y-61872368D01*
X167688035Y-61880220D01*
X167684929Y-61889044D01*
X167681503Y-61898640D01*
X167677830Y-61908810D01*
X167673978Y-61919354D01*
X167670018Y-61930073D01*
X167668103Y-61935214D01*
X167663281Y-61948050D01*
X167658060Y-61961813D01*
X167652420Y-61976550D01*
X167646343Y-61992309D01*
X167639811Y-62009137D01*
X167632804Y-62027080D01*
X167625305Y-62046185D01*
X167617294Y-62066499D01*
X167608753Y-62088068D01*
X167599664Y-62110941D01*
X167590007Y-62135163D01*
X167579764Y-62160782D01*
X167568917Y-62187844D01*
X167557447Y-62216396D01*
X167545335Y-62246486D01*
X167532563Y-62278159D01*
X167519112Y-62311463D01*
X167504963Y-62346445D01*
X167498029Y-62363575D01*
X167491966Y-62378547D01*
X167486094Y-62393047D01*
X167480453Y-62406977D01*
X167475083Y-62420241D01*
X167470021Y-62432740D01*
X167465309Y-62444377D01*
X167460985Y-62455055D01*
X167457090Y-62464675D01*
X167453662Y-62473142D01*
X167450740Y-62480356D01*
X167448366Y-62486221D01*
X167446577Y-62490639D01*
X167445414Y-62493512D01*
X167444916Y-62494743D01*
X167444901Y-62494778D01*
X167444305Y-62495149D01*
X167442738Y-62495440D01*
X167440036Y-62495659D01*
X167436032Y-62495812D01*
X167430563Y-62495908D01*
X167423462Y-62495954D01*
X167418623Y-62495960D01*
X167392821Y-62495960D01*
X167390261Y-62489578D01*
X167388864Y-62486061D01*
X167386850Y-62480940D01*
X167384281Y-62474375D01*
X167381221Y-62466529D01*
X167377730Y-62457560D01*
X167373872Y-62447632D01*
X167369709Y-62436903D01*
X167365303Y-62425535D01*
X167360717Y-62413690D01*
X167356013Y-62401527D01*
X167351254Y-62389208D01*
X167346502Y-62376893D01*
X167341820Y-62364743D01*
X167341370Y-62363575D01*
X167328978Y-62331344D01*
X167316793Y-62299547D01*
X167304841Y-62268250D01*
X167293146Y-62237521D01*
X167281732Y-62207424D01*
X167270624Y-62178028D01*
X167259846Y-62149397D01*
X167249424Y-62121599D01*
X167239381Y-62094700D01*
X167229742Y-62068766D01*
X167220533Y-62043864D01*
X167211776Y-62020061D01*
X167203497Y-61997422D01*
X167195721Y-61976014D01*
X167188472Y-61955904D01*
X167181775Y-61937157D01*
X167175653Y-61919841D01*
X167170133Y-61904022D01*
X167165238Y-61889766D01*
X167160993Y-61877139D01*
X167157642Y-61866894D01*
X167155894Y-61861612D01*
X167154278Y-61857011D01*
X167152901Y-61853374D01*
X167151867Y-61850980D01*
X167151284Y-61850110D01*
X167151282Y-61850110D01*
X167150846Y-61851035D01*
X167150695Y-61853772D01*
X167150831Y-61858262D01*
X167150920Y-61859802D01*
X167151604Y-61871746D01*
X167152246Y-61884878D01*
X167152845Y-61899237D01*
X167153403Y-61914865D01*
X167153919Y-61931800D01*
X167154395Y-61950085D01*
X167154831Y-61969759D01*
X167155228Y-61990861D01*
X167155586Y-62013434D01*
X167155905Y-62037516D01*
X167156187Y-62063149D01*
X167156432Y-62090372D01*
X167156640Y-62119226D01*
X167156812Y-62149751D01*
X167156948Y-62181987D01*
X167157050Y-62215976D01*
X167157117Y-62251756D01*
X167157151Y-62289368D01*
X167157155Y-62307075D01*
X167157163Y-62495960D01*
X167130686Y-62495960D01*
X167104209Y-62495960D01*
X167104209Y-62154113D01*
X167104209Y-61812265D01*
X167144018Y-61812511D01*
G37*
G36*
X167389116Y-60290495D02*
G01*
X167415231Y-60292252D01*
X167415603Y-60292289D01*
X167438999Y-60295422D01*
X167461363Y-60300049D01*
X167482656Y-60306140D01*
X167502839Y-60313663D01*
X167521872Y-60322585D01*
X167539717Y-60332875D01*
X167556334Y-60344500D01*
X167571684Y-60357430D01*
X167585728Y-60371631D01*
X167598427Y-60387073D01*
X167609742Y-60403724D01*
X167619632Y-60421551D01*
X167628060Y-60440523D01*
X167634986Y-60460608D01*
X167638477Y-60473476D01*
X167639618Y-60478280D01*
X167640644Y-60482860D01*
X167641433Y-60486651D01*
X167641827Y-60488842D01*
X167642475Y-60493161D01*
X167615891Y-60493161D01*
X167608048Y-60493151D01*
X167601897Y-60493115D01*
X167597237Y-60493041D01*
X167593868Y-60492918D01*
X167591590Y-60492734D01*
X167590204Y-60492479D01*
X167589510Y-60492141D01*
X167589307Y-60491709D01*
X167589306Y-60491668D01*
X167588987Y-60490281D01*
X167588109Y-60487490D01*
X167586795Y-60483654D01*
X167585164Y-60479135D01*
X167584511Y-60477380D01*
X167576574Y-60458211D01*
X167567714Y-60440653D01*
X167557881Y-60424636D01*
X167547024Y-60410093D01*
X167535091Y-60396956D01*
X167522032Y-60385155D01*
X167507796Y-60374623D01*
X167507511Y-60374434D01*
X167491786Y-60365082D01*
X167474850Y-60357139D01*
X167456770Y-60350622D01*
X167437615Y-60345548D01*
X167417454Y-60341934D01*
X167396355Y-60339797D01*
X167374386Y-60339153D01*
X167365670Y-60339308D01*
X167343424Y-60340728D01*
X167322358Y-60343602D01*
X167302417Y-60347953D01*
X167283544Y-60353803D01*
X167265685Y-60361174D01*
X167248786Y-60370088D01*
X167232789Y-60380568D01*
X167217641Y-60392635D01*
X167206278Y-60403265D01*
X167192715Y-60418093D01*
X167180399Y-60434197D01*
X167169321Y-60451606D01*
X167159469Y-60470344D01*
X167150832Y-60490438D01*
X167143399Y-60511915D01*
X167137159Y-60534800D01*
X167132102Y-60559121D01*
X167128216Y-60584903D01*
X167127226Y-60593395D01*
X167126701Y-60599462D01*
X167126265Y-60607000D01*
X167125918Y-60615683D01*
X167125664Y-60625183D01*
X167125502Y-60635173D01*
X167125436Y-60645325D01*
X167125466Y-60655314D01*
X167125595Y-60664812D01*
X167125824Y-60673491D01*
X167126155Y-60681024D01*
X167126590Y-60687085D01*
X167126726Y-60688429D01*
X167130313Y-60714919D01*
X167135128Y-60739981D01*
X167141177Y-60763629D01*
X167148467Y-60785880D01*
X167157003Y-60806749D01*
X167166793Y-60826251D01*
X167177842Y-60844402D01*
X167190157Y-60861216D01*
X167203744Y-60876710D01*
X167204365Y-60877355D01*
X167218975Y-60891161D01*
X167234559Y-60903350D01*
X167251098Y-60913916D01*
X167268572Y-60922852D01*
X167286963Y-60930151D01*
X167306252Y-60935806D01*
X167326419Y-60939809D01*
X167347445Y-60942156D01*
X167369311Y-60942837D01*
X167384717Y-60942342D01*
X167402766Y-60940929D01*
X167419313Y-60938789D01*
X167434627Y-60935860D01*
X167448979Y-60932077D01*
X167462638Y-60927375D01*
X167475873Y-60921691D01*
X167480088Y-60919641D01*
X167490974Y-60913799D01*
X167500613Y-60907690D01*
X167509592Y-60900892D01*
X167518495Y-60892984D01*
X167522667Y-60888915D01*
X167533804Y-60876656D01*
X167543816Y-60863237D01*
X167552718Y-60848612D01*
X167560525Y-60832734D01*
X167567252Y-60815553D01*
X167572915Y-60797024D01*
X167577528Y-60777098D01*
X167581106Y-60755729D01*
X167583666Y-60732868D01*
X167585221Y-60708468D01*
X167585708Y-60691266D01*
X167585997Y-60672354D01*
X167475597Y-60672113D01*
X167365197Y-60671873D01*
X167365197Y-60647764D01*
X167365197Y-60623655D01*
X167500892Y-60623655D01*
X167636587Y-60623655D01*
X167636587Y-60803793D01*
X167636587Y-60983932D01*
X167614814Y-60983932D01*
X167593042Y-60983932D01*
X167592212Y-60981749D01*
X167591217Y-60978085D01*
X167590305Y-60972564D01*
X167589479Y-60965222D01*
X167588741Y-60956090D01*
X167588094Y-60945202D01*
X167587539Y-60932593D01*
X167587080Y-60918294D01*
X167586789Y-60905956D01*
X167586603Y-60897974D01*
X167586391Y-60890982D01*
X167586161Y-60885145D01*
X167585923Y-60880626D01*
X167585682Y-60877590D01*
X167585449Y-60876203D01*
X167585342Y-60876169D01*
X167584560Y-60877501D01*
X167583046Y-60880084D01*
X167581022Y-60883538D01*
X167578865Y-60887221D01*
X167571517Y-60898661D01*
X167562927Y-60910141D01*
X167553459Y-60921250D01*
X167543476Y-60931577D01*
X167533342Y-60940710D01*
X167527525Y-60945307D01*
X167511827Y-60955902D01*
X167494918Y-60965133D01*
X167476765Y-60973013D01*
X167457339Y-60979554D01*
X167436610Y-60984766D01*
X167414546Y-60988662D01*
X167410586Y-60989204D01*
X167405854Y-60989683D01*
X167399601Y-60990106D01*
X167392177Y-60990467D01*
X167383932Y-60990759D01*
X167375217Y-60990978D01*
X167366380Y-60991116D01*
X167357771Y-60991168D01*
X167349741Y-60991128D01*
X167342638Y-60990991D01*
X167336814Y-60990750D01*
X167333519Y-60990500D01*
X167309980Y-60987408D01*
X167287698Y-60982964D01*
X167266568Y-60977131D01*
X167246486Y-60969869D01*
X167227346Y-60961141D01*
X167209044Y-60950907D01*
X167191475Y-60939129D01*
X167188786Y-60937145D01*
X167182979Y-60932522D01*
X167176388Y-60926802D01*
X167169358Y-60920324D01*
X167162236Y-60913428D01*
X167155366Y-60906453D01*
X167149094Y-60899739D01*
X167143767Y-60893626D01*
X167141114Y-60890317D01*
X167127747Y-60871600D01*
X167115873Y-60852182D01*
X167105414Y-60831896D01*
X167096291Y-60810576D01*
X167088427Y-60788055D01*
X167081742Y-60764166D01*
X167081586Y-60763536D01*
X167077332Y-60744591D01*
X167073970Y-60725669D01*
X167071449Y-60706352D01*
X167069716Y-60686226D01*
X167068721Y-60664872D01*
X167068559Y-60658170D01*
X167068734Y-60627710D01*
X167070471Y-60598300D01*
X167073773Y-60569921D01*
X167078642Y-60542548D01*
X167085083Y-60516162D01*
X167093099Y-60490739D01*
X167097696Y-60478392D01*
X167107570Y-60455537D01*
X167118716Y-60434070D01*
X167131099Y-60414011D01*
X167144685Y-60395380D01*
X167159441Y-60378197D01*
X167175331Y-60362483D01*
X167192321Y-60348256D01*
X167210378Y-60335538D01*
X167229467Y-60324349D01*
X167249554Y-60314707D01*
X167270604Y-60306634D01*
X167292585Y-60300150D01*
X167315460Y-60295273D01*
X167339197Y-60292025D01*
X167363760Y-60290426D01*
X167389116Y-60290495D01*
G37*
G36*
X168528890Y-61997088D02*
G01*
X168544694Y-61999132D01*
X168559474Y-62002233D01*
X168573546Y-62006462D01*
X168587225Y-62011892D01*
X168592155Y-62014173D01*
X168606660Y-62022160D01*
X168620003Y-62031596D01*
X168632109Y-62042381D01*
X168642901Y-62054417D01*
X168652303Y-62067603D01*
X168660240Y-62081840D01*
X168666637Y-62097029D01*
X168671416Y-62113070D01*
X168672916Y-62120007D01*
X168673715Y-62124265D01*
X168674354Y-62127912D01*
X168674760Y-62130500D01*
X168674865Y-62131492D01*
X168674643Y-62131918D01*
X168673839Y-62132242D01*
X168672250Y-62132473D01*
X168669672Y-62132621D01*
X168665902Y-62132695D01*
X168660734Y-62132704D01*
X168653966Y-62132659D01*
X168650575Y-62132626D01*
X168626284Y-62132374D01*
X168623791Y-62123863D01*
X168618709Y-62109604D01*
X168612200Y-62096575D01*
X168604305Y-62084813D01*
X168595064Y-62074354D01*
X168584518Y-62065234D01*
X168572705Y-62057491D01*
X168559668Y-62051161D01*
X168545446Y-62046280D01*
X168535566Y-62043898D01*
X168523591Y-62042004D01*
X168510902Y-62040993D01*
X168497832Y-62040834D01*
X168484715Y-62041494D01*
X168471884Y-62042941D01*
X168459671Y-62045143D01*
X168448411Y-62048069D01*
X168438436Y-62051685D01*
X168434208Y-62053655D01*
X168424825Y-62059277D01*
X168416255Y-62066118D01*
X168408777Y-62073895D01*
X168402668Y-62082323D01*
X168398714Y-62089893D01*
X168395911Y-62098145D01*
X168393967Y-62107534D01*
X168392922Y-62117491D01*
X168392819Y-62127445D01*
X168393698Y-62136829D01*
X168394879Y-62142600D01*
X168397913Y-62151421D01*
X168402266Y-62159542D01*
X168408020Y-62167035D01*
X168415259Y-62173972D01*
X168424066Y-62180425D01*
X168434523Y-62186464D01*
X168446713Y-62192162D01*
X168457055Y-62196259D01*
X168462528Y-62198231D01*
X168468224Y-62200155D01*
X168474385Y-62202102D01*
X168481254Y-62204144D01*
X168489075Y-62206351D01*
X168498090Y-62208793D01*
X168508542Y-62211543D01*
X168516476Y-62213593D01*
X168536144Y-62218862D01*
X168554049Y-62224121D01*
X168570319Y-62229421D01*
X168585080Y-62234815D01*
X168598460Y-62240355D01*
X168610586Y-62246095D01*
X168621585Y-62252086D01*
X168631584Y-62258382D01*
X168640351Y-62264752D01*
X168651470Y-62274450D01*
X168660872Y-62284891D01*
X168668605Y-62296142D01*
X168674720Y-62308272D01*
X168677656Y-62316071D01*
X168679569Y-62322108D01*
X168681039Y-62327541D01*
X168682134Y-62332810D01*
X168682921Y-62338355D01*
X168683467Y-62344614D01*
X168683837Y-62352028D01*
X168684022Y-62357902D01*
X168684183Y-62364955D01*
X168684230Y-62370550D01*
X168684142Y-62375119D01*
X168683900Y-62379092D01*
X168683483Y-62382901D01*
X168682873Y-62386977D01*
X168682594Y-62388634D01*
X168679008Y-62404322D01*
X168673815Y-62419041D01*
X168667051Y-62432760D01*
X168658751Y-62445446D01*
X168648952Y-62457068D01*
X168637688Y-62467593D01*
X168624997Y-62476991D01*
X168610913Y-62485228D01*
X168595473Y-62492274D01*
X168578712Y-62498096D01*
X168560666Y-62502662D01*
X168552882Y-62504168D01*
X168548449Y-62504920D01*
X168544442Y-62505507D01*
X168540510Y-62505953D01*
X168536306Y-62506281D01*
X168531480Y-62506515D01*
X168525683Y-62506679D01*
X168518568Y-62506795D01*
X168513166Y-62506856D01*
X168506162Y-62506911D01*
X168499628Y-62506933D01*
X168493846Y-62506924D01*
X168489101Y-62506885D01*
X168485677Y-62506817D01*
X168483858Y-62506721D01*
X168483852Y-62506720D01*
X168469317Y-62504738D01*
X168456310Y-62502427D01*
X168444482Y-62499696D01*
X168433484Y-62496453D01*
X168422969Y-62492607D01*
X168412588Y-62488065D01*
X168412257Y-62487909D01*
X168396891Y-62479649D01*
X168382876Y-62470065D01*
X168370213Y-62459157D01*
X168358902Y-62446928D01*
X168348943Y-62433378D01*
X168340338Y-62418506D01*
X168333767Y-62404031D01*
X168331811Y-62398725D01*
X168329718Y-62392310D01*
X168327638Y-62385325D01*
X168325722Y-62378308D01*
X168324122Y-62371796D01*
X168322989Y-62366327D01*
X168322730Y-62364757D01*
X168322131Y-62360738D01*
X168346964Y-62360750D01*
X168371798Y-62360762D01*
X168375355Y-62371861D01*
X168380999Y-62386769D01*
X168387976Y-62400379D01*
X168396346Y-62412794D01*
X168406172Y-62424115D01*
X168407172Y-62425126D01*
X168417974Y-62434740D01*
X168429713Y-62442886D01*
X168442465Y-62449593D01*
X168456304Y-62454891D01*
X168471306Y-62458808D01*
X168487546Y-62461375D01*
X168502705Y-62462531D01*
X168519727Y-62462645D01*
X168535925Y-62461534D01*
X168551186Y-62459231D01*
X168565395Y-62455769D01*
X168578439Y-62451181D01*
X168590204Y-62445499D01*
X168600575Y-62438756D01*
X168608295Y-62432132D01*
X168616017Y-62423396D01*
X168622226Y-62413773D01*
X168626957Y-62403173D01*
X168630240Y-62391509D01*
X168632109Y-62378692D01*
X168632608Y-62365939D01*
X168632286Y-62355626D01*
X168631372Y-62346705D01*
X168629781Y-62338744D01*
X168627425Y-62331313D01*
X168624218Y-62323981D01*
X168624158Y-62323860D01*
X168619045Y-62315430D01*
X168612285Y-62307315D01*
X168604118Y-62299758D01*
X168594786Y-62293004D01*
X168591652Y-62291086D01*
X168580120Y-62284962D01*
X168566774Y-62279044D01*
X168551685Y-62273359D01*
X168534921Y-62267934D01*
X168516552Y-62262792D01*
X168515057Y-62262405D01*
X168503854Y-62259511D01*
X168494278Y-62257020D01*
X168486120Y-62254875D01*
X168479175Y-62253019D01*
X168473232Y-62251396D01*
X168468087Y-62249949D01*
X168463529Y-62248619D01*
X168459353Y-62247352D01*
X168455350Y-62246089D01*
X168454066Y-62245674D01*
X168436906Y-62239732D01*
X168421526Y-62233597D01*
X168407819Y-62227214D01*
X168395678Y-62220527D01*
X168384998Y-62213479D01*
X168375670Y-62206014D01*
X168371337Y-62201965D01*
X168363079Y-62192907D01*
X168356440Y-62183516D01*
X168351266Y-62173483D01*
X168347402Y-62162500D01*
X168344694Y-62150258D01*
X168344330Y-62147976D01*
X168343643Y-62141868D01*
X168343206Y-62134635D01*
X168343024Y-62126899D01*
X168343103Y-62119282D01*
X168343450Y-62112407D01*
X168343935Y-62107788D01*
X168346949Y-62092868D01*
X168351582Y-62078859D01*
X168357776Y-62065800D01*
X168365472Y-62053730D01*
X168374611Y-62042688D01*
X168385134Y-62032713D01*
X168396983Y-62023845D01*
X168410099Y-62016123D01*
X168424422Y-62009586D01*
X168439895Y-62004272D01*
X168456458Y-62000222D01*
X168474052Y-61997474D01*
X168492619Y-61996068D01*
X168511748Y-61996031D01*
X168528890Y-61997088D01*
G37*
G36*
X168952523Y-61997088D02*
G01*
X168968327Y-61999132D01*
X168983106Y-62002233D01*
X168997178Y-62006462D01*
X169010858Y-62011892D01*
X169015787Y-62014173D01*
X169030292Y-62022160D01*
X169043636Y-62031596D01*
X169055741Y-62042381D01*
X169066533Y-62054417D01*
X169075936Y-62067603D01*
X169083873Y-62081840D01*
X169090269Y-62097029D01*
X169095048Y-62113070D01*
X169096549Y-62120007D01*
X169097347Y-62124265D01*
X169097987Y-62127912D01*
X169098393Y-62130500D01*
X169098498Y-62131492D01*
X169098275Y-62131918D01*
X169097472Y-62132242D01*
X169095883Y-62132473D01*
X169093305Y-62132621D01*
X169089534Y-62132695D01*
X169084367Y-62132704D01*
X169077599Y-62132659D01*
X169074208Y-62132626D01*
X169049917Y-62132374D01*
X169047423Y-62123863D01*
X169042342Y-62109604D01*
X169035833Y-62096575D01*
X169027938Y-62084813D01*
X169018697Y-62074354D01*
X169008150Y-62065234D01*
X168996338Y-62057491D01*
X168983301Y-62051161D01*
X168969079Y-62046280D01*
X168959199Y-62043898D01*
X168947224Y-62042004D01*
X168934535Y-62040993D01*
X168921465Y-62040834D01*
X168908348Y-62041494D01*
X168895516Y-62042941D01*
X168883304Y-62045143D01*
X168872044Y-62048069D01*
X168862069Y-62051685D01*
X168857841Y-62053655D01*
X168848458Y-62059277D01*
X168839888Y-62066118D01*
X168832410Y-62073895D01*
X168826301Y-62082323D01*
X168822346Y-62089893D01*
X168819544Y-62098145D01*
X168817600Y-62107534D01*
X168816555Y-62117491D01*
X168816452Y-62127445D01*
X168817330Y-62136829D01*
X168818512Y-62142600D01*
X168821546Y-62151421D01*
X168825899Y-62159542D01*
X168831653Y-62167035D01*
X168838892Y-62173972D01*
X168847699Y-62180425D01*
X168858156Y-62186464D01*
X168870346Y-62192162D01*
X168880688Y-62196259D01*
X168886161Y-62198231D01*
X168891857Y-62200155D01*
X168898018Y-62202102D01*
X168904887Y-62204144D01*
X168912708Y-62206351D01*
X168921723Y-62208793D01*
X168932175Y-62211543D01*
X168940109Y-62213593D01*
X168959777Y-62218862D01*
X168977682Y-62224121D01*
X168993952Y-62229421D01*
X169008713Y-62234815D01*
X169022093Y-62240355D01*
X169034219Y-62246095D01*
X169045218Y-62252086D01*
X169055217Y-62258382D01*
X169063983Y-62264752D01*
X169075103Y-62274450D01*
X169084504Y-62284891D01*
X169092238Y-62296142D01*
X169098353Y-62308272D01*
X169101289Y-62316071D01*
X169103201Y-62322108D01*
X169104672Y-62327541D01*
X169105767Y-62332810D01*
X169106554Y-62338355D01*
X169107099Y-62344614D01*
X169107470Y-62352028D01*
X169107655Y-62357902D01*
X169107816Y-62364955D01*
X169107863Y-62370550D01*
X169107775Y-62375119D01*
X169107533Y-62379092D01*
X169107116Y-62382901D01*
X169106505Y-62386977D01*
X169106227Y-62388634D01*
X169102641Y-62404322D01*
X169097448Y-62419041D01*
X169090684Y-62432760D01*
X169082384Y-62445446D01*
X169072584Y-62457068D01*
X169061321Y-62467593D01*
X169048630Y-62476991D01*
X169034546Y-62485228D01*
X169019106Y-62492274D01*
X169002345Y-62498096D01*
X168984299Y-62502662D01*
X168976514Y-62504168D01*
X168972082Y-62504920D01*
X168968075Y-62505507D01*
X168964143Y-62505953D01*
X168959939Y-62506281D01*
X168955113Y-62506515D01*
X168949316Y-62506679D01*
X168942200Y-62506795D01*
X168936799Y-62506856D01*
X168929795Y-62506911D01*
X168923260Y-62506933D01*
X168917479Y-62506924D01*
X168912734Y-62506885D01*
X168909310Y-62506817D01*
X168907491Y-62506721D01*
X168907485Y-62506720D01*
X168892950Y-62504738D01*
X168879942Y-62502427D01*
X168868114Y-62499696D01*
X168857117Y-62496453D01*
X168846602Y-62492607D01*
X168836220Y-62488065D01*
X168835890Y-62487909D01*
X168820524Y-62479649D01*
X168806509Y-62470065D01*
X168793846Y-62459157D01*
X168782534Y-62446928D01*
X168772576Y-62433378D01*
X168763971Y-62418506D01*
X168757399Y-62404031D01*
X168755444Y-62398725D01*
X168753350Y-62392310D01*
X168751270Y-62385325D01*
X168749355Y-62378308D01*
X168747755Y-62371796D01*
X168746622Y-62366327D01*
X168746363Y-62364757D01*
X168745764Y-62360738D01*
X168770597Y-62360750D01*
X168795430Y-62360762D01*
X168798988Y-62371861D01*
X168804632Y-62386769D01*
X168811608Y-62400379D01*
X168819979Y-62412794D01*
X168829805Y-62424115D01*
X168830805Y-62425126D01*
X168841606Y-62434740D01*
X168853346Y-62442886D01*
X168866098Y-62449593D01*
X168879937Y-62454891D01*
X168894939Y-62458808D01*
X168911178Y-62461375D01*
X168926338Y-62462531D01*
X168943360Y-62462645D01*
X168959558Y-62461534D01*
X168974819Y-62459231D01*
X168989028Y-62455769D01*
X169002072Y-62451181D01*
X169013836Y-62445499D01*
X169024207Y-62438756D01*
X169031928Y-62432132D01*
X169039649Y-62423396D01*
X169045859Y-62413773D01*
X169050589Y-62403173D01*
X169053873Y-62391509D01*
X169055742Y-62378692D01*
X169056241Y-62365939D01*
X169055918Y-62355626D01*
X169055005Y-62346705D01*
X169053413Y-62338744D01*
X169051057Y-62331313D01*
X169047851Y-62323981D01*
X169047791Y-62323860D01*
X169042678Y-62315430D01*
X169035918Y-62307315D01*
X169027751Y-62299758D01*
X169018419Y-62293004D01*
X169015284Y-62291086D01*
X169003752Y-62284962D01*
X168990407Y-62279044D01*
X168975318Y-62273359D01*
X168958554Y-62267934D01*
X168940185Y-62262792D01*
X168938690Y-62262405D01*
X168927487Y-62259511D01*
X168917911Y-62257020D01*
X168909753Y-62254875D01*
X168902807Y-62253019D01*
X168896865Y-62251396D01*
X168891719Y-62249949D01*
X168887162Y-62248619D01*
X168882986Y-62247352D01*
X168878983Y-62246089D01*
X168877698Y-62245674D01*
X168860539Y-62239732D01*
X168845158Y-62233597D01*
X168831452Y-62227214D01*
X168819311Y-62220527D01*
X168808630Y-62213479D01*
X168799303Y-62206014D01*
X168794969Y-62201965D01*
X168786712Y-62192907D01*
X168780073Y-62183516D01*
X168774899Y-62173483D01*
X168771035Y-62162500D01*
X168768327Y-62150258D01*
X168767963Y-62147976D01*
X168767276Y-62141868D01*
X168766838Y-62134635D01*
X168766656Y-62126899D01*
X168766736Y-62119282D01*
X168767083Y-62112407D01*
X168767568Y-62107788D01*
X168770581Y-62092868D01*
X168775214Y-62078859D01*
X168781408Y-62065800D01*
X168789104Y-62053730D01*
X168798243Y-62042688D01*
X168808767Y-62032713D01*
X168820616Y-62023845D01*
X168833731Y-62016123D01*
X168848055Y-62009586D01*
X168863528Y-62004272D01*
X168880090Y-62000222D01*
X168897685Y-61997474D01*
X168916252Y-61996068D01*
X168935380Y-61996031D01*
X168952523Y-61997088D01*
G37*
G36*
X169719514Y-61803389D02*
G01*
X169738503Y-61805604D01*
X169739134Y-61805700D01*
X169760070Y-61809721D01*
X169779858Y-61815171D01*
X169798470Y-61822030D01*
X169815873Y-61830278D01*
X169832038Y-61839895D01*
X169846934Y-61850861D01*
X169860531Y-61863157D01*
X169872799Y-61876762D01*
X169883705Y-61891657D01*
X169891702Y-61904984D01*
X169897461Y-61916671D01*
X169902636Y-61929415D01*
X169907047Y-61942655D01*
X169910511Y-61955833D01*
X169912847Y-61968391D01*
X169913236Y-61971384D01*
X169913873Y-61976821D01*
X169886493Y-61976821D01*
X169859113Y-61976821D01*
X169857396Y-61969493D01*
X169852627Y-61952887D01*
X169846364Y-61937289D01*
X169838667Y-61922778D01*
X169829593Y-61909431D01*
X169819204Y-61897328D01*
X169807559Y-61886546D01*
X169794716Y-61877164D01*
X169782026Y-61869903D01*
X169772051Y-61865476D01*
X169760570Y-61861437D01*
X169747945Y-61857891D01*
X169734539Y-61854939D01*
X169721654Y-61852813D01*
X169717237Y-61852371D01*
X169711328Y-61852025D01*
X169704305Y-61851777D01*
X169696546Y-61851626D01*
X169688430Y-61851572D01*
X169680335Y-61851617D01*
X169672639Y-61851760D01*
X169665720Y-61852002D01*
X169659956Y-61852344D01*
X169655934Y-61852754D01*
X169638034Y-61855870D01*
X169621706Y-61859985D01*
X169606904Y-61865124D01*
X169593580Y-61871308D01*
X169581689Y-61878562D01*
X169571182Y-61886909D01*
X169562014Y-61896372D01*
X169558313Y-61900998D01*
X169551001Y-61911976D01*
X169545218Y-61923528D01*
X169540911Y-61935832D01*
X169538025Y-61949060D01*
X169536509Y-61963390D01*
X169536232Y-61973556D01*
X169536739Y-61987450D01*
X169538301Y-61999939D01*
X169540998Y-62011240D01*
X169544908Y-62021571D01*
X169550113Y-62031149D01*
X169556692Y-62040190D01*
X169563668Y-62047860D01*
X169572803Y-62056136D01*
X169583030Y-62063632D01*
X169594640Y-62070547D01*
X169603657Y-62075106D01*
X169611466Y-62078704D01*
X169619328Y-62082089D01*
X169627443Y-62085327D01*
X169636014Y-62088484D01*
X169645242Y-62091626D01*
X169655329Y-62094820D01*
X169666476Y-62098132D01*
X169678884Y-62101627D01*
X169692756Y-62105373D01*
X169707204Y-62109155D01*
X169729989Y-62115320D01*
X169751014Y-62121590D01*
X169770410Y-62128021D01*
X169788308Y-62134669D01*
X169804838Y-62141588D01*
X169820131Y-62148833D01*
X169834318Y-62156460D01*
X169847529Y-62164524D01*
X169859896Y-62173079D01*
X169861541Y-62174300D01*
X169875236Y-62185478D01*
X169887213Y-62197276D01*
X169897527Y-62209794D01*
X169906233Y-62223131D01*
X169913384Y-62237387D01*
X169919035Y-62252663D01*
X169923242Y-62269059D01*
X169926058Y-62286675D01*
X169926806Y-62294073D01*
X169927683Y-62314146D01*
X169926835Y-62333473D01*
X169924291Y-62352007D01*
X169920079Y-62369705D01*
X169914230Y-62386521D01*
X169906772Y-62402408D01*
X169897734Y-62417323D01*
X169887145Y-62431219D01*
X169875036Y-62444051D01*
X169861433Y-62455775D01*
X169846368Y-62466344D01*
X169829869Y-62475713D01*
X169811965Y-62483837D01*
X169802504Y-62487415D01*
X169787966Y-62491978D01*
X169771747Y-62495967D01*
X169753974Y-62499352D01*
X169741039Y-62501298D01*
X169736855Y-62501724D01*
X169731111Y-62502105D01*
X169724138Y-62502436D01*
X169716270Y-62502710D01*
X169707835Y-62502924D01*
X169699167Y-62503072D01*
X169690597Y-62503148D01*
X169682455Y-62503147D01*
X169675073Y-62503064D01*
X169668782Y-62502893D01*
X169663915Y-62502630D01*
X169663027Y-62502555D01*
X169640080Y-62499753D01*
X169618520Y-62495699D01*
X169598297Y-62490372D01*
X169579363Y-62483751D01*
X169561667Y-62475817D01*
X169545163Y-62466548D01*
X169529801Y-62455924D01*
X169515531Y-62443925D01*
X169509748Y-62438365D01*
X169496735Y-62424037D01*
X169485230Y-62408577D01*
X169475228Y-62391974D01*
X169466722Y-62374219D01*
X169459709Y-62355305D01*
X169459387Y-62354297D01*
X169457412Y-62347649D01*
X169455458Y-62340342D01*
X169453655Y-62332922D01*
X169452133Y-62325934D01*
X169451020Y-62319923D01*
X169450661Y-62317477D01*
X169450021Y-62312512D01*
X169477415Y-62312512D01*
X169504809Y-62312512D01*
X169505985Y-62317950D01*
X169508547Y-62327733D01*
X169512127Y-62338434D01*
X169516508Y-62349561D01*
X169521474Y-62360623D01*
X169526809Y-62371129D01*
X169532295Y-62380587D01*
X169536074Y-62386270D01*
X169545371Y-62397917D01*
X169556178Y-62408967D01*
X169568138Y-62419113D01*
X169580893Y-62428053D01*
X169593524Y-62435201D01*
X169609485Y-62442192D01*
X169626682Y-62447845D01*
X169645001Y-62452144D01*
X169664325Y-62455074D01*
X169684538Y-62456617D01*
X169705525Y-62456760D01*
X169727170Y-62455484D01*
X169734420Y-62454751D01*
X169753216Y-62451948D01*
X169770742Y-62447883D01*
X169786966Y-62442579D01*
X169801857Y-62436060D01*
X169815384Y-62428348D01*
X169827515Y-62419466D01*
X169838217Y-62409439D01*
X169847461Y-62398289D01*
X169855214Y-62386040D01*
X169861444Y-62372714D01*
X169866121Y-62358336D01*
X169866354Y-62357429D01*
X169869198Y-62342944D01*
X169870683Y-62327599D01*
X169870813Y-62311842D01*
X169869595Y-62296122D01*
X169867034Y-62280887D01*
X169865292Y-62273742D01*
X169863202Y-62267458D01*
X169860194Y-62260310D01*
X169856562Y-62252889D01*
X169852599Y-62245783D01*
X169848602Y-62239582D01*
X169847442Y-62237990D01*
X169839299Y-62228381D01*
X169829688Y-62219241D01*
X169818561Y-62210546D01*
X169805870Y-62202270D01*
X169791570Y-62194390D01*
X169775612Y-62186881D01*
X169757950Y-62179716D01*
X169738536Y-62172873D01*
X169717323Y-62166326D01*
X169703924Y-62162586D01*
X169696408Y-62160564D01*
X169687843Y-62158259D01*
X169679009Y-62155883D01*
X169670684Y-62153644D01*
X169665627Y-62152284D01*
X169642009Y-62145525D01*
X169620212Y-62138432D01*
X169600187Y-62130975D01*
X169581888Y-62123129D01*
X169565271Y-62114865D01*
X169550287Y-62106157D01*
X169536890Y-62096977D01*
X169525035Y-62087299D01*
X169514674Y-62077094D01*
X169505761Y-62066337D01*
X169498251Y-62054999D01*
X169497587Y-62053854D01*
X169492049Y-62042730D01*
X169487347Y-62030318D01*
X169483629Y-62017092D01*
X169481044Y-62003526D01*
X169480512Y-61999463D01*
X169479939Y-61992483D01*
X169479662Y-61984329D01*
X169479667Y-61975497D01*
X169479937Y-61966483D01*
X169480455Y-61957783D01*
X169481207Y-61949894D01*
X169482176Y-61943310D01*
X169482348Y-61942421D01*
X169486746Y-61925149D01*
X169492762Y-61908827D01*
X169500356Y-61893498D01*
X169509487Y-61879204D01*
X169520115Y-61865987D01*
X169532199Y-61853889D01*
X169545699Y-61842954D01*
X169560574Y-61833223D01*
X169576783Y-61824738D01*
X169594286Y-61817543D01*
X169605650Y-61813783D01*
X169622794Y-61809342D01*
X169641158Y-61805955D01*
X169660377Y-61803644D01*
X169680086Y-61802431D01*
X169699920Y-61802339D01*
X169719514Y-61803389D01*
G37*
G36*
X165063112Y-61996019D02*
G01*
X165078358Y-61996701D01*
X165092159Y-61997900D01*
X165104908Y-61999677D01*
X165116994Y-62002091D01*
X165128808Y-62005201D01*
X165134033Y-62006809D01*
X165148098Y-62011980D01*
X165160722Y-62018058D01*
X165172204Y-62025221D01*
X165182848Y-62033643D01*
X165187646Y-62038086D01*
X165196236Y-62047272D01*
X165203631Y-62057076D01*
X165209936Y-62067711D01*
X165215251Y-62079386D01*
X165219680Y-62092313D01*
X165223326Y-62106703D01*
X165224954Y-62114880D01*
X165225167Y-62116151D01*
X165225361Y-62117600D01*
X165225539Y-62119317D01*
X165225702Y-62121389D01*
X165225850Y-62123906D01*
X165225985Y-62126955D01*
X165226109Y-62130626D01*
X165226221Y-62135006D01*
X165226325Y-62140185D01*
X165226420Y-62146252D01*
X165226508Y-62153294D01*
X165226590Y-62161400D01*
X165226667Y-62170660D01*
X165226741Y-62181160D01*
X165226812Y-62192991D01*
X165226883Y-62206240D01*
X165226953Y-62220997D01*
X165227025Y-62237349D01*
X165227099Y-62255386D01*
X165227177Y-62275195D01*
X165227204Y-62282253D01*
X165227284Y-62302990D01*
X165227359Y-62321936D01*
X165227433Y-62339189D01*
X165227507Y-62354849D01*
X165227584Y-62369015D01*
X165227666Y-62381787D01*
X165227755Y-62393264D01*
X165227854Y-62403546D01*
X165227966Y-62412731D01*
X165228092Y-62420920D01*
X165228235Y-62428211D01*
X165228398Y-62434705D01*
X165228582Y-62440500D01*
X165228790Y-62445696D01*
X165229025Y-62450392D01*
X165229289Y-62454688D01*
X165229584Y-62458682D01*
X165229913Y-62462475D01*
X165230278Y-62466166D01*
X165230681Y-62469854D01*
X165231125Y-62473638D01*
X165231612Y-62477619D01*
X165231930Y-62480180D01*
X165232563Y-62485277D01*
X165233103Y-62489681D01*
X165233512Y-62493065D01*
X165233750Y-62495102D01*
X165233795Y-62495546D01*
X165232901Y-62495731D01*
X165230427Y-62495866D01*
X165226684Y-62495953D01*
X165221981Y-62495995D01*
X165216629Y-62495995D01*
X165210938Y-62495957D01*
X165205218Y-62495884D01*
X165199780Y-62495779D01*
X165194934Y-62495644D01*
X165190990Y-62495484D01*
X165188259Y-62495301D01*
X165187051Y-62495099D01*
X165187024Y-62495074D01*
X165186208Y-62492935D01*
X165185310Y-62489149D01*
X165184360Y-62483960D01*
X165183391Y-62477610D01*
X165182433Y-62470340D01*
X165181517Y-62462394D01*
X165180674Y-62454012D01*
X165179936Y-62445438D01*
X165179334Y-62436914D01*
X165179163Y-62434023D01*
X165178476Y-62421730D01*
X165173947Y-62429701D01*
X165168744Y-62438306D01*
X165163425Y-62445856D01*
X165157413Y-62453131D01*
X165153197Y-62457724D01*
X165141257Y-62468986D01*
X165128121Y-62478804D01*
X165113778Y-62487182D01*
X165098221Y-62494125D01*
X165081439Y-62499637D01*
X165063423Y-62503722D01*
X165048872Y-62505878D01*
X165042097Y-62506485D01*
X165034081Y-62506904D01*
X165025294Y-62507136D01*
X165016205Y-62507181D01*
X165007283Y-62507040D01*
X164998997Y-62506715D01*
X164991817Y-62506205D01*
X164987936Y-62505771D01*
X164970078Y-62502548D01*
X164953335Y-62497879D01*
X164937752Y-62491802D01*
X164923375Y-62484357D01*
X164910249Y-62475582D01*
X164898419Y-62465517D01*
X164887928Y-62454199D01*
X164878823Y-62441667D01*
X164871149Y-62427961D01*
X164864950Y-62413119D01*
X164860271Y-62397180D01*
X164859829Y-62395266D01*
X164857605Y-62382268D01*
X164856479Y-62368388D01*
X164856454Y-62360873D01*
X164907881Y-62360873D01*
X164908764Y-62373888D01*
X164911027Y-62386429D01*
X164911306Y-62387549D01*
X164915525Y-62400419D01*
X164921296Y-62412265D01*
X164928544Y-62423026D01*
X164937193Y-62432641D01*
X164947168Y-62441046D01*
X164958391Y-62448181D01*
X164970789Y-62453985D01*
X164984284Y-62458394D01*
X164998801Y-62461348D01*
X165002593Y-62461854D01*
X165007199Y-62462211D01*
X165013243Y-62462396D01*
X165020283Y-62462419D01*
X165027874Y-62462292D01*
X165035573Y-62462027D01*
X165042937Y-62461635D01*
X165049522Y-62461127D01*
X165054884Y-62460514D01*
X165054889Y-62460514D01*
X165072103Y-62457319D01*
X165087911Y-62452867D01*
X165102341Y-62447133D01*
X165115424Y-62440090D01*
X165127188Y-62431714D01*
X165137663Y-62421977D01*
X165146879Y-62410854D01*
X165154864Y-62398320D01*
X165161648Y-62384348D01*
X165167261Y-62368913D01*
X165170016Y-62359183D01*
X165172183Y-62349974D01*
X165174026Y-62340415D01*
X165175570Y-62330269D01*
X165176842Y-62319301D01*
X165177866Y-62307274D01*
X165178669Y-62293951D01*
X165179275Y-62279097D01*
X165179509Y-62271142D01*
X165180135Y-62247265D01*
X165117841Y-62247275D01*
X165102591Y-62247294D01*
X165089061Y-62247355D01*
X165077079Y-62247466D01*
X165066475Y-62247639D01*
X165057078Y-62247885D01*
X165048715Y-62248214D01*
X165041217Y-62248636D01*
X165034411Y-62249163D01*
X165028127Y-62249804D01*
X165022194Y-62250571D01*
X165016440Y-62251474D01*
X165010695Y-62252524D01*
X165004786Y-62253731D01*
X165001318Y-62254484D01*
X164985185Y-62258710D01*
X164970655Y-62263906D01*
X164957697Y-62270095D01*
X164946277Y-62277298D01*
X164936363Y-62285539D01*
X164927921Y-62294839D01*
X164920920Y-62305221D01*
X164917513Y-62311734D01*
X164913193Y-62322813D01*
X164910126Y-62334952D01*
X164908345Y-62347766D01*
X164907881Y-62360873D01*
X164856454Y-62360873D01*
X164856431Y-62354094D01*
X164857440Y-62339857D01*
X164859483Y-62326146D01*
X164862540Y-62313430D01*
X164863719Y-62309676D01*
X164869247Y-62295732D01*
X164876156Y-62282976D01*
X164884599Y-62271160D01*
X164894258Y-62260502D01*
X164905430Y-62250516D01*
X164917818Y-62241582D01*
X164931490Y-62233672D01*
X164946512Y-62226761D01*
X164962950Y-62220821D01*
X164980871Y-62215824D01*
X165000341Y-62211744D01*
X165021427Y-62208553D01*
X165021871Y-62208497D01*
X165028535Y-62207714D01*
X165035185Y-62207041D01*
X165042015Y-62206470D01*
X165049218Y-62205993D01*
X165056989Y-62205605D01*
X165065521Y-62205297D01*
X165075008Y-62205062D01*
X165085645Y-62204894D01*
X165097624Y-62204785D01*
X165111140Y-62204727D01*
X165123595Y-62204713D01*
X165178004Y-62204713D01*
X165178004Y-62171212D01*
X165177982Y-62160923D01*
X165177904Y-62152269D01*
X165177751Y-62144994D01*
X165177503Y-62138844D01*
X165177141Y-62133563D01*
X165176646Y-62128896D01*
X165176000Y-62124586D01*
X165175182Y-62120378D01*
X165174174Y-62116017D01*
X165173731Y-62114244D01*
X165169593Y-62101435D01*
X165163988Y-62089812D01*
X165156932Y-62079391D01*
X165148444Y-62070185D01*
X165138539Y-62062209D01*
X165127235Y-62055478D01*
X165114550Y-62050007D01*
X165100499Y-62045810D01*
X165091434Y-62043911D01*
X165080560Y-62042366D01*
X165068563Y-62041362D01*
X165055987Y-62040901D01*
X165043375Y-62040987D01*
X165031270Y-62041624D01*
X165020216Y-62042815D01*
X165016282Y-62043435D01*
X165005566Y-62045724D01*
X164995240Y-62048733D01*
X164985947Y-62052265D01*
X164983486Y-62053384D01*
X164973504Y-62058793D01*
X164964643Y-62065062D01*
X164956804Y-62072332D01*
X164949885Y-62080743D01*
X164943786Y-62090436D01*
X164938406Y-62101550D01*
X164933645Y-62114227D01*
X164929401Y-62128605D01*
X164929339Y-62128844D01*
X164928281Y-62132878D01*
X164903973Y-62132626D01*
X164879664Y-62132374D01*
X164879964Y-62129064D01*
X164881100Y-62121057D01*
X164883076Y-62111971D01*
X164885734Y-62102335D01*
X164888910Y-62092674D01*
X164892446Y-62083514D01*
X164896179Y-62075382D01*
X164896658Y-62074451D01*
X164904919Y-62060585D01*
X164914518Y-62048049D01*
X164925446Y-62036848D01*
X164937689Y-62026986D01*
X164951237Y-62018471D01*
X164966079Y-62011306D01*
X164982202Y-62005498D01*
X164999596Y-62001051D01*
X165018248Y-61997971D01*
X165038149Y-61996264D01*
X165059285Y-61995935D01*
X165063112Y-61996019D01*
G37*
G36*
X168072985Y-61996019D02*
G01*
X168088231Y-61996701D01*
X168102032Y-61997900D01*
X168114781Y-61999677D01*
X168126867Y-62002091D01*
X168138682Y-62005201D01*
X168143906Y-62006809D01*
X168157971Y-62011980D01*
X168170595Y-62018058D01*
X168182077Y-62025221D01*
X168192721Y-62033643D01*
X168197519Y-62038086D01*
X168206109Y-62047272D01*
X168213504Y-62057076D01*
X168219809Y-62067711D01*
X168225124Y-62079386D01*
X168229553Y-62092313D01*
X168233199Y-62106703D01*
X168234827Y-62114880D01*
X168235040Y-62116151D01*
X168235234Y-62117600D01*
X168235412Y-62119317D01*
X168235575Y-62121389D01*
X168235723Y-62123906D01*
X168235858Y-62126955D01*
X168235982Y-62130626D01*
X168236095Y-62135006D01*
X168236198Y-62140185D01*
X168236293Y-62146252D01*
X168236381Y-62153294D01*
X168236463Y-62161400D01*
X168236540Y-62170660D01*
X168236614Y-62181160D01*
X168236686Y-62192991D01*
X168236756Y-62206240D01*
X168236826Y-62220997D01*
X168236898Y-62237349D01*
X168236972Y-62255386D01*
X168237050Y-62275195D01*
X168237077Y-62282253D01*
X168237157Y-62302990D01*
X168237232Y-62321936D01*
X168237306Y-62339189D01*
X168237380Y-62354849D01*
X168237457Y-62369015D01*
X168237539Y-62381787D01*
X168237628Y-62393264D01*
X168237727Y-62403546D01*
X168237839Y-62412731D01*
X168237965Y-62420920D01*
X168238108Y-62428211D01*
X168238271Y-62434705D01*
X168238455Y-62440500D01*
X168238664Y-62445696D01*
X168238899Y-62450392D01*
X168239162Y-62454688D01*
X168239457Y-62458682D01*
X168239786Y-62462475D01*
X168240151Y-62466166D01*
X168240554Y-62469854D01*
X168240998Y-62473638D01*
X168241485Y-62477619D01*
X168241803Y-62480180D01*
X168242436Y-62485277D01*
X168242976Y-62489681D01*
X168243385Y-62493065D01*
X168243623Y-62495102D01*
X168243668Y-62495546D01*
X168242774Y-62495731D01*
X168240300Y-62495866D01*
X168236557Y-62495953D01*
X168231854Y-62495995D01*
X168226502Y-62495995D01*
X168220811Y-62495957D01*
X168215091Y-62495884D01*
X168209653Y-62495779D01*
X168204807Y-62495644D01*
X168200863Y-62495484D01*
X168198132Y-62495301D01*
X168196924Y-62495099D01*
X168196897Y-62495074D01*
X168196081Y-62492935D01*
X168195183Y-62489149D01*
X168194234Y-62483960D01*
X168193264Y-62477610D01*
X168192306Y-62470340D01*
X168191390Y-62462394D01*
X168190547Y-62454012D01*
X168189809Y-62445438D01*
X168189207Y-62436914D01*
X168189036Y-62434023D01*
X168188349Y-62421730D01*
X168183820Y-62429701D01*
X168178617Y-62438306D01*
X168173298Y-62445856D01*
X168167286Y-62453131D01*
X168163071Y-62457724D01*
X168151130Y-62468986D01*
X168137994Y-62478804D01*
X168123651Y-62487182D01*
X168108094Y-62494125D01*
X168091312Y-62499637D01*
X168073296Y-62503722D01*
X168058745Y-62505878D01*
X168051970Y-62506485D01*
X168043954Y-62506904D01*
X168035167Y-62507136D01*
X168026078Y-62507181D01*
X168017156Y-62507040D01*
X168008870Y-62506715D01*
X168001690Y-62506205D01*
X167997809Y-62505771D01*
X167979951Y-62502548D01*
X167963208Y-62497879D01*
X167947625Y-62491802D01*
X167933249Y-62484357D01*
X167920122Y-62475582D01*
X167908292Y-62465517D01*
X167897801Y-62454199D01*
X167888696Y-62441667D01*
X167881022Y-62427961D01*
X167874823Y-62413119D01*
X167870144Y-62397180D01*
X167869702Y-62395266D01*
X167867478Y-62382268D01*
X167866352Y-62368388D01*
X167866327Y-62360873D01*
X167917754Y-62360873D01*
X167918637Y-62373888D01*
X167920900Y-62386429D01*
X167921179Y-62387549D01*
X167925398Y-62400419D01*
X167931169Y-62412265D01*
X167938417Y-62423026D01*
X167947067Y-62432641D01*
X167957041Y-62441046D01*
X167968265Y-62448181D01*
X167980662Y-62453985D01*
X167994157Y-62458394D01*
X168008674Y-62461348D01*
X168012466Y-62461854D01*
X168017072Y-62462211D01*
X168023116Y-62462396D01*
X168030156Y-62462419D01*
X168037747Y-62462292D01*
X168045446Y-62462027D01*
X168052810Y-62461635D01*
X168059395Y-62461127D01*
X168064757Y-62460514D01*
X168064762Y-62460514D01*
X168081976Y-62457319D01*
X168097784Y-62452867D01*
X168112214Y-62447133D01*
X168125297Y-62440090D01*
X168137061Y-62431714D01*
X168147536Y-62421977D01*
X168156752Y-62410854D01*
X168164737Y-62398320D01*
X168171521Y-62384348D01*
X168177134Y-62368913D01*
X168179889Y-62359183D01*
X168182048Y-62350011D01*
X168183885Y-62340498D01*
X168185424Y-62330408D01*
X168186692Y-62319505D01*
X168187714Y-62307552D01*
X168188515Y-62294311D01*
X168189121Y-62279547D01*
X168189368Y-62271142D01*
X168189991Y-62247265D01*
X168127705Y-62247275D01*
X168112456Y-62247294D01*
X168098926Y-62247355D01*
X168086945Y-62247466D01*
X168076342Y-62247639D01*
X168066945Y-62247885D01*
X168058582Y-62248214D01*
X168051084Y-62248636D01*
X168044279Y-62249163D01*
X168037995Y-62249805D01*
X168032062Y-62250572D01*
X168026307Y-62251475D01*
X168020561Y-62252525D01*
X168014652Y-62253732D01*
X168011191Y-62254484D01*
X167995058Y-62258710D01*
X167980528Y-62263906D01*
X167967570Y-62270095D01*
X167956150Y-62277298D01*
X167946236Y-62285539D01*
X167937794Y-62294839D01*
X167930793Y-62305221D01*
X167927386Y-62311734D01*
X167923066Y-62322813D01*
X167919999Y-62334952D01*
X167918218Y-62347766D01*
X167917754Y-62360873D01*
X167866327Y-62360873D01*
X167866304Y-62354094D01*
X167867313Y-62339857D01*
X167869356Y-62326146D01*
X167872413Y-62313430D01*
X167873592Y-62309676D01*
X167879120Y-62295732D01*
X167886029Y-62282976D01*
X167894472Y-62271160D01*
X167904131Y-62260502D01*
X167915303Y-62250516D01*
X167927691Y-62241582D01*
X167941363Y-62233672D01*
X167956385Y-62226761D01*
X167972823Y-62220821D01*
X167990744Y-62215824D01*
X168010214Y-62211744D01*
X168031300Y-62208553D01*
X168031744Y-62208497D01*
X168038408Y-62207714D01*
X168045058Y-62207041D01*
X168051888Y-62206470D01*
X168059091Y-62205993D01*
X168066862Y-62205605D01*
X168075394Y-62205297D01*
X168084881Y-62205062D01*
X168095518Y-62204894D01*
X168107497Y-62204785D01*
X168121013Y-62204727D01*
X168133468Y-62204713D01*
X168187877Y-62204713D01*
X168187877Y-62171212D01*
X168187855Y-62160923D01*
X168187777Y-62152269D01*
X168187624Y-62144994D01*
X168187376Y-62138844D01*
X168187014Y-62133563D01*
X168186519Y-62128896D01*
X168185873Y-62124586D01*
X168185055Y-62120378D01*
X168184047Y-62116017D01*
X168183604Y-62114244D01*
X168179466Y-62101435D01*
X168173861Y-62089812D01*
X168166805Y-62079391D01*
X168158317Y-62070185D01*
X168148412Y-62062209D01*
X168137108Y-62055478D01*
X168124423Y-62050007D01*
X168110372Y-62045810D01*
X168101307Y-62043911D01*
X168090433Y-62042366D01*
X168078436Y-62041362D01*
X168065860Y-62040901D01*
X168053248Y-62040987D01*
X168041143Y-62041624D01*
X168030089Y-62042815D01*
X168026155Y-62043435D01*
X168015439Y-62045724D01*
X168005113Y-62048733D01*
X167995821Y-62052265D01*
X167993360Y-62053384D01*
X167983377Y-62058793D01*
X167974516Y-62065062D01*
X167966677Y-62072332D01*
X167959758Y-62080743D01*
X167953659Y-62090436D01*
X167948279Y-62101550D01*
X167943518Y-62114227D01*
X167939275Y-62128605D01*
X167939212Y-62128844D01*
X167938154Y-62132878D01*
X167913846Y-62132626D01*
X167889537Y-62132374D01*
X167889837Y-62129064D01*
X167890973Y-62121057D01*
X167892949Y-62111971D01*
X167895607Y-62102335D01*
X167898783Y-62092674D01*
X167902319Y-62083514D01*
X167906052Y-62075382D01*
X167906531Y-62074451D01*
X167914792Y-62060585D01*
X167924392Y-62048049D01*
X167935319Y-62036848D01*
X167947562Y-62026986D01*
X167961110Y-62018471D01*
X167975952Y-62011306D01*
X167992075Y-62005498D01*
X168009469Y-62001051D01*
X168028121Y-61997971D01*
X168048022Y-61996264D01*
X168069159Y-61995935D01*
X168072985Y-61996019D01*
G37*
G36*
X163949888Y-61996560D02*
G01*
X163966871Y-61998972D01*
X163982923Y-62002944D01*
X163997989Y-62008446D01*
X164012017Y-62015445D01*
X164024952Y-62023910D01*
X164036740Y-62033810D01*
X164047328Y-62045113D01*
X164056662Y-62057787D01*
X164064688Y-62071801D01*
X164065942Y-62074364D01*
X164070852Y-62085674D01*
X164075039Y-62097626D01*
X164078596Y-62110540D01*
X164081613Y-62124740D01*
X164083608Y-62136629D01*
X164083811Y-62138076D01*
X164083997Y-62139678D01*
X164084167Y-62141519D01*
X164084323Y-62143686D01*
X164084464Y-62146264D01*
X164084592Y-62149336D01*
X164084708Y-62152989D01*
X164084813Y-62157307D01*
X164084907Y-62162376D01*
X164084992Y-62168280D01*
X164085068Y-62175104D01*
X164085137Y-62182935D01*
X164085198Y-62191856D01*
X164085254Y-62201953D01*
X164085305Y-62213310D01*
X164085351Y-62226014D01*
X164085395Y-62240148D01*
X164085436Y-62255799D01*
X164085475Y-62273051D01*
X164085515Y-62291989D01*
X164085554Y-62312698D01*
X164085571Y-62321732D01*
X164085887Y-62495960D01*
X164061271Y-62495960D01*
X164036654Y-62495960D01*
X164036654Y-62330237D01*
X164036652Y-62309018D01*
X164036646Y-62289605D01*
X164036636Y-62271912D01*
X164036620Y-62255852D01*
X164036598Y-62241341D01*
X164036569Y-62228291D01*
X164036533Y-62216618D01*
X164036489Y-62206236D01*
X164036436Y-62197058D01*
X164036373Y-62188999D01*
X164036300Y-62181974D01*
X164036217Y-62175896D01*
X164036121Y-62170679D01*
X164036014Y-62166239D01*
X164035893Y-62162488D01*
X164035759Y-62159341D01*
X164035610Y-62156713D01*
X164035446Y-62154517D01*
X164035267Y-62152668D01*
X164035218Y-62152241D01*
X164032548Y-62135484D01*
X164028625Y-62120037D01*
X164023469Y-62105929D01*
X164017101Y-62093187D01*
X164009543Y-62081841D01*
X164000816Y-62071920D01*
X163990942Y-62063452D01*
X163979940Y-62056465D01*
X163967834Y-62050989D01*
X163957843Y-62047838D01*
X163950980Y-62046238D01*
X163944217Y-62045109D01*
X163937101Y-62044410D01*
X163929177Y-62044103D01*
X163919991Y-62044148D01*
X163916574Y-62044234D01*
X163905800Y-62044773D01*
X163896399Y-62045768D01*
X163887890Y-62047302D01*
X163879792Y-62049459D01*
X163872789Y-62051877D01*
X163859211Y-62058000D01*
X163846651Y-62065696D01*
X163835145Y-62074918D01*
X163824729Y-62085623D01*
X163815438Y-62097766D01*
X163807308Y-62111303D01*
X163800374Y-62126190D01*
X163794672Y-62142382D01*
X163791857Y-62152704D01*
X163791077Y-62155852D01*
X163790365Y-62158699D01*
X163789718Y-62161339D01*
X163789133Y-62163868D01*
X163788606Y-62166379D01*
X163788135Y-62168968D01*
X163787715Y-62171729D01*
X163787345Y-62174757D01*
X163787020Y-62178146D01*
X163786737Y-62181992D01*
X163786493Y-62186388D01*
X163786285Y-62191430D01*
X163786109Y-62197212D01*
X163785962Y-62203829D01*
X163785841Y-62211375D01*
X163785742Y-62219945D01*
X163785663Y-62229633D01*
X163785599Y-62240535D01*
X163785549Y-62252745D01*
X163785507Y-62266358D01*
X163785472Y-62281468D01*
X163785440Y-62298169D01*
X163785407Y-62316558D01*
X163785370Y-62336727D01*
X163785364Y-62340171D01*
X163785068Y-62495960D01*
X163761011Y-62495960D01*
X163736954Y-62495960D01*
X163736629Y-62325042D01*
X163736589Y-62303734D01*
X163736551Y-62284228D01*
X163736514Y-62266434D01*
X163736476Y-62250264D01*
X163736433Y-62235627D01*
X163736385Y-62222435D01*
X163736329Y-62210598D01*
X163736264Y-62200027D01*
X163736186Y-62190632D01*
X163736094Y-62182324D01*
X163735985Y-62175014D01*
X163735858Y-62168613D01*
X163735711Y-62163030D01*
X163735541Y-62158178D01*
X163735347Y-62153965D01*
X163735125Y-62150304D01*
X163734875Y-62147104D01*
X163734594Y-62144277D01*
X163734279Y-62141733D01*
X163733930Y-62139382D01*
X163733543Y-62137136D01*
X163733116Y-62134904D01*
X163732649Y-62132598D01*
X163732137Y-62130129D01*
X163732027Y-62129595D01*
X163728196Y-62114763D01*
X163723105Y-62101243D01*
X163716785Y-62089072D01*
X163709264Y-62078287D01*
X163700574Y-62068927D01*
X163690743Y-62061028D01*
X163679801Y-62054627D01*
X163668985Y-62050165D01*
X163663307Y-62048331D01*
X163658146Y-62046924D01*
X163653104Y-62045891D01*
X163647783Y-62045178D01*
X163641784Y-62044733D01*
X163634708Y-62044503D01*
X163626159Y-62044435D01*
X163625787Y-62044435D01*
X163617100Y-62044499D01*
X163609898Y-62044731D01*
X163603776Y-62045187D01*
X163598331Y-62045924D01*
X163593159Y-62047000D01*
X163587855Y-62048471D01*
X163582016Y-62050396D01*
X163580870Y-62050798D01*
X163569451Y-62055397D01*
X163559133Y-62060835D01*
X163549476Y-62067393D01*
X163540041Y-62075355D01*
X163534955Y-62080264D01*
X163524761Y-62091678D01*
X163515747Y-62104275D01*
X163507884Y-62118125D01*
X163501143Y-62133293D01*
X163495494Y-62149849D01*
X163490910Y-62167858D01*
X163487360Y-62187390D01*
X163486632Y-62192504D01*
X163486419Y-62194238D01*
X163486224Y-62196183D01*
X163486046Y-62198435D01*
X163485886Y-62201087D01*
X163485741Y-62204232D01*
X163485610Y-62207965D01*
X163485492Y-62212380D01*
X163485386Y-62217571D01*
X163485291Y-62223631D01*
X163485206Y-62230655D01*
X163485129Y-62238737D01*
X163485059Y-62247970D01*
X163484995Y-62258448D01*
X163484937Y-62270266D01*
X163484882Y-62283517D01*
X163484830Y-62298296D01*
X163484779Y-62314696D01*
X163484729Y-62332811D01*
X163484685Y-62350100D01*
X163484319Y-62495960D01*
X163460256Y-62495960D01*
X163436192Y-62495960D01*
X163436191Y-62287690D01*
X163436188Y-62267430D01*
X163436179Y-62247373D01*
X163436165Y-62227623D01*
X163436146Y-62208287D01*
X163436122Y-62189471D01*
X163436094Y-62171282D01*
X163436061Y-62153826D01*
X163436024Y-62137209D01*
X163435984Y-62121537D01*
X163435940Y-62106916D01*
X163435893Y-62093453D01*
X163435843Y-62081254D01*
X163435790Y-62070425D01*
X163435735Y-62061072D01*
X163435678Y-62053301D01*
X163435619Y-62047219D01*
X163435564Y-62043250D01*
X163434939Y-62007081D01*
X163458631Y-62007081D01*
X163482322Y-62007081D01*
X163482836Y-62009208D01*
X163483015Y-62010778D01*
X163483223Y-62013983D01*
X163483453Y-62018566D01*
X163483697Y-62024272D01*
X163483948Y-62030844D01*
X163484197Y-62038026D01*
X163484438Y-62045562D01*
X163484661Y-62053196D01*
X163484861Y-62060671D01*
X163485028Y-62067732D01*
X163485155Y-62074122D01*
X163485235Y-62079585D01*
X163485259Y-62083866D01*
X163485221Y-62086707D01*
X163485188Y-62087352D01*
X163485001Y-62090317D01*
X163484929Y-62092311D01*
X163484976Y-62092875D01*
X163485456Y-62091999D01*
X163486620Y-62089763D01*
X163488298Y-62086496D01*
X163490322Y-62082526D01*
X163490536Y-62082104D01*
X163499360Y-62066616D01*
X163509362Y-62052559D01*
X163520500Y-62039967D01*
X163532733Y-62028875D01*
X163546018Y-62019319D01*
X163560313Y-62011332D01*
X163575577Y-62004951D01*
X163588435Y-62001029D01*
X163594917Y-61999428D01*
X163600610Y-61998218D01*
X163605977Y-61997349D01*
X163611481Y-61996767D01*
X163617583Y-61996422D01*
X163624746Y-61996263D01*
X163631460Y-61996234D01*
X163640100Y-61996302D01*
X163647327Y-61996529D01*
X163653615Y-61996969D01*
X163659440Y-61997677D01*
X163665276Y-61998708D01*
X163671598Y-62000115D01*
X163676850Y-62001425D01*
X163692507Y-62006361D01*
X163707094Y-62012807D01*
X163720544Y-62020709D01*
X163732794Y-62030009D01*
X163743780Y-62040652D01*
X163753437Y-62052582D01*
X163761700Y-62065744D01*
X163768506Y-62080080D01*
X163769092Y-62081546D01*
X163770607Y-62085317D01*
X163771904Y-62088396D01*
X163772808Y-62090377D01*
X163773099Y-62090880D01*
X163773747Y-62090368D01*
X163774972Y-62088515D01*
X163776540Y-62085688D01*
X163776968Y-62084850D01*
X163778882Y-62081337D01*
X163781510Y-62076895D01*
X163784478Y-62072142D01*
X163786907Y-62068442D01*
X163797497Y-62054357D01*
X163809282Y-62041722D01*
X163822209Y-62030561D01*
X163836227Y-62020900D01*
X163851285Y-62012766D01*
X163867330Y-62006185D01*
X163884312Y-62001181D01*
X163902178Y-61997781D01*
X163920877Y-61996011D01*
X163932028Y-61995741D01*
X163949888Y-61996560D01*
G37*
G36*
X173038135Y-61996560D02*
G01*
X173055118Y-61998972D01*
X173071170Y-62002944D01*
X173086236Y-62008446D01*
X173100264Y-62015445D01*
X173113199Y-62023910D01*
X173124987Y-62033810D01*
X173135575Y-62045113D01*
X173144909Y-62057787D01*
X173152935Y-62071801D01*
X173154189Y-62074364D01*
X173159098Y-62085674D01*
X173163286Y-62097626D01*
X173166842Y-62110540D01*
X173169860Y-62124740D01*
X173171855Y-62136629D01*
X173172058Y-62138076D01*
X173172244Y-62139678D01*
X173172414Y-62141519D01*
X173172570Y-62143686D01*
X173172711Y-62146264D01*
X173172839Y-62149336D01*
X173172955Y-62152989D01*
X173173060Y-62157307D01*
X173173154Y-62162376D01*
X173173239Y-62168280D01*
X173173315Y-62175104D01*
X173173384Y-62182935D01*
X173173445Y-62191856D01*
X173173501Y-62201953D01*
X173173552Y-62213310D01*
X173173598Y-62226014D01*
X173173642Y-62240148D01*
X173173683Y-62255799D01*
X173173722Y-62273051D01*
X173173762Y-62291989D01*
X173173801Y-62312698D01*
X173173818Y-62321732D01*
X173174134Y-62495960D01*
X173149517Y-62495960D01*
X173124901Y-62495960D01*
X173124901Y-62330237D01*
X173124899Y-62309018D01*
X173124893Y-62289605D01*
X173124883Y-62271912D01*
X173124867Y-62255852D01*
X173124845Y-62241341D01*
X173124816Y-62228291D01*
X173124780Y-62216618D01*
X173124736Y-62206236D01*
X173124683Y-62197058D01*
X173124620Y-62188999D01*
X173124547Y-62181974D01*
X173124464Y-62175896D01*
X173124368Y-62170679D01*
X173124261Y-62166239D01*
X173124140Y-62162488D01*
X173124006Y-62159341D01*
X173123857Y-62156713D01*
X173123693Y-62154517D01*
X173123514Y-62152668D01*
X173123465Y-62152241D01*
X173120795Y-62135484D01*
X173116872Y-62120037D01*
X173111716Y-62105929D01*
X173105348Y-62093187D01*
X173097790Y-62081841D01*
X173089063Y-62071920D01*
X173079188Y-62063452D01*
X173068187Y-62056465D01*
X173056081Y-62050989D01*
X173046090Y-62047838D01*
X173039227Y-62046238D01*
X173032464Y-62045109D01*
X173025348Y-62044410D01*
X173017424Y-62044103D01*
X173008238Y-62044148D01*
X173004820Y-62044234D01*
X172994047Y-62044773D01*
X172984646Y-62045768D01*
X172976137Y-62047302D01*
X172968039Y-62049459D01*
X172961036Y-62051877D01*
X172947458Y-62058000D01*
X172934898Y-62065696D01*
X172923392Y-62074918D01*
X172912976Y-62085623D01*
X172903685Y-62097766D01*
X172895554Y-62111303D01*
X172888621Y-62126190D01*
X172882919Y-62142382D01*
X172880104Y-62152704D01*
X172879324Y-62155852D01*
X172878612Y-62158699D01*
X172877965Y-62161339D01*
X172877379Y-62163868D01*
X172876853Y-62166379D01*
X172876382Y-62168968D01*
X172875962Y-62171729D01*
X172875592Y-62174757D01*
X172875267Y-62178146D01*
X172874984Y-62181992D01*
X172874740Y-62186388D01*
X172874532Y-62191430D01*
X172874356Y-62197212D01*
X172874209Y-62203829D01*
X172874088Y-62211375D01*
X172873989Y-62219945D01*
X172873910Y-62229633D01*
X172873846Y-62240535D01*
X172873796Y-62252745D01*
X172873754Y-62266358D01*
X172873719Y-62281468D01*
X172873687Y-62298169D01*
X172873654Y-62316558D01*
X172873617Y-62336727D01*
X172873611Y-62340171D01*
X172873315Y-62495960D01*
X172849258Y-62495960D01*
X172825201Y-62495960D01*
X172824876Y-62325042D01*
X172824836Y-62303734D01*
X172824798Y-62284228D01*
X172824761Y-62266434D01*
X172824723Y-62250264D01*
X172824680Y-62235627D01*
X172824632Y-62222435D01*
X172824576Y-62210598D01*
X172824510Y-62200027D01*
X172824433Y-62190632D01*
X172824340Y-62182324D01*
X172824232Y-62175014D01*
X172824105Y-62168613D01*
X172823958Y-62163030D01*
X172823788Y-62158178D01*
X172823594Y-62153965D01*
X172823372Y-62150304D01*
X172823122Y-62147104D01*
X172822841Y-62144277D01*
X172822526Y-62141733D01*
X172822177Y-62139382D01*
X172821790Y-62137136D01*
X172821363Y-62134904D01*
X172820895Y-62132598D01*
X172820384Y-62130129D01*
X172820274Y-62129595D01*
X172816443Y-62114763D01*
X172811352Y-62101243D01*
X172805032Y-62089072D01*
X172797511Y-62078287D01*
X172788821Y-62068927D01*
X172778990Y-62061028D01*
X172768048Y-62054627D01*
X172757232Y-62050165D01*
X172751554Y-62048331D01*
X172746393Y-62046924D01*
X172741351Y-62045891D01*
X172736030Y-62045178D01*
X172730030Y-62044733D01*
X172722955Y-62044503D01*
X172714406Y-62044435D01*
X172714034Y-62044435D01*
X172705347Y-62044499D01*
X172698145Y-62044731D01*
X172692023Y-62045187D01*
X172686578Y-62045924D01*
X172681405Y-62047000D01*
X172676102Y-62048471D01*
X172670263Y-62050396D01*
X172669117Y-62050798D01*
X172657698Y-62055397D01*
X172647380Y-62060835D01*
X172637723Y-62067393D01*
X172628288Y-62075355D01*
X172623202Y-62080264D01*
X172613008Y-62091678D01*
X172603994Y-62104275D01*
X172596131Y-62118125D01*
X172589390Y-62133293D01*
X172583741Y-62149849D01*
X172579157Y-62167858D01*
X172575607Y-62187390D01*
X172574879Y-62192504D01*
X172574665Y-62194238D01*
X172574470Y-62196183D01*
X172574293Y-62198435D01*
X172574133Y-62201087D01*
X172573988Y-62204232D01*
X172573857Y-62207965D01*
X172573739Y-62212380D01*
X172573633Y-62217571D01*
X172573538Y-62223631D01*
X172573453Y-62230655D01*
X172573376Y-62238737D01*
X172573306Y-62247970D01*
X172573242Y-62258448D01*
X172573184Y-62270266D01*
X172573129Y-62283517D01*
X172573077Y-62298296D01*
X172573026Y-62314696D01*
X172572976Y-62332811D01*
X172572932Y-62350100D01*
X172572566Y-62495960D01*
X172548503Y-62495960D01*
X172524439Y-62495960D01*
X172524438Y-62287690D01*
X172524435Y-62267430D01*
X172524426Y-62247373D01*
X172524412Y-62227623D01*
X172524393Y-62208287D01*
X172524369Y-62189471D01*
X172524340Y-62171282D01*
X172524308Y-62153826D01*
X172524271Y-62137209D01*
X172524231Y-62121537D01*
X172524187Y-62106916D01*
X172524140Y-62093453D01*
X172524090Y-62081254D01*
X172524037Y-62070425D01*
X172523982Y-62061072D01*
X172523925Y-62053301D01*
X172523866Y-62047219D01*
X172523811Y-62043250D01*
X172523186Y-62007081D01*
X172546878Y-62007081D01*
X172570569Y-62007081D01*
X172571083Y-62009208D01*
X172571262Y-62010778D01*
X172571470Y-62013983D01*
X172571700Y-62018566D01*
X172571944Y-62024272D01*
X172572195Y-62030844D01*
X172572444Y-62038026D01*
X172572685Y-62045562D01*
X172572908Y-62053196D01*
X172573107Y-62060671D01*
X172573275Y-62067732D01*
X172573402Y-62074122D01*
X172573482Y-62079585D01*
X172573506Y-62083866D01*
X172573468Y-62086707D01*
X172573435Y-62087352D01*
X172573248Y-62090317D01*
X172573176Y-62092311D01*
X172573223Y-62092875D01*
X172573703Y-62091999D01*
X172574867Y-62089763D01*
X172576545Y-62086496D01*
X172578569Y-62082526D01*
X172578783Y-62082104D01*
X172587607Y-62066616D01*
X172597609Y-62052559D01*
X172608747Y-62039967D01*
X172620980Y-62028875D01*
X172634265Y-62019319D01*
X172648560Y-62011332D01*
X172663824Y-62004951D01*
X172676682Y-62001029D01*
X172683164Y-61999428D01*
X172688857Y-61998218D01*
X172694224Y-61997349D01*
X172699728Y-61996767D01*
X172705830Y-61996422D01*
X172712993Y-61996263D01*
X172719707Y-61996234D01*
X172728347Y-61996302D01*
X172735574Y-61996529D01*
X172741862Y-61996969D01*
X172747687Y-61997677D01*
X172753523Y-61998708D01*
X172759845Y-62000115D01*
X172765096Y-62001425D01*
X172780754Y-62006361D01*
X172795340Y-62012807D01*
X172808791Y-62020709D01*
X172821041Y-62030009D01*
X172832027Y-62040652D01*
X172841684Y-62052582D01*
X172849947Y-62065744D01*
X172856753Y-62080080D01*
X172857339Y-62081546D01*
X172858854Y-62085317D01*
X172860150Y-62088396D01*
X172861054Y-62090377D01*
X172861346Y-62090880D01*
X172861994Y-62090368D01*
X172863219Y-62088515D01*
X172864787Y-62085688D01*
X172865215Y-62084850D01*
X172867129Y-62081337D01*
X172869757Y-62076895D01*
X172872725Y-62072142D01*
X172875154Y-62068442D01*
X172885744Y-62054357D01*
X172897529Y-62041722D01*
X172910456Y-62030561D01*
X172924474Y-62020900D01*
X172939532Y-62012766D01*
X172955577Y-62006185D01*
X172972558Y-62001181D01*
X172990424Y-61997781D01*
X173009124Y-61996011D01*
X173020275Y-61995741D01*
X173038135Y-61996560D01*
G37*
G36*
X166475819Y-61995962D02*
G01*
X166484934Y-61996205D01*
X166493779Y-61996651D01*
X166501818Y-61997285D01*
X166508045Y-61998023D01*
X166526454Y-62001450D01*
X166543533Y-62006133D01*
X166559262Y-62012058D01*
X166573616Y-62019211D01*
X166586574Y-62027577D01*
X166598114Y-62037141D01*
X166608212Y-62047889D01*
X166616846Y-62059806D01*
X166623933Y-62072748D01*
X166625623Y-62076259D01*
X166626696Y-62078211D01*
X166627287Y-62078778D01*
X166627533Y-62078136D01*
X166627569Y-62077415D01*
X166627656Y-62073774D01*
X166627807Y-62068796D01*
X166628009Y-62062791D01*
X166628250Y-62056065D01*
X166628518Y-62048930D01*
X166628800Y-62041693D01*
X166629085Y-62034663D01*
X166629360Y-62028148D01*
X166629614Y-62022458D01*
X166629833Y-62017902D01*
X166630006Y-62014787D01*
X166630066Y-62013936D01*
X166630620Y-62007081D01*
X166653178Y-62007081D01*
X166659507Y-62007109D01*
X166665177Y-62007189D01*
X166669925Y-62007312D01*
X166673487Y-62007471D01*
X166675597Y-62007656D01*
X166676067Y-62007790D01*
X166676123Y-62008866D01*
X166676135Y-62011618D01*
X166676107Y-62015831D01*
X166676040Y-62021288D01*
X166675939Y-62027774D01*
X166675804Y-62035076D01*
X166675640Y-62042976D01*
X166675639Y-62043014D01*
X166675563Y-62047270D01*
X166675482Y-62053314D01*
X166675396Y-62061042D01*
X166675307Y-62070351D01*
X166675214Y-62081135D01*
X166675120Y-62093293D01*
X166675023Y-62106720D01*
X166674925Y-62121313D01*
X166674826Y-62136968D01*
X166674728Y-62153582D01*
X166674630Y-62171050D01*
X166674534Y-62189269D01*
X166674440Y-62208136D01*
X166674349Y-62227547D01*
X166674261Y-62247397D01*
X166674177Y-62267585D01*
X166674097Y-62288005D01*
X166674089Y-62290291D01*
X166674001Y-62313933D01*
X166673919Y-62335763D01*
X166673841Y-62355856D01*
X166673768Y-62374292D01*
X166673698Y-62391149D01*
X166673630Y-62406503D01*
X166673563Y-62420433D01*
X166673495Y-62433017D01*
X166673427Y-62444332D01*
X166673357Y-62454457D01*
X166673285Y-62463469D01*
X166673208Y-62471446D01*
X166673127Y-62478466D01*
X166673040Y-62484607D01*
X166672946Y-62489946D01*
X166672844Y-62494562D01*
X166672734Y-62498532D01*
X166672614Y-62501934D01*
X166672483Y-62504846D01*
X166672341Y-62507346D01*
X166672186Y-62509512D01*
X166672018Y-62511421D01*
X166671835Y-62513151D01*
X166671637Y-62514781D01*
X166671422Y-62516388D01*
X166671246Y-62517645D01*
X166668602Y-62534370D01*
X166665555Y-62549558D01*
X166662011Y-62563541D01*
X166657877Y-62576648D01*
X166653059Y-62589209D01*
X166647461Y-62601555D01*
X166647076Y-62602341D01*
X166638267Y-62618296D01*
X166628218Y-62632838D01*
X166616922Y-62645971D01*
X166604372Y-62657701D01*
X166590561Y-62668032D01*
X166575482Y-62676970D01*
X166559128Y-62684518D01*
X166541491Y-62690682D01*
X166522566Y-62695465D01*
X166502802Y-62698814D01*
X166497269Y-62699391D01*
X166490311Y-62699881D01*
X166482347Y-62700274D01*
X166473798Y-62700563D01*
X166465085Y-62700737D01*
X166456627Y-62700789D01*
X166448847Y-62700710D01*
X166442163Y-62700490D01*
X166437555Y-62700177D01*
X166417007Y-62697491D01*
X166397728Y-62693439D01*
X166379726Y-62688027D01*
X166363015Y-62681263D01*
X166347604Y-62673153D01*
X166333506Y-62663705D01*
X166320732Y-62652926D01*
X166309292Y-62640821D01*
X166299199Y-62627399D01*
X166290462Y-62612667D01*
X166288070Y-62607914D01*
X166285645Y-62602510D01*
X166283132Y-62596220D01*
X166280638Y-62589388D01*
X166278272Y-62582355D01*
X166276141Y-62575465D01*
X166274352Y-62569060D01*
X166273013Y-62563484D01*
X166272231Y-62559078D01*
X166272073Y-62556962D01*
X166272279Y-62556526D01*
X166273032Y-62556187D01*
X166274536Y-62555934D01*
X166276995Y-62555754D01*
X166280612Y-62555637D01*
X166285590Y-62555570D01*
X166292134Y-62555542D01*
X166296895Y-62555539D01*
X166321718Y-62555543D01*
X166323985Y-62563109D01*
X166329234Y-62577435D01*
X166336062Y-62590782D01*
X166344388Y-62603073D01*
X166354128Y-62614230D01*
X166365200Y-62624176D01*
X166377521Y-62632835D01*
X166391008Y-62640128D01*
X166405579Y-62645979D01*
X166416000Y-62649077D01*
X166425599Y-62651312D01*
X166434916Y-62652943D01*
X166444488Y-62654031D01*
X166454849Y-62654637D01*
X166466380Y-62654823D01*
X166485427Y-62654176D01*
X166503128Y-62652224D01*
X166519522Y-62648944D01*
X166534650Y-62644316D01*
X166548552Y-62638320D01*
X166561267Y-62630935D01*
X166572837Y-62622139D01*
X166583301Y-62611914D01*
X166592699Y-62600237D01*
X166601071Y-62587088D01*
X166602318Y-62584848D01*
X166606849Y-62575514D01*
X166611134Y-62564645D01*
X166615055Y-62552595D01*
X166618494Y-62539717D01*
X166620536Y-62530475D01*
X166622327Y-62520763D01*
X166623828Y-62510685D01*
X166625054Y-62500022D01*
X166626020Y-62488558D01*
X166626743Y-62476073D01*
X166627237Y-62462350D01*
X166627519Y-62447170D01*
X166627603Y-62431186D01*
X166627603Y-62399036D01*
X166621643Y-62410909D01*
X166614762Y-62423494D01*
X166607419Y-62434638D01*
X166599305Y-62444784D01*
X166594534Y-62449965D01*
X166583771Y-62460127D01*
X166572480Y-62468764D01*
X166560393Y-62476028D01*
X166547243Y-62482073D01*
X166532764Y-62487054D01*
X166527700Y-62488477D01*
X166516252Y-62491075D01*
X166503538Y-62493162D01*
X166490104Y-62494695D01*
X166476500Y-62495628D01*
X166463274Y-62495919D01*
X166450973Y-62495522D01*
X166445592Y-62495078D01*
X166426416Y-62492227D01*
X166408045Y-62487682D01*
X166390526Y-62481480D01*
X166373905Y-62473659D01*
X166358228Y-62464257D01*
X166343541Y-62453311D01*
X166329890Y-62440859D01*
X166317322Y-62426939D01*
X166305883Y-62411588D01*
X166295619Y-62394844D01*
X166286576Y-62376745D01*
X166279643Y-62359666D01*
X166273623Y-62340805D01*
X166268870Y-62320792D01*
X166265384Y-62299878D01*
X166263163Y-62278315D01*
X166262204Y-62256352D01*
X166262441Y-62239058D01*
X166313967Y-62239058D01*
X166314062Y-62259343D01*
X166315377Y-62279397D01*
X166317924Y-62298968D01*
X166321718Y-62317808D01*
X166326772Y-62335665D01*
X166327002Y-62336360D01*
X166333432Y-62353479D01*
X166340855Y-62369108D01*
X166349382Y-62383428D01*
X166359120Y-62396620D01*
X166370179Y-62408868D01*
X166371243Y-62409929D01*
X166383379Y-62420658D01*
X166396491Y-62429815D01*
X166410464Y-62437340D01*
X166425179Y-62443171D01*
X166440522Y-62447247D01*
X166443228Y-62447770D01*
X166449324Y-62448585D01*
X166456854Y-62449126D01*
X166465381Y-62449398D01*
X166474469Y-62449408D01*
X166483681Y-62449162D01*
X166492582Y-62448664D01*
X166500734Y-62447922D01*
X166507701Y-62446940D01*
X166507937Y-62446898D01*
X166523647Y-62443272D01*
X166538402Y-62438237D01*
X166552086Y-62431858D01*
X166564586Y-62424198D01*
X166575785Y-62415320D01*
X166585570Y-62405287D01*
X166587517Y-62402937D01*
X166595617Y-62391809D01*
X166602757Y-62379734D01*
X166608963Y-62366616D01*
X166614262Y-62352359D01*
X166618680Y-62336868D01*
X166622243Y-62320047D01*
X166624977Y-62301801D01*
X166626909Y-62282033D01*
X166628064Y-62260649D01*
X166628252Y-62254357D01*
X166628351Y-62229739D01*
X166627377Y-62206678D01*
X166625332Y-62185175D01*
X166622215Y-62165229D01*
X166618026Y-62146841D01*
X166612765Y-62130011D01*
X166606433Y-62114738D01*
X166599029Y-62101024D01*
X166590553Y-62088868D01*
X166581006Y-62078270D01*
X166580058Y-62077359D01*
X166569525Y-62068467D01*
X166558014Y-62060914D01*
X166545416Y-62054654D01*
X166531623Y-62049640D01*
X166516525Y-62045828D01*
X166500011Y-62043170D01*
X166498202Y-62042958D01*
X166491949Y-62042451D01*
X166484517Y-62042178D01*
X166476332Y-62042125D01*
X166467818Y-62042278D01*
X166459401Y-62042623D01*
X166451506Y-62043148D01*
X166444558Y-62043839D01*
X166438983Y-62044682D01*
X166438027Y-62044876D01*
X166422007Y-62049232D01*
X166407061Y-62055141D01*
X166393187Y-62062606D01*
X166380381Y-62071629D01*
X166368642Y-62082212D01*
X166357967Y-62094358D01*
X166348353Y-62108069D01*
X166339796Y-62123347D01*
X166338258Y-62126495D01*
X166331317Y-62142915D01*
X166325515Y-62160606D01*
X166320866Y-62179315D01*
X166317383Y-62198794D01*
X166315079Y-62218792D01*
X166313967Y-62239058D01*
X166262441Y-62239058D01*
X166262507Y-62234240D01*
X166264070Y-62212230D01*
X166266892Y-62190572D01*
X166270970Y-62169518D01*
X166276303Y-62149317D01*
X166281052Y-62135078D01*
X166283507Y-62128894D01*
X166286670Y-62121698D01*
X166290324Y-62113929D01*
X166294247Y-62106027D01*
X166298222Y-62098429D01*
X166302027Y-62091574D01*
X166305444Y-62085901D01*
X166306445Y-62084367D01*
X166318308Y-62068262D01*
X166331241Y-62053704D01*
X166345207Y-62040715D01*
X166360170Y-62029316D01*
X166376092Y-62019530D01*
X166392938Y-62011380D01*
X166410671Y-62004886D01*
X166429254Y-62000072D01*
X166448650Y-61996959D01*
X166452212Y-61996582D01*
X166458922Y-61996137D01*
X166466970Y-61995934D01*
X166475819Y-61995962D01*
G37*
G36*
X165782384Y-60484073D02*
G01*
X165790937Y-60484412D01*
X165798952Y-60484912D01*
X165805947Y-60485562D01*
X165809240Y-60485988D01*
X165827680Y-60489431D01*
X165844780Y-60494127D01*
X165860519Y-60500061D01*
X165874877Y-60507220D01*
X165887833Y-60515591D01*
X165899367Y-60525161D01*
X165909457Y-60535916D01*
X165918084Y-60547842D01*
X165925128Y-60560719D01*
X165926818Y-60564230D01*
X165927891Y-60566182D01*
X165928482Y-60566749D01*
X165928728Y-60566107D01*
X165928764Y-60565387D01*
X165928851Y-60561746D01*
X165929002Y-60556768D01*
X165929204Y-60550762D01*
X165929445Y-60544037D01*
X165929713Y-60536901D01*
X165929995Y-60529664D01*
X165930280Y-60522634D01*
X165930555Y-60516120D01*
X165930809Y-60510430D01*
X165931028Y-60505873D01*
X165931202Y-60502759D01*
X165931261Y-60501908D01*
X165931815Y-60495052D01*
X165954373Y-60495052D01*
X165960702Y-60495081D01*
X165966372Y-60495160D01*
X165971120Y-60495284D01*
X165974682Y-60495442D01*
X165976792Y-60495627D01*
X165977262Y-60495761D01*
X165977318Y-60496838D01*
X165977330Y-60499590D01*
X165977302Y-60503802D01*
X165977236Y-60509259D01*
X165977134Y-60515746D01*
X165976999Y-60523047D01*
X165976835Y-60530948D01*
X165976834Y-60530985D01*
X165976758Y-60535242D01*
X165976677Y-60541286D01*
X165976591Y-60549014D01*
X165976502Y-60558322D01*
X165976410Y-60569107D01*
X165976315Y-60581265D01*
X165976218Y-60594692D01*
X165976120Y-60609285D01*
X165976021Y-60624940D01*
X165975923Y-60641553D01*
X165975825Y-60659021D01*
X165975729Y-60677241D01*
X165975635Y-60696107D01*
X165975544Y-60715518D01*
X165975456Y-60735369D01*
X165975372Y-60755556D01*
X165975292Y-60775976D01*
X165975284Y-60778262D01*
X165975196Y-60801905D01*
X165975114Y-60823734D01*
X165975036Y-60843828D01*
X165974963Y-60862264D01*
X165974893Y-60879120D01*
X165974825Y-60894474D01*
X165974758Y-60908405D01*
X165974690Y-60920988D01*
X165974622Y-60932304D01*
X165974553Y-60942429D01*
X165974480Y-60951441D01*
X165974403Y-60959418D01*
X165974322Y-60966438D01*
X165974235Y-60972578D01*
X165974141Y-60977918D01*
X165974039Y-60982533D01*
X165973929Y-60986504D01*
X165973809Y-60989906D01*
X165973678Y-60992818D01*
X165973536Y-60995318D01*
X165973381Y-60997483D01*
X165973213Y-60999392D01*
X165973030Y-61001123D01*
X165972832Y-61002752D01*
X165972617Y-61004359D01*
X165972441Y-61005617D01*
X165969797Y-61022341D01*
X165966750Y-61037530D01*
X165963206Y-61051512D01*
X165959072Y-61064619D01*
X165954254Y-61077180D01*
X165948656Y-61089526D01*
X165948271Y-61090313D01*
X165939462Y-61106267D01*
X165929413Y-61120809D01*
X165918117Y-61133942D01*
X165905567Y-61145673D01*
X165891756Y-61156004D01*
X165876677Y-61164941D01*
X165860323Y-61172489D01*
X165842686Y-61178653D01*
X165823761Y-61183437D01*
X165803997Y-61186785D01*
X165798464Y-61187362D01*
X165791506Y-61187852D01*
X165783542Y-61188246D01*
X165774993Y-61188534D01*
X165766280Y-61188709D01*
X165757822Y-61188761D01*
X165750042Y-61188681D01*
X165743358Y-61188462D01*
X165738750Y-61188148D01*
X165718202Y-61185462D01*
X165698923Y-61181410D01*
X165680921Y-61175998D01*
X165664210Y-61169234D01*
X165648800Y-61161125D01*
X165634701Y-61151677D01*
X165621927Y-61140897D01*
X165610487Y-61128793D01*
X165600394Y-61115371D01*
X165591657Y-61100638D01*
X165589265Y-61095885D01*
X165586840Y-61090481D01*
X165584327Y-61084191D01*
X165581833Y-61077359D01*
X165579467Y-61070326D01*
X165577336Y-61063436D01*
X165575547Y-61057032D01*
X165574208Y-61051455D01*
X165573426Y-61047049D01*
X165573268Y-61044934D01*
X165573474Y-61044497D01*
X165574227Y-61044159D01*
X165575731Y-61043905D01*
X165578190Y-61043725D01*
X165581807Y-61043608D01*
X165586785Y-61043541D01*
X165593329Y-61043513D01*
X165598090Y-61043510D01*
X165622913Y-61043515D01*
X165625180Y-61051080D01*
X165630429Y-61065406D01*
X165637257Y-61078753D01*
X165645583Y-61091044D01*
X165655323Y-61102201D01*
X165666395Y-61112147D01*
X165678716Y-61120806D01*
X165692203Y-61128099D01*
X165706774Y-61133950D01*
X165717195Y-61137049D01*
X165726794Y-61139284D01*
X165736111Y-61140915D01*
X165745683Y-61142003D01*
X165756044Y-61142609D01*
X165767575Y-61142794D01*
X165786524Y-61142154D01*
X165804121Y-61140224D01*
X165820412Y-61136988D01*
X165835442Y-61132431D01*
X165849256Y-61126536D01*
X165861900Y-61119289D01*
X165873420Y-61110675D01*
X165880616Y-61104045D01*
X165889540Y-61094082D01*
X165897487Y-61082973D01*
X165904487Y-61070639D01*
X165910572Y-61056998D01*
X165915773Y-61041969D01*
X165920120Y-61025470D01*
X165923644Y-61007421D01*
X165926376Y-60987741D01*
X165926991Y-60982041D01*
X165927216Y-60978979D01*
X165927444Y-60974277D01*
X165927670Y-60968189D01*
X165927886Y-60960966D01*
X165928085Y-60952860D01*
X165928259Y-60944124D01*
X165928403Y-60935008D01*
X165928470Y-60929559D01*
X165928937Y-60887007D01*
X165922907Y-60898881D01*
X165916077Y-60911292D01*
X165908874Y-60922249D01*
X165900995Y-60932189D01*
X165895729Y-60937936D01*
X165884966Y-60948099D01*
X165873675Y-60956735D01*
X165861588Y-60963999D01*
X165848438Y-60970045D01*
X165833959Y-60975026D01*
X165828895Y-60976448D01*
X165817447Y-60979046D01*
X165804733Y-60981134D01*
X165791299Y-60982666D01*
X165777695Y-60983599D01*
X165764469Y-60983890D01*
X165752168Y-60983494D01*
X165746787Y-60983050D01*
X165727611Y-60980199D01*
X165709240Y-60975654D01*
X165691721Y-60969452D01*
X165675100Y-60961631D01*
X165659423Y-60952228D01*
X165644736Y-60941282D01*
X165631085Y-60928830D01*
X165618517Y-60914910D01*
X165607078Y-60899559D01*
X165596814Y-60882815D01*
X165587771Y-60864716D01*
X165580838Y-60847638D01*
X165574818Y-60828776D01*
X165570065Y-60808763D01*
X165566579Y-60787850D01*
X165564358Y-60766286D01*
X165563399Y-60744323D01*
X165563636Y-60727030D01*
X165615162Y-60727030D01*
X165615257Y-60747315D01*
X165616572Y-60767368D01*
X165619119Y-60786940D01*
X165622913Y-60805779D01*
X165627967Y-60823637D01*
X165628197Y-60824332D01*
X165634627Y-60841450D01*
X165642050Y-60857079D01*
X165650577Y-60871399D01*
X165660315Y-60884592D01*
X165671374Y-60896839D01*
X165672438Y-60897901D01*
X165684574Y-60908629D01*
X165697686Y-60917786D01*
X165711659Y-60925311D01*
X165726374Y-60931142D01*
X165741717Y-60935219D01*
X165744423Y-60935741D01*
X165750519Y-60936556D01*
X165758049Y-60937097D01*
X165766576Y-60937370D01*
X165775664Y-60937380D01*
X165784876Y-60937133D01*
X165793777Y-60936635D01*
X165801929Y-60935893D01*
X165808896Y-60934911D01*
X165809132Y-60934870D01*
X165824842Y-60931243D01*
X165839597Y-60926209D01*
X165853281Y-60919830D01*
X165865781Y-60912169D01*
X165876980Y-60903291D01*
X165886765Y-60893259D01*
X165888712Y-60890909D01*
X165896812Y-60879781D01*
X165903952Y-60867706D01*
X165910158Y-60854587D01*
X165915457Y-60840331D01*
X165919875Y-60824840D01*
X165923438Y-60808019D01*
X165926172Y-60789772D01*
X165928104Y-60770005D01*
X165929259Y-60748620D01*
X165929447Y-60742329D01*
X165929546Y-60717711D01*
X165928572Y-60694650D01*
X165926527Y-60673146D01*
X165923410Y-60653201D01*
X165919221Y-60634812D01*
X165913960Y-60617982D01*
X165907628Y-60602710D01*
X165900224Y-60588995D01*
X165891748Y-60576839D01*
X165882201Y-60566241D01*
X165881253Y-60565330D01*
X165870720Y-60556438D01*
X165859209Y-60548885D01*
X165846612Y-60542625D01*
X165832818Y-60537612D01*
X165817720Y-60533799D01*
X165801207Y-60531142D01*
X165799397Y-60530929D01*
X165793144Y-60530423D01*
X165785712Y-60530149D01*
X165777527Y-60530096D01*
X165769013Y-60530249D01*
X165760596Y-60530595D01*
X165752701Y-60531120D01*
X165745753Y-60531810D01*
X165740178Y-60532653D01*
X165739222Y-60532848D01*
X165723202Y-60537203D01*
X165708256Y-60543112D01*
X165694382Y-60550577D01*
X165681576Y-60559600D01*
X165669837Y-60570184D01*
X165659162Y-60582330D01*
X165649548Y-60596041D01*
X165640991Y-60611319D01*
X165639453Y-60614466D01*
X165632512Y-60630887D01*
X165626710Y-60648577D01*
X165622061Y-60667287D01*
X165618578Y-60686765D01*
X165616274Y-60706763D01*
X165615162Y-60727030D01*
X165563636Y-60727030D01*
X165563702Y-60722211D01*
X165565265Y-60700201D01*
X165568087Y-60678544D01*
X165572165Y-60657489D01*
X165577498Y-60637288D01*
X165582247Y-60623050D01*
X165584702Y-60616865D01*
X165587865Y-60609669D01*
X165591519Y-60601900D01*
X165595442Y-60593998D01*
X165599417Y-60586400D01*
X165603222Y-60579545D01*
X165606639Y-60573872D01*
X165607641Y-60572339D01*
X165619516Y-60556210D01*
X165632448Y-60541645D01*
X165646410Y-60528659D01*
X165661375Y-60517269D01*
X165677318Y-60507491D01*
X165694213Y-60499340D01*
X165712032Y-60492832D01*
X165730750Y-60487983D01*
X165750341Y-60484810D01*
X165752461Y-60484573D01*
X165758332Y-60484145D01*
X165765599Y-60483927D01*
X165773777Y-60483907D01*
X165782384Y-60484073D01*
G37*
G36*
X160985174Y-60463847D02*
G01*
X160985174Y-60499347D01*
X160985176Y-60533004D01*
X160985178Y-60564866D01*
X160985182Y-60594981D01*
X160985188Y-60623397D01*
X160985194Y-60650162D01*
X160985203Y-60675324D01*
X160985214Y-60698931D01*
X160985226Y-60721031D01*
X160985241Y-60741672D01*
X160985258Y-60760903D01*
X160985277Y-60778771D01*
X160985299Y-60795324D01*
X160985324Y-60810611D01*
X160985352Y-60824679D01*
X160985383Y-60837576D01*
X160985417Y-60849351D01*
X160985455Y-60860052D01*
X160985496Y-60869726D01*
X160985540Y-60878422D01*
X160985589Y-60886187D01*
X160985641Y-60893070D01*
X160985698Y-60899119D01*
X160985758Y-60904382D01*
X160985823Y-60908907D01*
X160985893Y-60912742D01*
X160985967Y-60915934D01*
X160986047Y-60918533D01*
X160986131Y-60920586D01*
X160986220Y-60922141D01*
X160986315Y-60923246D01*
X160986415Y-60923949D01*
X160986521Y-60924298D01*
X160986592Y-60924359D01*
X160987388Y-60923948D01*
X160987830Y-60922482D01*
X160988000Y-60919607D01*
X160988011Y-60918212D01*
X160988105Y-60914764D01*
X160988444Y-60912848D01*
X160989107Y-60912111D01*
X160989429Y-60912066D01*
X160990364Y-60911509D01*
X160990790Y-60909615D01*
X160990848Y-60907810D01*
X160991033Y-60905006D01*
X160991664Y-60903728D01*
X160992266Y-60903555D01*
X160993090Y-60903119D01*
X160993532Y-60901575D01*
X160993682Y-60898565D01*
X160993684Y-60897881D01*
X160993793Y-60894587D01*
X160994179Y-60892818D01*
X160994932Y-60892219D01*
X160995103Y-60892208D01*
X160995898Y-60891798D01*
X160996341Y-60890331D01*
X160996511Y-60887456D01*
X160996521Y-60886061D01*
X160996616Y-60882614D01*
X160996954Y-60880698D01*
X160997618Y-60879960D01*
X160997940Y-60879915D01*
X160998763Y-60879479D01*
X160999205Y-60877935D01*
X160999355Y-60874925D01*
X160999358Y-60874241D01*
X160999467Y-60870947D01*
X160999853Y-60869178D01*
X161000606Y-60868579D01*
X161000776Y-60868568D01*
X161001668Y-60868061D01*
X161002104Y-60866309D01*
X161002195Y-60863840D01*
X161002347Y-60860866D01*
X161002872Y-60859414D01*
X161003613Y-60859112D01*
X161004437Y-60858676D01*
X161004879Y-60857131D01*
X161005029Y-60854121D01*
X161005032Y-60853438D01*
X161005141Y-60850143D01*
X161005527Y-60848375D01*
X161006279Y-60847775D01*
X161006450Y-60847764D01*
X161007274Y-60847328D01*
X161007716Y-60845784D01*
X161007866Y-60842774D01*
X161007868Y-60842091D01*
X161007977Y-60838796D01*
X161008364Y-60837027D01*
X161009116Y-60836428D01*
X161009287Y-60836417D01*
X161010082Y-60836007D01*
X161010525Y-60834540D01*
X161010695Y-60831665D01*
X161010705Y-60830270D01*
X161010764Y-60826944D01*
X161011027Y-60825090D01*
X161011622Y-60824289D01*
X161012597Y-60824124D01*
X161013778Y-60823846D01*
X161014337Y-60822689D01*
X161014487Y-60820174D01*
X161014488Y-60819869D01*
X161014673Y-60817064D01*
X161015305Y-60815787D01*
X161015906Y-60815614D01*
X161016702Y-60815203D01*
X161017144Y-60813737D01*
X161017314Y-60810862D01*
X161017325Y-60809467D01*
X161017419Y-60806019D01*
X161017758Y-60804103D01*
X161018421Y-60803366D01*
X161018743Y-60803321D01*
X161019567Y-60802885D01*
X161020009Y-60801340D01*
X161020159Y-60798331D01*
X161020161Y-60797647D01*
X161020270Y-60794353D01*
X161020656Y-60792584D01*
X161021409Y-60791984D01*
X161021580Y-60791973D01*
X161022515Y-60791416D01*
X161022941Y-60789523D01*
X161022998Y-60787718D01*
X161023184Y-60784913D01*
X161023815Y-60783636D01*
X161024417Y-60783463D01*
X161025212Y-60783052D01*
X161025654Y-60781586D01*
X161025825Y-60778711D01*
X161025835Y-60777316D01*
X161025930Y-60773869D01*
X161026268Y-60771953D01*
X161026932Y-60771215D01*
X161027253Y-60771170D01*
X161028077Y-60770734D01*
X161028519Y-60769190D01*
X161028669Y-60766180D01*
X161028672Y-60765496D01*
X161028781Y-60762202D01*
X161029167Y-60760433D01*
X161029919Y-60759834D01*
X161030090Y-60759823D01*
X161030886Y-60759412D01*
X161031328Y-60757946D01*
X161031498Y-60755071D01*
X161031509Y-60753676D01*
X161031603Y-60750229D01*
X161031942Y-60748312D01*
X161032605Y-60747575D01*
X161032927Y-60747530D01*
X161033862Y-60746973D01*
X161034288Y-60745079D01*
X161034346Y-60743274D01*
X161034531Y-60740470D01*
X161035162Y-60739192D01*
X161035764Y-60739019D01*
X161036588Y-60738583D01*
X161037030Y-60737039D01*
X161037180Y-60734029D01*
X161037182Y-60733346D01*
X161037291Y-60730051D01*
X161037677Y-60728282D01*
X161038430Y-60727683D01*
X161038601Y-60727672D01*
X161039396Y-60727262D01*
X161039839Y-60725795D01*
X161040009Y-60722920D01*
X161040019Y-60721525D01*
X161040114Y-60718078D01*
X161040452Y-60716162D01*
X161041116Y-60715424D01*
X161041438Y-60715379D01*
X161042261Y-60714943D01*
X161042703Y-60713399D01*
X161042853Y-60710389D01*
X161042856Y-60709705D01*
X161042965Y-60706411D01*
X161043351Y-60704642D01*
X161044104Y-60704043D01*
X161044274Y-60704032D01*
X161045166Y-60703526D01*
X161045602Y-60701773D01*
X161045693Y-60699304D01*
X161045845Y-60696330D01*
X161046370Y-60694878D01*
X161047111Y-60694576D01*
X161047935Y-60694140D01*
X161048377Y-60692595D01*
X161048527Y-60689586D01*
X161048530Y-60688902D01*
X161048599Y-60685733D01*
X161048902Y-60684021D01*
X161049583Y-60683333D01*
X161050421Y-60683228D01*
X161051444Y-60683037D01*
X161052015Y-60682183D01*
X161052261Y-60680251D01*
X161052312Y-60677082D01*
X161052407Y-60673634D01*
X161052745Y-60671718D01*
X161053409Y-60670980D01*
X161053731Y-60670935D01*
X161054554Y-60670500D01*
X161054996Y-60668955D01*
X161055146Y-60665945D01*
X161055149Y-60665262D01*
X161055258Y-60661967D01*
X161055644Y-60660199D01*
X161056396Y-60659599D01*
X161056567Y-60659588D01*
X161057502Y-60659031D01*
X161057928Y-60657138D01*
X161057986Y-60655333D01*
X161058171Y-60652528D01*
X161058803Y-60651251D01*
X161059404Y-60651078D01*
X161060200Y-60650667D01*
X161060642Y-60649201D01*
X161060812Y-60646326D01*
X161060823Y-60644931D01*
X161060917Y-60641483D01*
X161061256Y-60639567D01*
X161061919Y-60638830D01*
X161062241Y-60638785D01*
X161063065Y-60638349D01*
X161063507Y-60636804D01*
X161063657Y-60633795D01*
X161063659Y-60633111D01*
X161063768Y-60629817D01*
X161064154Y-60628048D01*
X161064907Y-60627449D01*
X161065078Y-60627437D01*
X161065873Y-60627027D01*
X161066316Y-60625561D01*
X161066486Y-60622686D01*
X161066496Y-60621291D01*
X161066591Y-60617843D01*
X161066929Y-60615927D01*
X161067593Y-60615189D01*
X161067915Y-60615144D01*
X161068850Y-60614588D01*
X161069275Y-60612694D01*
X161069333Y-60610889D01*
X161069519Y-60608085D01*
X161070150Y-60606807D01*
X161070751Y-60606634D01*
X161071575Y-60606198D01*
X161072017Y-60604654D01*
X161072167Y-60601644D01*
X161072170Y-60600960D01*
X161072279Y-60597666D01*
X161072665Y-60595897D01*
X161073417Y-60595298D01*
X161073588Y-60595287D01*
X161074384Y-60594876D01*
X161074826Y-60593410D01*
X161074996Y-60590535D01*
X161075007Y-60589140D01*
X161075101Y-60585693D01*
X161075440Y-60583776D01*
X161076103Y-60583039D01*
X161076425Y-60582994D01*
X161077360Y-60582437D01*
X161077786Y-60580543D01*
X161077844Y-60578739D01*
X161078029Y-60575934D01*
X161078660Y-60574656D01*
X161079262Y-60574483D01*
X161080058Y-60574073D01*
X161080500Y-60572607D01*
X161080670Y-60569732D01*
X161080680Y-60568337D01*
X161080775Y-60564889D01*
X161081113Y-60562973D01*
X161081777Y-60562235D01*
X161082099Y-60562190D01*
X161082922Y-60561755D01*
X161083365Y-60560210D01*
X161083514Y-60557200D01*
X161083517Y-60556517D01*
X161083586Y-60553348D01*
X161083889Y-60551636D01*
X161084571Y-60550947D01*
X161085408Y-60550843D01*
X161086432Y-60550651D01*
X161087003Y-60549798D01*
X161087249Y-60547865D01*
X161087300Y-60544697D01*
X161087394Y-60541249D01*
X161087733Y-60539333D01*
X161088396Y-60538595D01*
X161088718Y-60538550D01*
X161089653Y-60537993D01*
X161090079Y-60536100D01*
X161090136Y-60534295D01*
X161090322Y-60531490D01*
X161090953Y-60530213D01*
X161091555Y-60530040D01*
X161092378Y-60529604D01*
X161092821Y-60528059D01*
X161092970Y-60525050D01*
X161092973Y-60524366D01*
X161093082Y-60521072D01*
X161093468Y-60519303D01*
X161094221Y-60518704D01*
X161094392Y-60518692D01*
X161095187Y-60518282D01*
X161095629Y-60516816D01*
X161095800Y-60513941D01*
X161095810Y-60512546D01*
X161095905Y-60509098D01*
X161096243Y-60507182D01*
X161096907Y-60506444D01*
X161097229Y-60506399D01*
X161098163Y-60505843D01*
X161098589Y-60503949D01*
X161098647Y-60502144D01*
X161098647Y-60497889D01*
X161102902Y-60497889D01*
X161105707Y-60498075D01*
X161106984Y-60498706D01*
X161107157Y-60499307D01*
X161107593Y-60500131D01*
X161109138Y-60500573D01*
X161112147Y-60500723D01*
X161112831Y-60500726D01*
X161116125Y-60500835D01*
X161117894Y-60501221D01*
X161118494Y-60501973D01*
X161118505Y-60502144D01*
X161118915Y-60502940D01*
X161120381Y-60503382D01*
X161123256Y-60503552D01*
X161124651Y-60503563D01*
X161128099Y-60503657D01*
X161130015Y-60503996D01*
X161130753Y-60504659D01*
X161130798Y-60504981D01*
X161131355Y-60505916D01*
X161133248Y-60506342D01*
X161135053Y-60506399D01*
X161137858Y-60506585D01*
X161139135Y-60507216D01*
X161139308Y-60507818D01*
X161139744Y-60508641D01*
X161141288Y-60509084D01*
X161144298Y-60509233D01*
X161144982Y-60509236D01*
X161148276Y-60509345D01*
X161150045Y-60509731D01*
X161150644Y-60510484D01*
X161150655Y-60510655D01*
X161151066Y-60511450D01*
X161152532Y-60511892D01*
X161155407Y-60512063D01*
X161156802Y-60512073D01*
X161160128Y-60512132D01*
X161161983Y-60512395D01*
X161162783Y-60512989D01*
X161162948Y-60513964D01*
X161163155Y-60515021D01*
X161164065Y-60515591D01*
X161166109Y-60515821D01*
X161168622Y-60515856D01*
X161171916Y-60515964D01*
X161173685Y-60516351D01*
X161174284Y-60517103D01*
X161174296Y-60517274D01*
X161174853Y-60518209D01*
X161176746Y-60518635D01*
X161178551Y-60518692D01*
X161181356Y-60518878D01*
X161182633Y-60519509D01*
X161182806Y-60520111D01*
X161183242Y-60520934D01*
X161184786Y-60521377D01*
X161187796Y-60521526D01*
X161188480Y-60521529D01*
X161191774Y-60521638D01*
X161193543Y-60522024D01*
X161194142Y-60522777D01*
X161194153Y-60522948D01*
X161194564Y-60523743D01*
X161196030Y-60524185D01*
X161198905Y-60524356D01*
X161200300Y-60524366D01*
X161203748Y-60524461D01*
X161205664Y-60524799D01*
X161206401Y-60525462D01*
X161206446Y-60525784D01*
X161206882Y-60526608D01*
X161208427Y-60527050D01*
X161211436Y-60527200D01*
X161212120Y-60527203D01*
X161217794Y-60527203D01*
X161217794Y-60531458D01*
X161217608Y-60534263D01*
X161216977Y-60535540D01*
X161216375Y-60535713D01*
X161215580Y-60536124D01*
X161215137Y-60537590D01*
X161214967Y-60540465D01*
X161214957Y-60541860D01*
X161214862Y-60545307D01*
X161214524Y-60547224D01*
X161213860Y-60547961D01*
X161213538Y-60548006D01*
X161212604Y-60548563D01*
X161212178Y-60550457D01*
X161212120Y-60552261D01*
X161211934Y-60555066D01*
X161211303Y-60556344D01*
X161210702Y-60556517D01*
X161209906Y-60556927D01*
X161209464Y-60558393D01*
X161209294Y-60561268D01*
X161209283Y-60562663D01*
X161209188Y-60566111D01*
X161208850Y-60568027D01*
X161208187Y-60568765D01*
X161207865Y-60568810D01*
X161207041Y-60569245D01*
X161206599Y-60570790D01*
X161206449Y-60573800D01*
X161206446Y-60574483D01*
X161206337Y-60577778D01*
X161205951Y-60579546D01*
X161205199Y-60580146D01*
X161205028Y-60580157D01*
X161204204Y-60580593D01*
X161203762Y-60582137D01*
X161203612Y-60585147D01*
X161203610Y-60585831D01*
X161203501Y-60589125D01*
X161203114Y-60590894D01*
X161202362Y-60591493D01*
X161202191Y-60591504D01*
X161201299Y-60592010D01*
X161200863Y-60593763D01*
X161200773Y-60596232D01*
X161200621Y-60599206D01*
X161200095Y-60600658D01*
X161199354Y-60600960D01*
X161198531Y-60601396D01*
X161198088Y-60602941D01*
X161197939Y-60605950D01*
X161197936Y-60606634D01*
X161197867Y-60609803D01*
X161197564Y-60611515D01*
X161196882Y-60612203D01*
X161196045Y-60612308D01*
X161195021Y-60612499D01*
X161194451Y-60613352D01*
X161194204Y-60615285D01*
X161194153Y-60618454D01*
X161194059Y-60621902D01*
X161193720Y-60623818D01*
X161193057Y-60624556D01*
X161192735Y-60624601D01*
X161191911Y-60625036D01*
X161191469Y-60626581D01*
X161191319Y-60629591D01*
X161191317Y-60630274D01*
X161191208Y-60633569D01*
X161190822Y-60635337D01*
X161190069Y-60635937D01*
X161189898Y-60635948D01*
X161188963Y-60636505D01*
X161188537Y-60638398D01*
X161188480Y-60640203D01*
X161188294Y-60643008D01*
X161187663Y-60644285D01*
X161187061Y-60644458D01*
X161186266Y-60644869D01*
X161185824Y-60646335D01*
X161185653Y-60649210D01*
X161185643Y-60650605D01*
X161185548Y-60654052D01*
X161185210Y-60655969D01*
X161184546Y-60656706D01*
X161184225Y-60656751D01*
X161183401Y-60657187D01*
X161182959Y-60658732D01*
X161182809Y-60661741D01*
X161182806Y-60662425D01*
X161182697Y-60665719D01*
X161182311Y-60667488D01*
X161181559Y-60668087D01*
X161181388Y-60668099D01*
X161180592Y-60668509D01*
X161180150Y-60669975D01*
X161179980Y-60672850D01*
X161179969Y-60674245D01*
X161179875Y-60677693D01*
X161179536Y-60679609D01*
X161178873Y-60680346D01*
X161178551Y-60680391D01*
X161177616Y-60680948D01*
X161177190Y-60682842D01*
X161177132Y-60684647D01*
X161176947Y-60687451D01*
X161176316Y-60688729D01*
X161175714Y-60688902D01*
X161174918Y-60689312D01*
X161174476Y-60690779D01*
X161174306Y-60693653D01*
X161174296Y-60695048D01*
X161174201Y-60698496D01*
X161173863Y-60700412D01*
X161173199Y-60701150D01*
X161172877Y-60701195D01*
X161172054Y-60701631D01*
X161171611Y-60703175D01*
X161171462Y-60706185D01*
X161171459Y-60706869D01*
X161171350Y-60710163D01*
X161170964Y-60711932D01*
X161170211Y-60712531D01*
X161170040Y-60712542D01*
X161169217Y-60712978D01*
X161168775Y-60714523D01*
X161168625Y-60717532D01*
X161168622Y-60718216D01*
X161168513Y-60721510D01*
X161168127Y-60723279D01*
X161167374Y-60723878D01*
X161167204Y-60723889D01*
X161166312Y-60724396D01*
X161165876Y-60726148D01*
X161165785Y-60728618D01*
X161165633Y-60731591D01*
X161165108Y-60733043D01*
X161164367Y-60733346D01*
X161163543Y-60733781D01*
X161163101Y-60735326D01*
X161162951Y-60738336D01*
X161162948Y-60739019D01*
X161162879Y-60742188D01*
X161162576Y-60743900D01*
X161161895Y-60744589D01*
X161161057Y-60744693D01*
X161160034Y-60744884D01*
X161159463Y-60745738D01*
X161159217Y-60747671D01*
X161159166Y-60750839D01*
X161159071Y-60754287D01*
X161158733Y-60756203D01*
X161158069Y-60756941D01*
X161157747Y-60756986D01*
X161156813Y-60757543D01*
X161156387Y-60759436D01*
X161156329Y-60761241D01*
X161156143Y-60764046D01*
X161155512Y-60765323D01*
X161154911Y-60765496D01*
X161154087Y-60765932D01*
X161153645Y-60767477D01*
X161153495Y-60770486D01*
X161153492Y-60771170D01*
X161153383Y-60774464D01*
X161152997Y-60776233D01*
X161152245Y-60776832D01*
X161152074Y-60776844D01*
X161151278Y-60777254D01*
X161150836Y-60778720D01*
X161150666Y-60781595D01*
X161150655Y-60782990D01*
X161150561Y-60786438D01*
X161150222Y-60788354D01*
X161149559Y-60789091D01*
X161149237Y-60789136D01*
X161148413Y-60789572D01*
X161147971Y-60791117D01*
X161147821Y-60794127D01*
X161147819Y-60794810D01*
X161147710Y-60798105D01*
X161147323Y-60799873D01*
X161146571Y-60800473D01*
X161146400Y-60800484D01*
X161145508Y-60800990D01*
X161145073Y-60802742D01*
X161144982Y-60805212D01*
X161144830Y-60808185D01*
X161144304Y-60809637D01*
X161143563Y-60809940D01*
X161142740Y-60810376D01*
X161142298Y-60811920D01*
X161142148Y-60814930D01*
X161142145Y-60815614D01*
X161142036Y-60818908D01*
X161141650Y-60820677D01*
X161140897Y-60821276D01*
X161140727Y-60821287D01*
X161139903Y-60821723D01*
X161139461Y-60823268D01*
X161139311Y-60826277D01*
X161139308Y-60826961D01*
X161139199Y-60830255D01*
X161138813Y-60832024D01*
X161138061Y-60832623D01*
X161137890Y-60832634D01*
X161137094Y-60833045D01*
X161136652Y-60834511D01*
X161136482Y-60837386D01*
X161136471Y-60838781D01*
X161136377Y-60842229D01*
X161136038Y-60844145D01*
X161135375Y-60844882D01*
X161135053Y-60844927D01*
X161134118Y-60845484D01*
X161133692Y-60847378D01*
X161133634Y-60849183D01*
X161133449Y-60851987D01*
X161132818Y-60853265D01*
X161132216Y-60853438D01*
X161131420Y-60853848D01*
X161130978Y-60855314D01*
X161130808Y-60858189D01*
X161130798Y-60859584D01*
X161130703Y-60863032D01*
X161130365Y-60864948D01*
X161129701Y-60865686D01*
X161129379Y-60865731D01*
X161128556Y-60866167D01*
X161128113Y-60867711D01*
X161127964Y-60870721D01*
X161127961Y-60871404D01*
X161127852Y-60874699D01*
X161127466Y-60876468D01*
X161126713Y-60877067D01*
X161126542Y-60877078D01*
X161125747Y-60877488D01*
X161125305Y-60878955D01*
X161125134Y-60881830D01*
X161125124Y-60883225D01*
X161125065Y-60886551D01*
X161124802Y-60888405D01*
X161124208Y-60889206D01*
X161123233Y-60889371D01*
X161122051Y-60889649D01*
X161121492Y-60890806D01*
X161121342Y-60893321D01*
X161121342Y-60893626D01*
X161121156Y-60896431D01*
X161120525Y-60897708D01*
X161119923Y-60897881D01*
X161119100Y-60898317D01*
X161118657Y-60899862D01*
X161118508Y-60902872D01*
X161118505Y-60903555D01*
X161118396Y-60906850D01*
X161118010Y-60908618D01*
X161117257Y-60909218D01*
X161117086Y-60909229D01*
X161116291Y-60909639D01*
X161115848Y-60911105D01*
X161115678Y-60913980D01*
X161115668Y-60915375D01*
X161115573Y-60918823D01*
X161115235Y-60920739D01*
X161114571Y-60921477D01*
X161114249Y-60921522D01*
X161113315Y-60922079D01*
X161112889Y-60923972D01*
X161112831Y-60925777D01*
X161112645Y-60928582D01*
X161112014Y-60929859D01*
X161111413Y-60930032D01*
X161110617Y-60930443D01*
X161110175Y-60931909D01*
X161110005Y-60934784D01*
X161109994Y-60936179D01*
X161109900Y-60939626D01*
X161109561Y-60941543D01*
X161108898Y-60942280D01*
X161108576Y-60942325D01*
X161107641Y-60942882D01*
X161107215Y-60944776D01*
X161107157Y-60946580D01*
X161107343Y-60949385D01*
X161107974Y-60950663D01*
X161108576Y-60950836D01*
X161109829Y-60950079D01*
X161109994Y-60949417D01*
X161110751Y-60948164D01*
X161111413Y-60947999D01*
X161112539Y-60947153D01*
X161112831Y-60945162D01*
X161113254Y-60942910D01*
X161114249Y-60942325D01*
X161115299Y-60941607D01*
X161115665Y-60939317D01*
X161115668Y-60939015D01*
X161115975Y-60936568D01*
X161116957Y-60935712D01*
X161117086Y-60935706D01*
X161118212Y-60934860D01*
X161118505Y-60932869D01*
X161118928Y-60930617D01*
X161119923Y-60930032D01*
X161121177Y-60929275D01*
X161121342Y-60928614D01*
X161122130Y-60927459D01*
X161123233Y-60927195D01*
X161124617Y-60926750D01*
X161125104Y-60925091D01*
X161125124Y-60924359D01*
X161125547Y-60922106D01*
X161126542Y-60921522D01*
X161127668Y-60920676D01*
X161127961Y-60918685D01*
X161128384Y-60916433D01*
X161129379Y-60915848D01*
X161130428Y-60915130D01*
X161130795Y-60912840D01*
X161130798Y-60912538D01*
X161131105Y-60910091D01*
X161132087Y-60909235D01*
X161132216Y-60909229D01*
X161133470Y-60908472D01*
X161133634Y-60907810D01*
X161134391Y-60906557D01*
X161135053Y-60906392D01*
X161136179Y-60905546D01*
X161136471Y-60903555D01*
X161136894Y-60901303D01*
X161137890Y-60900718D01*
X161139016Y-60899873D01*
X161139308Y-60897881D01*
X161139731Y-60895629D01*
X161140727Y-60895045D01*
X161141980Y-60894288D01*
X161142145Y-60893626D01*
X161142902Y-60892373D01*
X161143563Y-60892208D01*
X161144612Y-60891490D01*
X161144979Y-60889200D01*
X161144982Y-60888898D01*
X161145289Y-60886450D01*
X161146271Y-60885595D01*
X161146400Y-60885589D01*
X161147526Y-60884743D01*
X161147819Y-60882752D01*
X161148241Y-60880500D01*
X161149237Y-60879915D01*
X161150363Y-60879069D01*
X161150655Y-60877078D01*
X161151078Y-60874826D01*
X161152074Y-60874241D01*
X161153327Y-60873484D01*
X161153492Y-60872823D01*
X161154249Y-60871569D01*
X161154911Y-60871404D01*
X161156037Y-60870559D01*
X161156329Y-60868568D01*
X161156752Y-60866315D01*
X161157747Y-60865731D01*
X161158797Y-60865013D01*
X161159163Y-60862723D01*
X161159166Y-60862421D01*
X161159377Y-60860140D01*
X161160203Y-60859220D01*
X161161057Y-60859112D01*
X161162441Y-60858666D01*
X161162929Y-60857007D01*
X161162948Y-60856275D01*
X161163371Y-60854023D01*
X161164367Y-60853438D01*
X161165620Y-60852681D01*
X161165785Y-60852019D01*
X161166542Y-60850766D01*
X161167204Y-60850601D01*
X161168330Y-60849755D01*
X161168622Y-60847764D01*
X161169045Y-60845512D01*
X161170040Y-60844927D01*
X161171166Y-60844082D01*
X161171459Y-60842091D01*
X161171882Y-60839838D01*
X161172877Y-60839254D01*
X161173926Y-60838536D01*
X161174293Y-60836246D01*
X161174296Y-60835944D01*
X161174603Y-60833496D01*
X161175585Y-60832640D01*
X161175714Y-60832634D01*
X161176968Y-60831878D01*
X161177132Y-60831216D01*
X161177889Y-60829962D01*
X161178551Y-60829798D01*
X161179677Y-60828952D01*
X161179969Y-60826961D01*
X161180392Y-60824709D01*
X161181388Y-60824124D01*
X161182514Y-60823278D01*
X161182806Y-60821287D01*
X161183229Y-60819035D01*
X161184225Y-60818450D01*
X161185478Y-60817693D01*
X161185643Y-60817032D01*
X161186400Y-60815778D01*
X161187061Y-60815614D01*
X161188187Y-60814768D01*
X161188480Y-60812777D01*
X161188903Y-60810525D01*
X161189898Y-60809940D01*
X161190947Y-60809222D01*
X161191314Y-60806932D01*
X161191317Y-60806630D01*
X161191624Y-60804182D01*
X161192606Y-60803327D01*
X161192735Y-60803321D01*
X161193861Y-60802475D01*
X161194153Y-60800484D01*
X161194451Y-60798407D01*
X161195556Y-60797676D01*
X161196045Y-60797647D01*
X161197585Y-60797056D01*
X161197936Y-60796229D01*
X161198693Y-60794975D01*
X161199354Y-60794810D01*
X161200480Y-60793964D01*
X161200773Y-60791973D01*
X161201196Y-60789721D01*
X161202191Y-60789136D01*
X161203317Y-60788291D01*
X161203610Y-60786300D01*
X161204032Y-60784047D01*
X161205028Y-60783463D01*
X161206077Y-60782745D01*
X161206444Y-60780455D01*
X161206446Y-60780153D01*
X161206754Y-60777705D01*
X161207736Y-60776850D01*
X161207865Y-60776844D01*
X161209118Y-60776087D01*
X161209283Y-60775425D01*
X161210040Y-60774171D01*
X161210702Y-60774007D01*
X161211828Y-60773161D01*
X161212120Y-60771170D01*
X161212543Y-60768918D01*
X161213538Y-60768333D01*
X161214664Y-60767487D01*
X161214957Y-60765496D01*
X161215380Y-60763244D01*
X161216375Y-60762659D01*
X161217629Y-60761902D01*
X161217794Y-60761241D01*
X161218551Y-60759987D01*
X161219212Y-60759823D01*
X161220261Y-60759105D01*
X161220628Y-60756814D01*
X161220630Y-60756513D01*
X161220938Y-60754065D01*
X161221920Y-60753209D01*
X161222049Y-60753203D01*
X161223175Y-60752358D01*
X161223467Y-60750367D01*
X161223890Y-60748114D01*
X161224886Y-60747530D01*
X161226012Y-60746684D01*
X161226304Y-60744693D01*
X161226727Y-60742441D01*
X161227723Y-60741856D01*
X161228976Y-60741099D01*
X161229141Y-60740438D01*
X161229898Y-60739184D01*
X161230559Y-60739019D01*
X161231685Y-60738173D01*
X161231978Y-60736182D01*
X161232275Y-60734106D01*
X161233381Y-60733375D01*
X161233869Y-60733346D01*
X161235253Y-60732900D01*
X161235741Y-60731241D01*
X161235760Y-60730509D01*
X161236183Y-60728257D01*
X161237179Y-60727672D01*
X161238228Y-60726954D01*
X161238594Y-60724664D01*
X161238597Y-60724362D01*
X161238905Y-60721914D01*
X161239886Y-60721059D01*
X161240015Y-60721053D01*
X161241269Y-60720296D01*
X161241434Y-60719634D01*
X161242191Y-60718381D01*
X161242852Y-60718216D01*
X161243978Y-60717370D01*
X161244271Y-60715379D01*
X161244694Y-60713127D01*
X161245689Y-60712542D01*
X161246815Y-60711696D01*
X161247108Y-60709705D01*
X161247530Y-60707453D01*
X161248526Y-60706869D01*
X161249652Y-60706023D01*
X161249944Y-60704032D01*
X161250367Y-60701780D01*
X161251363Y-60701195D01*
X161252518Y-60700407D01*
X161252781Y-60699304D01*
X161253372Y-60697763D01*
X161254200Y-60697412D01*
X161255326Y-60696567D01*
X161255618Y-60694576D01*
X161256041Y-60692323D01*
X161257036Y-60691739D01*
X161258162Y-60690893D01*
X161258455Y-60688902D01*
X161258878Y-60686650D01*
X161259873Y-60686065D01*
X161261127Y-60685308D01*
X161261292Y-60684647D01*
X161262049Y-60683393D01*
X161262710Y-60683228D01*
X161263836Y-60682383D01*
X161264128Y-60680391D01*
X161264551Y-60678139D01*
X161265547Y-60677555D01*
X161266596Y-60676837D01*
X161266963Y-60674546D01*
X161266965Y-60674245D01*
X161267177Y-60671964D01*
X161268003Y-60671044D01*
X161268857Y-60670935D01*
X161270241Y-60670490D01*
X161270728Y-60668831D01*
X161270748Y-60668099D01*
X161271171Y-60665846D01*
X161272166Y-60665262D01*
X161273420Y-60664505D01*
X161273585Y-60663843D01*
X161274341Y-60662590D01*
X161275003Y-60662425D01*
X161276129Y-60661579D01*
X161276421Y-60659588D01*
X161276844Y-60657336D01*
X161277840Y-60656751D01*
X161278966Y-60655905D01*
X161279258Y-60653914D01*
X161279681Y-60651662D01*
X161280677Y-60651078D01*
X161281726Y-60650360D01*
X161282092Y-60648069D01*
X161282095Y-60647768D01*
X161282403Y-60645320D01*
X161283384Y-60644464D01*
X161283513Y-60644458D01*
X161284767Y-60643701D01*
X161284932Y-60643040D01*
X161285689Y-60641786D01*
X161286350Y-60641621D01*
X161287476Y-60640776D01*
X161287769Y-60638785D01*
X161288192Y-60636532D01*
X161289187Y-60635948D01*
X161290313Y-60635102D01*
X161290606Y-60633111D01*
X161291028Y-60630859D01*
X161292024Y-60630274D01*
X161293150Y-60629428D01*
X161293442Y-60627437D01*
X161293865Y-60625185D01*
X161294861Y-60624601D01*
X161296114Y-60623844D01*
X161296279Y-60623182D01*
X161297036Y-60621928D01*
X161297698Y-60621764D01*
X161298747Y-60621046D01*
X161299113Y-60618756D01*
X161299116Y-60618454D01*
X161299424Y-60616006D01*
X161300405Y-60615150D01*
X161300534Y-60615144D01*
X161301661Y-60614299D01*
X161301953Y-60612308D01*
X161302376Y-60610055D01*
X161303371Y-60609471D01*
X161304625Y-60608714D01*
X161304790Y-60608052D01*
X161305578Y-60606897D01*
X161306681Y-60606634D01*
X161308065Y-60606188D01*
X161308553Y-60604529D01*
X161308572Y-60603797D01*
X161308995Y-60601545D01*
X161309991Y-60600960D01*
X161311117Y-60600115D01*
X161311409Y-60598123D01*
X161311832Y-60595871D01*
X161312827Y-60595287D01*
X161313876Y-60594569D01*
X161314243Y-60592278D01*
X161314246Y-60591977D01*
X161314553Y-60589529D01*
X161315535Y-60588673D01*
X161315664Y-60588667D01*
X161316918Y-60587910D01*
X161317083Y-60587249D01*
X161317840Y-60585995D01*
X161318501Y-60585831D01*
X161319627Y-60584985D01*
X161319919Y-60582994D01*
X161320342Y-60580742D01*
X161321338Y-60580157D01*
X161322464Y-60579311D01*
X161322756Y-60577320D01*
X161323179Y-60575068D01*
X161324175Y-60574483D01*
X161325301Y-60573637D01*
X161325593Y-60571646D01*
X161326016Y-60569394D01*
X161327011Y-60568810D01*
X161328167Y-60568021D01*
X161328430Y-60566918D01*
X161329021Y-60565378D01*
X161329848Y-60565027D01*
X161330974Y-60564181D01*
X161331267Y-60562190D01*
X161331690Y-60559938D01*
X161332685Y-60559354D01*
X161333811Y-60558508D01*
X161334104Y-60556517D01*
X161334526Y-60554265D01*
X161335522Y-60553680D01*
X161336648Y-60552834D01*
X161336940Y-60550843D01*
X161337363Y-60548591D01*
X161338359Y-60548006D01*
X161339612Y-60547249D01*
X161339777Y-60546588D01*
X161340534Y-60545334D01*
X161341196Y-60545169D01*
X161342245Y-60544452D01*
X161342611Y-60542161D01*
X161342614Y-60541860D01*
X161342826Y-60539579D01*
X161343651Y-60538658D01*
X161344505Y-60538550D01*
X161345890Y-60538104D01*
X161346377Y-60536446D01*
X161346396Y-60535713D01*
X161346819Y-60533461D01*
X161347815Y-60532876D01*
X161349069Y-60532120D01*
X161349233Y-60531458D01*
X161349990Y-60530204D01*
X161350652Y-60530040D01*
X161351778Y-60529194D01*
X161352070Y-60527203D01*
X161352493Y-60524951D01*
X161353489Y-60524366D01*
X161354615Y-60523520D01*
X161354907Y-60521529D01*
X161355330Y-60519277D01*
X161356325Y-60518692D01*
X161357374Y-60517975D01*
X161357741Y-60515684D01*
X161357744Y-60515383D01*
X161358051Y-60512935D01*
X161359033Y-60512079D01*
X161359162Y-60512073D01*
X161360416Y-60511316D01*
X161360581Y-60510655D01*
X161361338Y-60509401D01*
X161361999Y-60509236D01*
X161363125Y-60508390D01*
X161363417Y-60506399D01*
X161363840Y-60504147D01*
X161364836Y-60503563D01*
X161365962Y-60502717D01*
X161366254Y-60500726D01*
X161366677Y-60498474D01*
X161367673Y-60497889D01*
X161368799Y-60497043D01*
X161369091Y-60495052D01*
X161369514Y-60492800D01*
X161370509Y-60492215D01*
X161371763Y-60491458D01*
X161371928Y-60490797D01*
X161372685Y-60489543D01*
X161373346Y-60489378D01*
X161374395Y-60488661D01*
X161374762Y-60486370D01*
X161374765Y-60486069D01*
X161375072Y-60483621D01*
X161376054Y-60482765D01*
X161376183Y-60482759D01*
X161377309Y-60481913D01*
X161377602Y-60479922D01*
X161377899Y-60477846D01*
X161379005Y-60477115D01*
X161379493Y-60477086D01*
X161380877Y-60476640D01*
X161381364Y-60474981D01*
X161381384Y-60474249D01*
X161381807Y-60471997D01*
X161382802Y-60471412D01*
X161384056Y-60470655D01*
X161384221Y-60469993D01*
X161384978Y-60468740D01*
X161385639Y-60468575D01*
X161386765Y-60467729D01*
X161387058Y-60465738D01*
X161387481Y-60463486D01*
X161388476Y-60462901D01*
X161389525Y-60462184D01*
X161389892Y-60459893D01*
X161389894Y-60459592D01*
X161390202Y-60457144D01*
X161391184Y-60456288D01*
X161391313Y-60456282D01*
X161392567Y-60455525D01*
X161392731Y-60454864D01*
X161393488Y-60453610D01*
X161394150Y-60453445D01*
X161395276Y-60452600D01*
X161395568Y-60450608D01*
X161395991Y-60448356D01*
X161396987Y-60447772D01*
X161398113Y-60446926D01*
X161398405Y-60444935D01*
X161398828Y-60442683D01*
X161399823Y-60442098D01*
X161400949Y-60441252D01*
X161401242Y-60439261D01*
X161401665Y-60437009D01*
X161402660Y-60436424D01*
X161403914Y-60435667D01*
X161404079Y-60435006D01*
X161404836Y-60433752D01*
X161405497Y-60433588D01*
X161406546Y-60432870D01*
X161406913Y-60430579D01*
X161406915Y-60430278D01*
X161407223Y-60427830D01*
X161408205Y-60426974D01*
X161408334Y-60426968D01*
X161409460Y-60426122D01*
X161409752Y-60424131D01*
X161410175Y-60421879D01*
X161411171Y-60421295D01*
X161412297Y-60420449D01*
X161412589Y-60418458D01*
X161413012Y-60416206D01*
X161414007Y-60415621D01*
X161415261Y-60414864D01*
X161415426Y-60414203D01*
X161416214Y-60413047D01*
X161417317Y-60412784D01*
X161418701Y-60412338D01*
X161419189Y-60410680D01*
X161419208Y-60409947D01*
X161419631Y-60407695D01*
X161420627Y-60407110D01*
X161421676Y-60406393D01*
X161422043Y-60404102D01*
X161422045Y-60403801D01*
X161422353Y-60401353D01*
X161423334Y-60400497D01*
X161423464Y-60400491D01*
X161424590Y-60399645D01*
X161424882Y-60397654D01*
X161425305Y-60395402D01*
X161426300Y-60394818D01*
X161427554Y-60394061D01*
X161427719Y-60393399D01*
X161428476Y-60392146D01*
X161429137Y-60391981D01*
X161430263Y-60391135D01*
X161430556Y-60389144D01*
X161430979Y-60386892D01*
X161431974Y-60386307D01*
X161433100Y-60385461D01*
X161433392Y-60383470D01*
X161433815Y-60381218D01*
X161434811Y-60380633D01*
X161435966Y-60379845D01*
X161436229Y-60378742D01*
X161436821Y-60377202D01*
X161437648Y-60376851D01*
X161438774Y-60376005D01*
X161439066Y-60374014D01*
X161439489Y-60371762D01*
X161440485Y-60371177D01*
X161441611Y-60370332D01*
X161441903Y-60368341D01*
X161442326Y-60366088D01*
X161443321Y-60365504D01*
X161444447Y-60364658D01*
X161444740Y-60362667D01*
X161445163Y-60360415D01*
X161446158Y-60359830D01*
X161447412Y-60359073D01*
X161447577Y-60358412D01*
X161448334Y-60357158D01*
X161448995Y-60356993D01*
X161450044Y-60356276D01*
X161450411Y-60353985D01*
X161450413Y-60353684D01*
X161450625Y-60351403D01*
X161451451Y-60350482D01*
X161452305Y-60350374D01*
X161453689Y-60349928D01*
X161454176Y-60348269D01*
X161454196Y-60347537D01*
X161454619Y-60345285D01*
X161455614Y-60344700D01*
X161456740Y-60343855D01*
X161457033Y-60341863D01*
X161457456Y-60339611D01*
X161458451Y-60339027D01*
X161459705Y-60338270D01*
X161459870Y-60337608D01*
X161460626Y-60336355D01*
X161461288Y-60336190D01*
X161462414Y-60335344D01*
X161462706Y-60333353D01*
X161463129Y-60331101D01*
X161464125Y-60330516D01*
X161465174Y-60329798D01*
X161465541Y-60327508D01*
X161465543Y-60327207D01*
X161465851Y-60324759D01*
X161466832Y-60323903D01*
X161466962Y-60323897D01*
X161468088Y-60323051D01*
X161468380Y-60321060D01*
X161468803Y-60318808D01*
X161469798Y-60318223D01*
X161471052Y-60317466D01*
X161471217Y-60316805D01*
X161471974Y-60315551D01*
X161472635Y-60315386D01*
X161473761Y-60314541D01*
X161474054Y-60312550D01*
X161474477Y-60310297D01*
X161475472Y-60309713D01*
X161476598Y-60308867D01*
X161476890Y-60306876D01*
X161477313Y-60304624D01*
X161478309Y-60304039D01*
X161479563Y-60303282D01*
X161479727Y-60302621D01*
X161480484Y-60301367D01*
X161481146Y-60301202D01*
X161482195Y-60300485D01*
X161482562Y-60298194D01*
X161482564Y-60297893D01*
X161482872Y-60295445D01*
X161483853Y-60294589D01*
X161483983Y-60294583D01*
X161485109Y-60293737D01*
X161485401Y-60291746D01*
X161485824Y-60289494D01*
X161486819Y-60288909D01*
X161487945Y-60288064D01*
X161488238Y-60286073D01*
X161488535Y-60283996D01*
X161489641Y-60283265D01*
X161490129Y-60283236D01*
X161491669Y-60282644D01*
X161492020Y-60281817D01*
X161492777Y-60280564D01*
X161493439Y-60280399D01*
X161494565Y-60279553D01*
X161494857Y-60277562D01*
X161495280Y-60275310D01*
X161496275Y-60274725D01*
X161497325Y-60274008D01*
X161497691Y-60271717D01*
X161497694Y-60271416D01*
X161498001Y-60268968D01*
X161498983Y-60268112D01*
X161499112Y-60268106D01*
X161500238Y-60267260D01*
X161500531Y-60265269D01*
X161500954Y-60263017D01*
X161501949Y-60262432D01*
X161503203Y-60261675D01*
X161503368Y-60261014D01*
X161504124Y-60259760D01*
X161504786Y-60259596D01*
X161505912Y-60258750D01*
X161506204Y-60256759D01*
X161506627Y-60254507D01*
X161507623Y-60253922D01*
X161508749Y-60253076D01*
X161509041Y-60251085D01*
X161509464Y-60248833D01*
X161510460Y-60248248D01*
X161511509Y-60247531D01*
X161511875Y-60245240D01*
X161511878Y-60244939D01*
X161512186Y-60242491D01*
X161513167Y-60241635D01*
X161513296Y-60241629D01*
X161514550Y-60240872D01*
X161514715Y-60240211D01*
X161515472Y-60238957D01*
X161516133Y-60238792D01*
X161517259Y-60237946D01*
X161517552Y-60235955D01*
X161517975Y-60233703D01*
X161518970Y-60233118D01*
X161520096Y-60232273D01*
X161520388Y-60230282D01*
X161520811Y-60228029D01*
X161521807Y-60227445D01*
X161523061Y-60226688D01*
X161523225Y-60226026D01*
X161524014Y-60224871D01*
X161525117Y-60224608D01*
X161526420Y-60224238D01*
X161526946Y-60222792D01*
X161527008Y-60221298D01*
X161527315Y-60218850D01*
X161528297Y-60217995D01*
X161528426Y-60217989D01*
X161529552Y-60217143D01*
X161529845Y-60215152D01*
X161530267Y-60212900D01*
X161531263Y-60212315D01*
X161532389Y-60211469D01*
X161532681Y-60209478D01*
X161533104Y-60207226D01*
X161534100Y-60206641D01*
X161535353Y-60205884D01*
X161535518Y-60205223D01*
X161536275Y-60203969D01*
X161536937Y-60203805D01*
X161538063Y-60202959D01*
X161538355Y-60200968D01*
X161538778Y-60198716D01*
X161539773Y-60198131D01*
X161540900Y-60197285D01*
X161541192Y-60195294D01*
X161541615Y-60193042D01*
X161542610Y-60192457D01*
X161543659Y-60191740D01*
X161544026Y-60189449D01*
X161544029Y-60189148D01*
X161544336Y-60186700D01*
X161545318Y-60185844D01*
X161545447Y-60185838D01*
X161546701Y-60185081D01*
X161546866Y-60184420D01*
X161547622Y-60183166D01*
X161548284Y-60183001D01*
X161549410Y-60182155D01*
X161549702Y-60180164D01*
X161550125Y-60177912D01*
X161551121Y-60177328D01*
X161552247Y-60176482D01*
X161552539Y-60174491D01*
X161552962Y-60172239D01*
X161553958Y-60171654D01*
X161555084Y-60170808D01*
X161555376Y-60168817D01*
X161555799Y-60166565D01*
X161556794Y-60165980D01*
X161557950Y-60165192D01*
X161558213Y-60164089D01*
X161558804Y-60162549D01*
X161559631Y-60162198D01*
X161560885Y-60161441D01*
X161561050Y-60160779D01*
X161561767Y-60159730D01*
X161564058Y-60159364D01*
X161564359Y-60159361D01*
X161566807Y-60159669D01*
X161567663Y-60160650D01*
X161567669Y-60160779D01*
X161568515Y-60161905D01*
X161570506Y-60162198D01*
X161572582Y-60162495D01*
X161573313Y-60163601D01*
X161573343Y-60164089D01*
X161573934Y-60165629D01*
X161574761Y-60165980D01*
X161576015Y-60166737D01*
X161576179Y-60167399D01*
X161577025Y-60168525D01*
X161579016Y-60168817D01*
X161581268Y-60169240D01*
X161581853Y-60170235D01*
X161582699Y-60171362D01*
X161584690Y-60171654D01*
X161586942Y-60172077D01*
X161587527Y-60173072D01*
X161588372Y-60174198D01*
X161590364Y-60174491D01*
X161592616Y-60174914D01*
X161593200Y-60175909D01*
X161593957Y-60177163D01*
X161594619Y-60177328D01*
X161595872Y-60178084D01*
X161596037Y-60178746D01*
X161596755Y-60179795D01*
X161599045Y-60180162D01*
X161599347Y-60180164D01*
X161601795Y-60180472D01*
X161602650Y-60181454D01*
X161602656Y-60181583D01*
X161603502Y-60182709D01*
X161605493Y-60183001D01*
X161607745Y-60183424D01*
X161608330Y-60184420D01*
X161609176Y-60185546D01*
X161611167Y-60185838D01*
X161613419Y-60186261D01*
X161614004Y-60187256D01*
X161614761Y-60188510D01*
X161615422Y-60188675D01*
X161616577Y-60189463D01*
X161616841Y-60190566D01*
X161617286Y-60191950D01*
X161618945Y-60192438D01*
X161619677Y-60192457D01*
X161621930Y-60192880D01*
X161622514Y-60193876D01*
X161623360Y-60195002D01*
X161625351Y-60195294D01*
X161627603Y-60195717D01*
X161628188Y-60196713D01*
X161629034Y-60197839D01*
X161631025Y-60198131D01*
X161633277Y-60198554D01*
X161633862Y-60199549D01*
X161634650Y-60200704D01*
X161635753Y-60200968D01*
X161637293Y-60201559D01*
X161637644Y-60202386D01*
X161638490Y-60203512D01*
X161640481Y-60203805D01*
X161642733Y-60204227D01*
X161643318Y-60205223D01*
X161644163Y-60206349D01*
X161646154Y-60206641D01*
X161648407Y-60207064D01*
X161648991Y-60208060D01*
X161649748Y-60209313D01*
X161650410Y-60209478D01*
X161651663Y-60210235D01*
X161651828Y-60210897D01*
X161652674Y-60212023D01*
X161654665Y-60212315D01*
X161656917Y-60212738D01*
X161657502Y-60213733D01*
X161658348Y-60214860D01*
X161660339Y-60215152D01*
X161662591Y-60215575D01*
X161663175Y-60216570D01*
X161663932Y-60217824D01*
X161664594Y-60217989D01*
X161665486Y-60218495D01*
X161665921Y-60220247D01*
X161666012Y-60222717D01*
X161665860Y-60225690D01*
X161665335Y-60227142D01*
X161664594Y-60227445D01*
X161663468Y-60228291D01*
X161663175Y-60230282D01*
X161662753Y-60232534D01*
X161661757Y-60233118D01*
X161660503Y-60233875D01*
X161660339Y-60234537D01*
X161659582Y-60235791D01*
X161658920Y-60235955D01*
X161657794Y-60236801D01*
X161657502Y-60238792D01*
X161657079Y-60241044D01*
X161656083Y-60241629D01*
X161655034Y-60242347D01*
X161654668Y-60244637D01*
X161654665Y-60244939D01*
X161654357Y-60247386D01*
X161653376Y-60248242D01*
X161653247Y-60248248D01*
X161652120Y-60249094D01*
X161651828Y-60251085D01*
X161651405Y-60253337D01*
X161650410Y-60253922D01*
X161649156Y-60254679D01*
X161648991Y-60255340D01*
X161648234Y-60256594D01*
X161647573Y-60256759D01*
X161646447Y-60257604D01*
X161646154Y-60259596D01*
X161645732Y-60261848D01*
X161644736Y-60262432D01*
X161643610Y-60263278D01*
X161643318Y-60265269D01*
X161642895Y-60267521D01*
X161641899Y-60268106D01*
X161640850Y-60268824D01*
X161640483Y-60271114D01*
X161640481Y-60271416D01*
X161640173Y-60273863D01*
X161639192Y-60274719D01*
X161639062Y-60274725D01*
X161637809Y-60275482D01*
X161637644Y-60276144D01*
X161636856Y-60277299D01*
X161635753Y-60277562D01*
X161634368Y-60278008D01*
X161633881Y-60279667D01*
X161633862Y-60280399D01*
X161633439Y-60282651D01*
X161632443Y-60283236D01*
X161631317Y-60284082D01*
X161631025Y-60286073D01*
X161630602Y-60288325D01*
X161629606Y-60288909D01*
X161628353Y-60289666D01*
X161628188Y-60290328D01*
X161627431Y-60291581D01*
X161626769Y-60291746D01*
X161625643Y-60292592D01*
X161625351Y-60294583D01*
X161624928Y-60296835D01*
X161623933Y-60297420D01*
X161622884Y-60298138D01*
X161622517Y-60300428D01*
X161622514Y-60300729D01*
X161622207Y-60303177D01*
X161621225Y-60304033D01*
X161621096Y-60304039D01*
X161619970Y-60304885D01*
X161619677Y-60306876D01*
X161619255Y-60309128D01*
X161618259Y-60309713D01*
X161617005Y-60310470D01*
X161616841Y-60311131D01*
X161616084Y-60312385D01*
X161615422Y-60312550D01*
X161614296Y-60313395D01*
X161614004Y-60315386D01*
X161613581Y-60317639D01*
X161612585Y-60318223D01*
X161611459Y-60319069D01*
X161611167Y-60321060D01*
X161610744Y-60323312D01*
X161609749Y-60323897D01*
X161608699Y-60324615D01*
X161608333Y-60326905D01*
X161608330Y-60327207D01*
X161608023Y-60329654D01*
X161607041Y-60330510D01*
X161606912Y-60330516D01*
X161605658Y-60331273D01*
X161605493Y-60331935D01*
X161604736Y-60333188D01*
X161604075Y-60333353D01*
X161602949Y-60334199D01*
X161602656Y-60336190D01*
X161602359Y-60338266D01*
X161601253Y-60338997D01*
X161600765Y-60339027D01*
X161599381Y-60339472D01*
X161598894Y-60341131D01*
X161598874Y-60341863D01*
X161598451Y-60344116D01*
X161597456Y-60344700D01*
X161596202Y-60345457D01*
X161596037Y-60346119D01*
X161595280Y-60347372D01*
X161594619Y-60347537D01*
X161593570Y-60348255D01*
X161593203Y-60350545D01*
X161593200Y-60350847D01*
X161592893Y-60353295D01*
X161591911Y-60354150D01*
X161591782Y-60354156D01*
X161590656Y-60355002D01*
X161590364Y-60356993D01*
X161589941Y-60359245D01*
X161588945Y-60359830D01*
X161587819Y-60360676D01*
X161587527Y-60362667D01*
X161587104Y-60364919D01*
X161586108Y-60365504D01*
X161584855Y-60366261D01*
X161584690Y-60366922D01*
X161583933Y-60368176D01*
X161583271Y-60368341D01*
X161582145Y-60369186D01*
X161581853Y-60371177D01*
X161581430Y-60373430D01*
X161580435Y-60374014D01*
X161579386Y-60374732D01*
X161579019Y-60377022D01*
X161579016Y-60377324D01*
X161578709Y-60379772D01*
X161577727Y-60380627D01*
X161577598Y-60380633D01*
X161576472Y-60381479D01*
X161576179Y-60383470D01*
X161575757Y-60385722D01*
X161574761Y-60386307D01*
X161573507Y-60387064D01*
X161573343Y-60387726D01*
X161572586Y-60388979D01*
X161571924Y-60389144D01*
X161570798Y-60389990D01*
X161570506Y-60391981D01*
X161570083Y-60394233D01*
X161569087Y-60394818D01*
X161567961Y-60395663D01*
X161567669Y-60397654D01*
X161567246Y-60399907D01*
X161566251Y-60400491D01*
X161565201Y-60401209D01*
X161564835Y-60403499D01*
X161564832Y-60403801D01*
X161564621Y-60406082D01*
X161563795Y-60407002D01*
X161562941Y-60407110D01*
X161561401Y-60407702D01*
X161561050Y-60408529D01*
X161560293Y-60409783D01*
X161559631Y-60409947D01*
X161558505Y-60410793D01*
X161558213Y-60412784D01*
X161557790Y-60415036D01*
X161556794Y-60415621D01*
X161555668Y-60416467D01*
X161555376Y-60418458D01*
X161554953Y-60420710D01*
X161553958Y-60421295D01*
X161552704Y-60422052D01*
X161552539Y-60422713D01*
X161551782Y-60423967D01*
X161551121Y-60424131D01*
X161549995Y-60424977D01*
X161549702Y-60426968D01*
X161549279Y-60429220D01*
X161548284Y-60429805D01*
X161547235Y-60430523D01*
X161546868Y-60432813D01*
X161546866Y-60433115D01*
X161546558Y-60435563D01*
X161545576Y-60436418D01*
X161545447Y-60436424D01*
X161544321Y-60437270D01*
X161544029Y-60439261D01*
X161543606Y-60441513D01*
X161542610Y-60442098D01*
X161541357Y-60442855D01*
X161541192Y-60443516D01*
X161540435Y-60444770D01*
X161539773Y-60444935D01*
X161538647Y-60445781D01*
X161538355Y-60447772D01*
X161537932Y-60450024D01*
X161536937Y-60450608D01*
X161535811Y-60451454D01*
X161535518Y-60453445D01*
X161535095Y-60455697D01*
X161534100Y-60456282D01*
X161533051Y-60457000D01*
X161532684Y-60459290D01*
X161532681Y-60459592D01*
X161532374Y-60462040D01*
X161531392Y-60462895D01*
X161531263Y-60462901D01*
X161530009Y-60463658D01*
X161529845Y-60464320D01*
X161529088Y-60465573D01*
X161528426Y-60465738D01*
X161527300Y-60466584D01*
X161527008Y-60468575D01*
X161526711Y-60470652D01*
X161525605Y-60471383D01*
X161525117Y-60471412D01*
X161523732Y-60471858D01*
X161523245Y-60473516D01*
X161523225Y-60474249D01*
X161522802Y-60476501D01*
X161521807Y-60477086D01*
X161520681Y-60477931D01*
X161520388Y-60479922D01*
X161519966Y-60482175D01*
X161518970Y-60482759D01*
X161517716Y-60483516D01*
X161517552Y-60484178D01*
X161516795Y-60485431D01*
X161516133Y-60485596D01*
X161515084Y-60486314D01*
X161514717Y-60488604D01*
X161514715Y-60488906D01*
X161514407Y-60491354D01*
X161513426Y-60492209D01*
X161513296Y-60492215D01*
X161512170Y-60493061D01*
X161511878Y-60495052D01*
X161511455Y-60497304D01*
X161510460Y-60497889D01*
X161509206Y-60498646D01*
X161509041Y-60499307D01*
X161508284Y-60500561D01*
X161507623Y-60500726D01*
X161506497Y-60501572D01*
X161506204Y-60503563D01*
X161505781Y-60505815D01*
X161504786Y-60506399D01*
X161503660Y-60507245D01*
X161503368Y-60509236D01*
X161502945Y-60511488D01*
X161501949Y-60512073D01*
X161500900Y-60512791D01*
X161500533Y-60515081D01*
X161500531Y-60515383D01*
X161500223Y-60517831D01*
X161499241Y-60518686D01*
X161499112Y-60518692D01*
X161497859Y-60519449D01*
X161497694Y-60520111D01*
X161496937Y-60521364D01*
X161496275Y-60521529D01*
X161495149Y-60522375D01*
X161494857Y-60524366D01*
X161494434Y-60526618D01*
X161493439Y-60527203D01*
X161492313Y-60528049D01*
X161492020Y-60530040D01*
X161491723Y-60532116D01*
X161490617Y-60532847D01*
X161490129Y-60532876D01*
X161488745Y-60533322D01*
X161488257Y-60534981D01*
X161488238Y-60535713D01*
X161487815Y-60537965D01*
X161486819Y-60538550D01*
X161485664Y-60539338D01*
X161485401Y-60540441D01*
X161484810Y-60541982D01*
X161483983Y-60542333D01*
X161482856Y-60543178D01*
X161482564Y-60545169D01*
X161482141Y-60547422D01*
X161481146Y-60548006D01*
X161480020Y-60548852D01*
X161479727Y-60550843D01*
X161479304Y-60553095D01*
X161478309Y-60553680D01*
X161477183Y-60554526D01*
X161476890Y-60556517D01*
X161476468Y-60558769D01*
X161475472Y-60559354D01*
X161474218Y-60560110D01*
X161474054Y-60560772D01*
X161473297Y-60562026D01*
X161472635Y-60562190D01*
X161471586Y-60562908D01*
X161471219Y-60565199D01*
X161471217Y-60565500D01*
X161470909Y-60567948D01*
X161469928Y-60568804D01*
X161469798Y-60568810D01*
X161468672Y-60569655D01*
X161468380Y-60571646D01*
X161467957Y-60573899D01*
X161466962Y-60574483D01*
X161465708Y-60575240D01*
X161465543Y-60575902D01*
X161464786Y-60577155D01*
X161464125Y-60577320D01*
X161462999Y-60578166D01*
X161462706Y-60580157D01*
X161462283Y-60582409D01*
X161461288Y-60582994D01*
X161460162Y-60583840D01*
X161459870Y-60585831D01*
X161459447Y-60588083D01*
X161458451Y-60588667D01*
X161457402Y-60589385D01*
X161457035Y-60591676D01*
X161457033Y-60591977D01*
X161456725Y-60594425D01*
X161455743Y-60595281D01*
X161455614Y-60595287D01*
X161454361Y-60596044D01*
X161454196Y-60596705D01*
X161453408Y-60597860D01*
X161452305Y-60598123D01*
X161450920Y-60598569D01*
X161450433Y-60600228D01*
X161450413Y-60600960D01*
X161449991Y-60603212D01*
X161448995Y-60603797D01*
X161447869Y-60604643D01*
X161447577Y-60606634D01*
X161447154Y-60608886D01*
X161446158Y-60609471D01*
X161445032Y-60610317D01*
X161444740Y-60612308D01*
X161444317Y-60614560D01*
X161443321Y-60615144D01*
X161442068Y-60615901D01*
X161441903Y-60616563D01*
X161441146Y-60617817D01*
X161440485Y-60617981D01*
X161439435Y-60618699D01*
X161439069Y-60620989D01*
X161439066Y-60621291D01*
X161438759Y-60623739D01*
X161437777Y-60624595D01*
X161437648Y-60624601D01*
X161436522Y-60625446D01*
X161436229Y-60627437D01*
X161435806Y-60629690D01*
X161434811Y-60630274D01*
X161433685Y-60631120D01*
X161433392Y-60633111D01*
X161432970Y-60635363D01*
X161431974Y-60635948D01*
X161430720Y-60636705D01*
X161430556Y-60637366D01*
X161429799Y-60638620D01*
X161429137Y-60638785D01*
X161428011Y-60639630D01*
X161427719Y-60641621D01*
X161427296Y-60643874D01*
X161426300Y-60644458D01*
X161425251Y-60645176D01*
X161424885Y-60647467D01*
X161424882Y-60647768D01*
X161424574Y-60650216D01*
X161423593Y-60651072D01*
X161423464Y-60651078D01*
X161422210Y-60651835D01*
X161422045Y-60652496D01*
X161421288Y-60653750D01*
X161420627Y-60653914D01*
X161419501Y-60654760D01*
X161419208Y-60656751D01*
X161418911Y-60658828D01*
X161417805Y-60659559D01*
X161417317Y-60659588D01*
X161415933Y-60660034D01*
X161415445Y-60661693D01*
X161415426Y-60662425D01*
X161415003Y-60664677D01*
X161414007Y-60665262D01*
X161412881Y-60666107D01*
X161412589Y-60668099D01*
X161412166Y-60670351D01*
X161411171Y-60670935D01*
X161410016Y-60671724D01*
X161409752Y-60672827D01*
X161409161Y-60674367D01*
X161408334Y-60674718D01*
X161407208Y-60675564D01*
X161406915Y-60677555D01*
X161406493Y-60679807D01*
X161405497Y-60680391D01*
X161404371Y-60681237D01*
X161404079Y-60683228D01*
X161403656Y-60685480D01*
X161402660Y-60686065D01*
X161401534Y-60686911D01*
X161401242Y-60688902D01*
X161400819Y-60691154D01*
X161399823Y-60691739D01*
X161398570Y-60692496D01*
X161398405Y-60693157D01*
X161397648Y-60694411D01*
X161396987Y-60694576D01*
X161395937Y-60695293D01*
X161395571Y-60697584D01*
X161395568Y-60697885D01*
X161395261Y-60700333D01*
X161394279Y-60701189D01*
X161394150Y-60701195D01*
X161393024Y-60702041D01*
X161392731Y-60704032D01*
X161392308Y-60706284D01*
X161391313Y-60706869D01*
X161390187Y-60707714D01*
X161389894Y-60709705D01*
X161389472Y-60711958D01*
X161388476Y-60712542D01*
X161387222Y-60713299D01*
X161387058Y-60713961D01*
X161386301Y-60715214D01*
X161385639Y-60715379D01*
X161384513Y-60716225D01*
X161384221Y-60718216D01*
X161383798Y-60720468D01*
X161382802Y-60721053D01*
X161381753Y-60721770D01*
X161381387Y-60724061D01*
X161381384Y-60724362D01*
X161381172Y-60726643D01*
X161380347Y-60727564D01*
X161379493Y-60727672D01*
X161377953Y-60728263D01*
X161377602Y-60729090D01*
X161376845Y-60730344D01*
X161376183Y-60730509D01*
X161375057Y-60731355D01*
X161374765Y-60733346D01*
X161374342Y-60735598D01*
X161373346Y-60736182D01*
X161372220Y-60737028D01*
X161371928Y-60739019D01*
X161371505Y-60741271D01*
X161370509Y-60741856D01*
X161369383Y-60742702D01*
X161369091Y-60744693D01*
X161368668Y-60746945D01*
X161367673Y-60747530D01*
X161366419Y-60748287D01*
X161366254Y-60748948D01*
X161365497Y-60750202D01*
X161364836Y-60750367D01*
X161363787Y-60751084D01*
X161363420Y-60753375D01*
X161363417Y-60753676D01*
X161363110Y-60756124D01*
X161362128Y-60756980D01*
X161361999Y-60756986D01*
X161360873Y-60757832D01*
X161360581Y-60759823D01*
X161360158Y-60762075D01*
X161359162Y-60762659D01*
X161358036Y-60763505D01*
X161357744Y-60765496D01*
X161357321Y-60767748D01*
X161356325Y-60768333D01*
X161355072Y-60769090D01*
X161354907Y-60769751D01*
X161354150Y-60771005D01*
X161353489Y-60771170D01*
X161352362Y-60772016D01*
X161352070Y-60774007D01*
X161351647Y-60776259D01*
X161350652Y-60776844D01*
X161349603Y-60777561D01*
X161349236Y-60779852D01*
X161349233Y-60780153D01*
X161348926Y-60782601D01*
X161347944Y-60783457D01*
X161347815Y-60783463D01*
X161346689Y-60784309D01*
X161346396Y-60786300D01*
X161346099Y-60788376D01*
X161344993Y-60789107D01*
X161344505Y-60789136D01*
X161342965Y-60789728D01*
X161342614Y-60790555D01*
X161341857Y-60791809D01*
X161341196Y-60791973D01*
X161340070Y-60792819D01*
X161339777Y-60794810D01*
X161339354Y-60797062D01*
X161338359Y-60797647D01*
X161337233Y-60798493D01*
X161336940Y-60800484D01*
X161336517Y-60802736D01*
X161335522Y-60803321D01*
X161334268Y-60804078D01*
X161334104Y-60804739D01*
X161333347Y-60805993D01*
X161332685Y-60806157D01*
X161331636Y-60806875D01*
X161331269Y-60809166D01*
X161331267Y-60809467D01*
X161330959Y-60811915D01*
X161329977Y-60812771D01*
X161329848Y-60812777D01*
X161328722Y-60813622D01*
X161328430Y-60815614D01*
X161328007Y-60817866D01*
X161327011Y-60818450D01*
X161325885Y-60819296D01*
X161325593Y-60821287D01*
X161325170Y-60823539D01*
X161324175Y-60824124D01*
X161322921Y-60824881D01*
X161322756Y-60825542D01*
X161321999Y-60826796D01*
X161321338Y-60826961D01*
X161320212Y-60827807D01*
X161319919Y-60829798D01*
X161319497Y-60832050D01*
X161318501Y-60832634D01*
X161317452Y-60833352D01*
X161317085Y-60835643D01*
X161317083Y-60835944D01*
X161316775Y-60838392D01*
X161315793Y-60839248D01*
X161315664Y-60839254D01*
X161314538Y-60840100D01*
X161314246Y-60842091D01*
X161313823Y-60844343D01*
X161312827Y-60844927D01*
X161311574Y-60845684D01*
X161311409Y-60846346D01*
X161310652Y-60847599D01*
X161309991Y-60847764D01*
X161308864Y-60848610D01*
X161308572Y-60850601D01*
X161308275Y-60852678D01*
X161307169Y-60853409D01*
X161306681Y-60853438D01*
X161305297Y-60853884D01*
X161304809Y-60855542D01*
X161304790Y-60856275D01*
X161304367Y-60858527D01*
X161303371Y-60859112D01*
X161302322Y-60859829D01*
X161301955Y-60862120D01*
X161301953Y-60862421D01*
X161301645Y-60864869D01*
X161300664Y-60865725D01*
X161300534Y-60865731D01*
X161299281Y-60866488D01*
X161299116Y-60867149D01*
X161298359Y-60868403D01*
X161297698Y-60868568D01*
X161296572Y-60869413D01*
X161296279Y-60871404D01*
X161295856Y-60873657D01*
X161294861Y-60874241D01*
X161293735Y-60875087D01*
X161293442Y-60877078D01*
X161293019Y-60879330D01*
X161292024Y-60879915D01*
X161290770Y-60880672D01*
X161290606Y-60881333D01*
X161289849Y-60882587D01*
X161289187Y-60882752D01*
X161288138Y-60883469D01*
X161287771Y-60885760D01*
X161287769Y-60886061D01*
X161287461Y-60888509D01*
X161286479Y-60889365D01*
X161286350Y-60889371D01*
X161285224Y-60890217D01*
X161284932Y-60892208D01*
X161284509Y-60894460D01*
X161283513Y-60895045D01*
X161282387Y-60895890D01*
X161282095Y-60897881D01*
X161281672Y-60900134D01*
X161280677Y-60900718D01*
X161279423Y-60901475D01*
X161279258Y-60902137D01*
X161278501Y-60903390D01*
X161277840Y-60903555D01*
X161276714Y-60904401D01*
X161276421Y-60906392D01*
X161275999Y-60908644D01*
X161275003Y-60909229D01*
X161273954Y-60909946D01*
X161273587Y-60912237D01*
X161273585Y-60912538D01*
X161273277Y-60914986D01*
X161272295Y-60915842D01*
X161272166Y-60915848D01*
X161271040Y-60916694D01*
X161270748Y-60918685D01*
X161270451Y-60920761D01*
X161269345Y-60921492D01*
X161268857Y-60921522D01*
X161267316Y-60922113D01*
X161266965Y-60922940D01*
X161266208Y-60924194D01*
X161265547Y-60924359D01*
X161264421Y-60925204D01*
X161264128Y-60927195D01*
X161263706Y-60929448D01*
X161262710Y-60930032D01*
X161261584Y-60930878D01*
X161261292Y-60932869D01*
X161260869Y-60935121D01*
X161259873Y-60935706D01*
X161258824Y-60936424D01*
X161258457Y-60938714D01*
X161258455Y-60939015D01*
X161258147Y-60941463D01*
X161257166Y-60942319D01*
X161257036Y-60942325D01*
X161255783Y-60943082D01*
X161255618Y-60943744D01*
X161254861Y-60944997D01*
X161254200Y-60945162D01*
X161253073Y-60946008D01*
X161252781Y-60947999D01*
X161252358Y-60950251D01*
X161251363Y-60950836D01*
X161250237Y-60951681D01*
X161249944Y-60953672D01*
X161249521Y-60955925D01*
X161248526Y-60956509D01*
X161247272Y-60957266D01*
X161247108Y-60957928D01*
X161246351Y-60959181D01*
X161245689Y-60959346D01*
X161244563Y-60960192D01*
X161244271Y-60962183D01*
X161243848Y-60964435D01*
X161242852Y-60965020D01*
X161241803Y-60965737D01*
X161241436Y-60968028D01*
X161241434Y-60968329D01*
X161241126Y-60970777D01*
X161240145Y-60971633D01*
X161240015Y-60971639D01*
X161238889Y-60972485D01*
X161238597Y-60974476D01*
X161238174Y-60976728D01*
X161237179Y-60977313D01*
X161235925Y-60978070D01*
X161235760Y-60978731D01*
X161234972Y-60979886D01*
X161233869Y-60980149D01*
X161232485Y-60980595D01*
X161231997Y-60982254D01*
X161231978Y-60982986D01*
X161231555Y-60985238D01*
X161230559Y-60985823D01*
X161229433Y-60986669D01*
X161229141Y-60988660D01*
X161228718Y-60990912D01*
X161227723Y-60991497D01*
X161226673Y-60992214D01*
X161226307Y-60994505D01*
X161226304Y-60994806D01*
X161225997Y-60997254D01*
X161225015Y-60998110D01*
X161224886Y-60998116D01*
X161223632Y-60998873D01*
X161223467Y-60999534D01*
X161222710Y-61000788D01*
X161222049Y-61000953D01*
X161220923Y-61001799D01*
X161220630Y-61003790D01*
X161220208Y-61006042D01*
X161219212Y-61006627D01*
X161218086Y-61007472D01*
X161217794Y-61009463D01*
X161217371Y-61011716D01*
X161216375Y-61012300D01*
X161215122Y-61013057D01*
X161214957Y-61013719D01*
X161215714Y-61014972D01*
X161216375Y-61015137D01*
X161217629Y-61014380D01*
X161217794Y-61013719D01*
X161218551Y-61012465D01*
X161219212Y-61012300D01*
X161220466Y-61011543D01*
X161220630Y-61010882D01*
X161221387Y-61009628D01*
X161222049Y-61009463D01*
X161223303Y-61008706D01*
X161223467Y-61008045D01*
X161224224Y-61006791D01*
X161224886Y-61006627D01*
X161226139Y-61005870D01*
X161226304Y-61005208D01*
X161227061Y-61003954D01*
X161227723Y-61003790D01*
X161228976Y-61003033D01*
X161229141Y-61002371D01*
X161229898Y-61001118D01*
X161230559Y-61000953D01*
X161231813Y-61000196D01*
X161231978Y-60999534D01*
X161232766Y-60998379D01*
X161233869Y-60998116D01*
X161235409Y-60997525D01*
X161235760Y-60996698D01*
X161236517Y-60995444D01*
X161237179Y-60995279D01*
X161238334Y-60994491D01*
X161238597Y-60993388D01*
X161239188Y-60991848D01*
X161240015Y-60991497D01*
X161241269Y-60990740D01*
X161241434Y-60990078D01*
X161242191Y-60988825D01*
X161242852Y-60988660D01*
X161244106Y-60987903D01*
X161244271Y-60987242D01*
X161245028Y-60985988D01*
X161245689Y-60985823D01*
X161246943Y-60985066D01*
X161247108Y-60984405D01*
X161247864Y-60983151D01*
X161248526Y-60982986D01*
X161249780Y-60982229D01*
X161249944Y-60981568D01*
X161250701Y-60980314D01*
X161251363Y-60980149D01*
X161252616Y-60979393D01*
X161252781Y-60978731D01*
X161253538Y-60977477D01*
X161254200Y-60977313D01*
X161255453Y-60976556D01*
X161255618Y-60975894D01*
X161256375Y-60974641D01*
X161257036Y-60974476D01*
X161258290Y-60973719D01*
X161258455Y-60973057D01*
X161259212Y-60971804D01*
X161259873Y-60971639D01*
X161261127Y-60970882D01*
X161261292Y-60970221D01*
X161262049Y-60968967D01*
X161262710Y-60968802D01*
X161263865Y-60968014D01*
X161264128Y-60966911D01*
X161264720Y-60965371D01*
X161265547Y-60965020D01*
X161266801Y-60964263D01*
X161266965Y-60963601D01*
X161267754Y-60962446D01*
X161268857Y-60962183D01*
X161270397Y-60961592D01*
X161270748Y-60960764D01*
X161271505Y-60959511D01*
X161272166Y-60959346D01*
X161273420Y-60958589D01*
X161273585Y-60957928D01*
X161274341Y-60956674D01*
X161275003Y-60956509D01*
X161276257Y-60955752D01*
X161276421Y-60955091D01*
X161277178Y-60953837D01*
X161277840Y-60953672D01*
X161279093Y-60952915D01*
X161279258Y-60952254D01*
X161280015Y-60951000D01*
X161280677Y-60950836D01*
X161281930Y-60950079D01*
X161282095Y-60949417D01*
X161282852Y-60948164D01*
X161283513Y-60947999D01*
X161284767Y-60947242D01*
X161284932Y-60946580D01*
X161285689Y-60945327D01*
X161286350Y-60945162D01*
X161287604Y-60944405D01*
X161287769Y-60943744D01*
X161288526Y-60942490D01*
X161289187Y-60942325D01*
X161290342Y-60941537D01*
X161290606Y-60940434D01*
X161291197Y-60938894D01*
X161292024Y-60938543D01*
X161293278Y-60937786D01*
X161293442Y-60937124D01*
X161294199Y-60935871D01*
X161294861Y-60935706D01*
X161296114Y-60934949D01*
X161296279Y-60934287D01*
X161297036Y-60933034D01*
X161297698Y-60932869D01*
X161298951Y-60932112D01*
X161299116Y-60931451D01*
X161299873Y-60930197D01*
X161300534Y-60930032D01*
X161301788Y-60929275D01*
X161301953Y-60928614D01*
X161302710Y-60927360D01*
X161303371Y-60927195D01*
X161304625Y-60926438D01*
X161304790Y-60925777D01*
X161305578Y-60924622D01*
X161306681Y-60924359D01*
X161308221Y-60923767D01*
X161308572Y-60922940D01*
X161309329Y-60921686D01*
X161309991Y-60921522D01*
X161311244Y-60920765D01*
X161311409Y-60920103D01*
X161312166Y-60918850D01*
X161312827Y-60918685D01*
X161314081Y-60917928D01*
X161314246Y-60917266D01*
X161315003Y-60916013D01*
X161315664Y-60915848D01*
X161316819Y-60915060D01*
X161317083Y-60913957D01*
X161317674Y-60912417D01*
X161318501Y-60912066D01*
X161319755Y-60911309D01*
X161319919Y-60910647D01*
X161320676Y-60909394D01*
X161321338Y-60909229D01*
X161322591Y-60908472D01*
X161322756Y-60907810D01*
X161323513Y-60906557D01*
X161324175Y-60906392D01*
X161325428Y-60905635D01*
X161325593Y-60904974D01*
X161326350Y-60903720D01*
X161327011Y-60903555D01*
X161328265Y-60902798D01*
X161328430Y-60902137D01*
X161329187Y-60900883D01*
X161329848Y-60900718D01*
X161331102Y-60899961D01*
X161331267Y-60899300D01*
X161332024Y-60898046D01*
X161332685Y-60897881D01*
X161333939Y-60897125D01*
X161334104Y-60896463D01*
X161334860Y-60895209D01*
X161335522Y-60895045D01*
X161336776Y-60894288D01*
X161336940Y-60893626D01*
X161337697Y-60892373D01*
X161338359Y-60892208D01*
X161339612Y-60891451D01*
X161339777Y-60890789D01*
X161340534Y-60889536D01*
X161341196Y-60889371D01*
X161342351Y-60888583D01*
X161342614Y-60887480D01*
X161343283Y-60885899D01*
X161344505Y-60885589D01*
X161346045Y-60884997D01*
X161346396Y-60884170D01*
X161347153Y-60882917D01*
X161347815Y-60882752D01*
X161349069Y-60881995D01*
X161349233Y-60881333D01*
X161349990Y-60880080D01*
X161350652Y-60879915D01*
X161351905Y-60879158D01*
X161352070Y-60878497D01*
X161352827Y-60877243D01*
X161353489Y-60877078D01*
X161354742Y-60876321D01*
X161354907Y-60875660D01*
X161355664Y-60874406D01*
X161356325Y-60874241D01*
X161357579Y-60873484D01*
X161357744Y-60872823D01*
X161358501Y-60871569D01*
X161359162Y-60871404D01*
X161360416Y-60870648D01*
X161360581Y-60869986D01*
X161361338Y-60868732D01*
X161361999Y-60868568D01*
X161363253Y-60867811D01*
X161363417Y-60867149D01*
X161364174Y-60865896D01*
X161364836Y-60865731D01*
X161366089Y-60864974D01*
X161366254Y-60864312D01*
X161367011Y-60863059D01*
X161367673Y-60862894D01*
X161368828Y-60862106D01*
X161369091Y-60861003D01*
X161369682Y-60859463D01*
X161370509Y-60859112D01*
X161371763Y-60858355D01*
X161371928Y-60857693D01*
X161372685Y-60856439D01*
X161373346Y-60856275D01*
X161374600Y-60855518D01*
X161374765Y-60854856D01*
X161375522Y-60853603D01*
X161376183Y-60853438D01*
X161377437Y-60852681D01*
X161377602Y-60852019D01*
X161378390Y-60850864D01*
X161379493Y-60850601D01*
X161381033Y-60850010D01*
X161381384Y-60849183D01*
X161382141Y-60847929D01*
X161382802Y-60847764D01*
X161384056Y-60847007D01*
X161384221Y-60846346D01*
X161384978Y-60845092D01*
X161385639Y-60844927D01*
X161386893Y-60844170D01*
X161387058Y-60843509D01*
X161387815Y-60842255D01*
X161388476Y-60842091D01*
X161389730Y-60841334D01*
X161389894Y-60840672D01*
X161390651Y-60839419D01*
X161391313Y-60839254D01*
X161392567Y-60838497D01*
X161392731Y-60837835D01*
X161393488Y-60836582D01*
X161394150Y-60836417D01*
X161395305Y-60835629D01*
X161395568Y-60834526D01*
X161396159Y-60832986D01*
X161396987Y-60832634D01*
X161398240Y-60831878D01*
X161398405Y-60831216D01*
X161399162Y-60829962D01*
X161399823Y-60829798D01*
X161401077Y-60829041D01*
X161401242Y-60828379D01*
X161401999Y-60827126D01*
X161402660Y-60826961D01*
X161403914Y-60826204D01*
X161404079Y-60825542D01*
X161404836Y-60824289D01*
X161405497Y-60824124D01*
X161406751Y-60823367D01*
X161406915Y-60822706D01*
X161407672Y-60821452D01*
X161408334Y-60821287D01*
X161409587Y-60820530D01*
X161409752Y-60819869D01*
X161410509Y-60818615D01*
X161411171Y-60818450D01*
X161412424Y-60817693D01*
X161412589Y-60817032D01*
X161413346Y-60815778D01*
X161414007Y-60815614D01*
X161415261Y-60814857D01*
X161415426Y-60814195D01*
X161416214Y-60813040D01*
X161417317Y-60812777D01*
X161418857Y-60812185D01*
X161419208Y-60811358D01*
X161419965Y-60810105D01*
X161420627Y-60809940D01*
X161421782Y-60809152D01*
X161422045Y-60808049D01*
X161422636Y-60806508D01*
X161423464Y-60806157D01*
X161424717Y-60805401D01*
X161424882Y-60804739D01*
X161425639Y-60803485D01*
X161426300Y-60803321D01*
X161427554Y-60802564D01*
X161427719Y-60801902D01*
X161428476Y-60800649D01*
X161429137Y-60800484D01*
X161430391Y-60799727D01*
X161430556Y-60799065D01*
X161431313Y-60797812D01*
X161431974Y-60797647D01*
X161433228Y-60796890D01*
X161433392Y-60796229D01*
X161434149Y-60794975D01*
X161434811Y-60794810D01*
X161436065Y-60794053D01*
X161436229Y-60793392D01*
X161436986Y-60792138D01*
X161437648Y-60791973D01*
X161438901Y-60791216D01*
X161439066Y-60790555D01*
X161439823Y-60789301D01*
X161440485Y-60789136D01*
X161441738Y-60788380D01*
X161441903Y-60787718D01*
X161442660Y-60786464D01*
X161443321Y-60786300D01*
X161444575Y-60785543D01*
X161444740Y-60784881D01*
X161445497Y-60783628D01*
X161446158Y-60783463D01*
X161447313Y-60782674D01*
X161447577Y-60781572D01*
X161448168Y-60780031D01*
X161448995Y-60779680D01*
X161450249Y-60778923D01*
X161450413Y-60778262D01*
X161451202Y-60777107D01*
X161452305Y-60776844D01*
X161453845Y-60776252D01*
X161454196Y-60775425D01*
X161454953Y-60774171D01*
X161455614Y-60774007D01*
X161456868Y-60773250D01*
X161457033Y-60772588D01*
X161457790Y-60771335D01*
X161458451Y-60771170D01*
X161459705Y-60770413D01*
X161459870Y-60769751D01*
X161460626Y-60768498D01*
X161461288Y-60768333D01*
X161462542Y-60767576D01*
X161462706Y-60766915D01*
X161463463Y-60765661D01*
X161464125Y-60765496D01*
X161465378Y-60764739D01*
X161465543Y-60764078D01*
X161466300Y-60762824D01*
X161466962Y-60762659D01*
X161468215Y-60761902D01*
X161468380Y-60761241D01*
X161469137Y-60759987D01*
X161469798Y-60759823D01*
X161471052Y-60759066D01*
X161471217Y-60758404D01*
X161471974Y-60757151D01*
X161472635Y-60756986D01*
X161473790Y-60756197D01*
X161474054Y-60755095D01*
X161474645Y-60753554D01*
X161475472Y-60753203D01*
X161476726Y-60752446D01*
X161476890Y-60751785D01*
X161477647Y-60750531D01*
X161478309Y-60750367D01*
X161479563Y-60749610D01*
X161479727Y-60748948D01*
X161480484Y-60747694D01*
X161481146Y-60747530D01*
X161482399Y-60746773D01*
X161482564Y-60746111D01*
X161483321Y-60744858D01*
X161483983Y-60744693D01*
X161485236Y-60743936D01*
X161485401Y-60743274D01*
X161486158Y-60742021D01*
X161486819Y-60741856D01*
X161488073Y-60741099D01*
X161488238Y-60740438D01*
X161489026Y-60739282D01*
X161490129Y-60739019D01*
X161491669Y-60738428D01*
X161492020Y-60737601D01*
X161492777Y-60736347D01*
X161493439Y-60736182D01*
X161494692Y-60735425D01*
X161494857Y-60734764D01*
X161495614Y-60733510D01*
X161496275Y-60733346D01*
X161497529Y-60732589D01*
X161497694Y-60731927D01*
X161498451Y-60730673D01*
X161499112Y-60730509D01*
X161500366Y-60729752D01*
X161500531Y-60729090D01*
X161501288Y-60727837D01*
X161501949Y-60727672D01*
X161503104Y-60726884D01*
X161503368Y-60725781D01*
X161503959Y-60724240D01*
X161504786Y-60723889D01*
X161506040Y-60723133D01*
X161506204Y-60722471D01*
X161506961Y-60721217D01*
X161507623Y-60721053D01*
X161508876Y-60720296D01*
X161509041Y-60719634D01*
X161509798Y-60718381D01*
X161510460Y-60718216D01*
X161511713Y-60717459D01*
X161511878Y-60716797D01*
X161512635Y-60715544D01*
X161513296Y-60715379D01*
X161514550Y-60714622D01*
X161514715Y-60713961D01*
X161515472Y-60712707D01*
X161516133Y-60712542D01*
X161517387Y-60711785D01*
X161517552Y-60711124D01*
X161518309Y-60709870D01*
X161518970Y-60709705D01*
X161520224Y-60708948D01*
X161520388Y-60708287D01*
X161521145Y-60707033D01*
X161521807Y-60706869D01*
X161523061Y-60707625D01*
X161523225Y-60708287D01*
X161524014Y-60709442D01*
X161525117Y-60709705D01*
X161526657Y-60710297D01*
X161527008Y-60711124D01*
X161527765Y-60712377D01*
X161528426Y-60712542D01*
X161529680Y-60713299D01*
X161529845Y-60713961D01*
X161530602Y-60715214D01*
X161531263Y-60715379D01*
X161532517Y-60716136D01*
X161532681Y-60716797D01*
X161533438Y-60718051D01*
X161534100Y-60718216D01*
X161535353Y-60718973D01*
X161535518Y-60719634D01*
X161536275Y-60720888D01*
X161536937Y-60721053D01*
X161538190Y-60721810D01*
X161538355Y-60722471D01*
X161539112Y-60723725D01*
X161539773Y-60723889D01*
X161540929Y-60724678D01*
X161541192Y-60725781D01*
X161541783Y-60727321D01*
X161542610Y-60727672D01*
X161543864Y-60728429D01*
X161544029Y-60729090D01*
X161544786Y-60730344D01*
X161545447Y-60730509D01*
X161546701Y-60731266D01*
X161546866Y-60731927D01*
X161547622Y-60733181D01*
X161548284Y-60733346D01*
X161549538Y-60734102D01*
X161549702Y-60734764D01*
X161550459Y-60736018D01*
X161551121Y-60736182D01*
X161552374Y-60736939D01*
X161552539Y-60737601D01*
X161553296Y-60738854D01*
X161553958Y-60739019D01*
X161555211Y-60739776D01*
X161555376Y-60740438D01*
X161556133Y-60741691D01*
X161556794Y-60741856D01*
X161558048Y-60742613D01*
X161558213Y-60743274D01*
X161558970Y-60744528D01*
X161559631Y-60744693D01*
X161560885Y-60745450D01*
X161561050Y-60746111D01*
X161561838Y-60747266D01*
X161562941Y-60747530D01*
X161564481Y-60748121D01*
X161564832Y-60748948D01*
X161565589Y-60750202D01*
X161566251Y-60750367D01*
X161567504Y-60751123D01*
X161567669Y-60751785D01*
X161568426Y-60753039D01*
X161569087Y-60753203D01*
X161570242Y-60753992D01*
X161570506Y-60755095D01*
X161571097Y-60756635D01*
X161571924Y-60756986D01*
X161573178Y-60757743D01*
X161573343Y-60758404D01*
X161574100Y-60759658D01*
X161574761Y-60759823D01*
X161576015Y-60760580D01*
X161576179Y-60761241D01*
X161576936Y-60762495D01*
X161577598Y-60762659D01*
X161578851Y-60763416D01*
X161579016Y-60764078D01*
X161579773Y-60765331D01*
X161580435Y-60765496D01*
X161581688Y-60766253D01*
X161581853Y-60766915D01*
X161582610Y-60768168D01*
X161583271Y-60768333D01*
X161584525Y-60769090D01*
X161584690Y-60769751D01*
X161585447Y-60771005D01*
X161586108Y-60771170D01*
X161587362Y-60771927D01*
X161587527Y-60772588D01*
X161588284Y-60773842D01*
X161588945Y-60774007D01*
X161590199Y-60774764D01*
X161590364Y-60775425D01*
X161591120Y-60776679D01*
X161591782Y-60776844D01*
X161593036Y-60777600D01*
X161593200Y-60778262D01*
X161593957Y-60779516D01*
X161594619Y-60779680D01*
X161595774Y-60780469D01*
X161596037Y-60781572D01*
X161596628Y-60783112D01*
X161597456Y-60783463D01*
X161598709Y-60784220D01*
X161598874Y-60784881D01*
X161599662Y-60786036D01*
X161600765Y-60786300D01*
X161602305Y-60786891D01*
X161602656Y-60787718D01*
X161603413Y-60788972D01*
X161604075Y-60789136D01*
X161605329Y-60789893D01*
X161605493Y-60790555D01*
X161606250Y-60791809D01*
X161606912Y-60791973D01*
X161608038Y-60792819D01*
X161608330Y-60794810D01*
X161607907Y-60797062D01*
X161606912Y-60797647D01*
X161605658Y-60798404D01*
X161605493Y-60799065D01*
X161604736Y-60800319D01*
X161604075Y-60800484D01*
X161602821Y-60801241D01*
X161602656Y-60801902D01*
X161601868Y-60803057D01*
X161600765Y-60803321D01*
X161599225Y-60803912D01*
X161598874Y-60804739D01*
X161598117Y-60805993D01*
X161597456Y-60806157D01*
X161596300Y-60806946D01*
X161596037Y-60808049D01*
X161595446Y-60809589D01*
X161594619Y-60809940D01*
X161593365Y-60810697D01*
X161593200Y-60811358D01*
X161592443Y-60812612D01*
X161591782Y-60812777D01*
X161590528Y-60813534D01*
X161590364Y-60814195D01*
X161589607Y-60815449D01*
X161588945Y-60815614D01*
X161587691Y-60816370D01*
X161587527Y-60817032D01*
X161586770Y-60818286D01*
X161586108Y-60818450D01*
X161584855Y-60819207D01*
X161584690Y-60819869D01*
X161583933Y-60821122D01*
X161583271Y-60821287D01*
X161582018Y-60822044D01*
X161581853Y-60822706D01*
X161581096Y-60823959D01*
X161580435Y-60824124D01*
X161579181Y-60824881D01*
X161579016Y-60825542D01*
X161578259Y-60826796D01*
X161577598Y-60826961D01*
X161576344Y-60827718D01*
X161576179Y-60828379D01*
X161575422Y-60829633D01*
X161574761Y-60829798D01*
X161573507Y-60830555D01*
X161573343Y-60831216D01*
X161572586Y-60832470D01*
X161571924Y-60832634D01*
X161570769Y-60833423D01*
X161570506Y-60834526D01*
X161569914Y-60836066D01*
X161569087Y-60836417D01*
X161567834Y-60837174D01*
X161567669Y-60837835D01*
X161566912Y-60839089D01*
X161566251Y-60839254D01*
X161564997Y-60840011D01*
X161564832Y-60840672D01*
X161564044Y-60841827D01*
X161562941Y-60842091D01*
X161561401Y-60842682D01*
X161561050Y-60843509D01*
X161560293Y-60844763D01*
X161559631Y-60844927D01*
X161558378Y-60845684D01*
X161558213Y-60846346D01*
X161557456Y-60847599D01*
X161556794Y-60847764D01*
X161555541Y-60848521D01*
X161555376Y-60849183D01*
X161554619Y-60850436D01*
X161553958Y-60850601D01*
X161552704Y-60851358D01*
X161552539Y-60852019D01*
X161551782Y-60853273D01*
X161551121Y-60853438D01*
X161549867Y-60854195D01*
X161549702Y-60854856D01*
X161548945Y-60856110D01*
X161548284Y-60856275D01*
X161547030Y-60857032D01*
X161546866Y-60857693D01*
X161546109Y-60858947D01*
X161545447Y-60859112D01*
X161544292Y-60859900D01*
X161544029Y-60861003D01*
X161543437Y-60862543D01*
X161542610Y-60862894D01*
X161541357Y-60863651D01*
X161541192Y-60864312D01*
X161540435Y-60865566D01*
X161539773Y-60865731D01*
X161538520Y-60866488D01*
X161538355Y-60867149D01*
X161537598Y-60868403D01*
X161536937Y-60868568D01*
X161535683Y-60869325D01*
X161535518Y-60869986D01*
X161534761Y-60871240D01*
X161534100Y-60871404D01*
X161532846Y-60872161D01*
X161532681Y-60872823D01*
X161531924Y-60874077D01*
X161531263Y-60874241D01*
X161530009Y-60874998D01*
X161529845Y-60875660D01*
X161529088Y-60876913D01*
X161528426Y-60877078D01*
X161527173Y-60877835D01*
X161527008Y-60878497D01*
X161526219Y-60879652D01*
X161525117Y-60879915D01*
X161523576Y-60880506D01*
X161523225Y-60881333D01*
X161522468Y-60882587D01*
X161521807Y-60882752D01*
X161520553Y-60883509D01*
X161520388Y-60884170D01*
X161519632Y-60885424D01*
X161518970Y-60885589D01*
X161517815Y-60886377D01*
X161517552Y-60887480D01*
X161516960Y-60889020D01*
X161516133Y-60889371D01*
X161514880Y-60890128D01*
X161514715Y-60890789D01*
X161513958Y-60892043D01*
X161513296Y-60892208D01*
X161512043Y-60892965D01*
X161511878Y-60893626D01*
X161511121Y-60894880D01*
X161510460Y-60895045D01*
X161509206Y-60895802D01*
X161509041Y-60896463D01*
X161508284Y-60897717D01*
X161507623Y-60897881D01*
X161506369Y-60898638D01*
X161506204Y-60899300D01*
X161505447Y-60900554D01*
X161504786Y-60900718D01*
X161503532Y-60901475D01*
X161503368Y-60902137D01*
X161502611Y-60903390D01*
X161501949Y-60903555D01*
X161500695Y-60904312D01*
X161500531Y-60904974D01*
X161499774Y-60906227D01*
X161499112Y-60906392D01*
X161497859Y-60907149D01*
X161497694Y-60907810D01*
X161496937Y-60909064D01*
X161496275Y-60909229D01*
X161495022Y-60909986D01*
X161494857Y-60910647D01*
X161494100Y-60911901D01*
X161493439Y-60912066D01*
X161492283Y-60912854D01*
X161492020Y-60913957D01*
X161491352Y-60915537D01*
X161490129Y-60915848D01*
X161488589Y-60916439D01*
X161488238Y-60917266D01*
X161487481Y-60918520D01*
X161486819Y-60918685D01*
X161485566Y-60919442D01*
X161485401Y-60920103D01*
X161484644Y-60921357D01*
X161483983Y-60921522D01*
X161482729Y-60922279D01*
X161482564Y-60922940D01*
X161481807Y-60924194D01*
X161481146Y-60924359D01*
X161479892Y-60925115D01*
X161479727Y-60925777D01*
X161478970Y-60927031D01*
X161478309Y-60927195D01*
X161477055Y-60927952D01*
X161476890Y-60928614D01*
X161476134Y-60929867D01*
X161475472Y-60930032D01*
X161474218Y-60930789D01*
X161474054Y-60931451D01*
X161473297Y-60932704D01*
X161472635Y-60932869D01*
X161471382Y-60933626D01*
X161471217Y-60934287D01*
X161470460Y-60935541D01*
X161469798Y-60935706D01*
X161468545Y-60936463D01*
X161468380Y-60937124D01*
X161467623Y-60938378D01*
X161466962Y-60938543D01*
X161465806Y-60939331D01*
X161465543Y-60940434D01*
X161464952Y-60941974D01*
X161464125Y-60942325D01*
X161462871Y-60943082D01*
X161462706Y-60943744D01*
X161461949Y-60944997D01*
X161461288Y-60945162D01*
X161460034Y-60945919D01*
X161459870Y-60946580D01*
X161459113Y-60947834D01*
X161458451Y-60947999D01*
X161457197Y-60948756D01*
X161457033Y-60949417D01*
X161456276Y-60950671D01*
X161455614Y-60950836D01*
X161454361Y-60951593D01*
X161454196Y-60952254D01*
X161453408Y-60953409D01*
X161452305Y-60953672D01*
X161450764Y-60954264D01*
X161450413Y-60955091D01*
X161449656Y-60956344D01*
X161448995Y-60956509D01*
X161447741Y-60957266D01*
X161447577Y-60957928D01*
X161446820Y-60959181D01*
X161446158Y-60959346D01*
X161444905Y-60960103D01*
X161444740Y-60960764D01*
X161443983Y-60962018D01*
X161443321Y-60962183D01*
X161442068Y-60962940D01*
X161441903Y-60963601D01*
X161441146Y-60964855D01*
X161440485Y-60965020D01*
X161439329Y-60965808D01*
X161439066Y-60966911D01*
X161438475Y-60968451D01*
X161437648Y-60968802D01*
X161436394Y-60969559D01*
X161436229Y-60970221D01*
X161435472Y-60971474D01*
X161434811Y-60971639D01*
X161433557Y-60972396D01*
X161433392Y-60973057D01*
X161432636Y-60974311D01*
X161431974Y-60974476D01*
X161430720Y-60975233D01*
X161430556Y-60975894D01*
X161429799Y-60977148D01*
X161429137Y-60977313D01*
X161427884Y-60978070D01*
X161427719Y-60978731D01*
X161426962Y-60979985D01*
X161426300Y-60980149D01*
X161425047Y-60980906D01*
X161424882Y-60981568D01*
X161424125Y-60982822D01*
X161423464Y-60982986D01*
X161422210Y-60983743D01*
X161422045Y-60984405D01*
X161421288Y-60985658D01*
X161420627Y-60985823D01*
X161419373Y-60986580D01*
X161419208Y-60987242D01*
X161418420Y-60988397D01*
X161417317Y-60988660D01*
X161415777Y-60989251D01*
X161415426Y-60990078D01*
X161414669Y-60991332D01*
X161414007Y-60991497D01*
X161412852Y-60992285D01*
X161412589Y-60993388D01*
X161411998Y-60994928D01*
X161411171Y-60995279D01*
X161409917Y-60996036D01*
X161409752Y-60996698D01*
X161408995Y-60997951D01*
X161408334Y-60998116D01*
X161407080Y-60998873D01*
X161406915Y-60999534D01*
X161406158Y-61000788D01*
X161405497Y-61000953D01*
X161404243Y-61001710D01*
X161404079Y-61002371D01*
X161403322Y-61003625D01*
X161402660Y-61003790D01*
X161401407Y-61004547D01*
X161401242Y-61005208D01*
X161400485Y-61006462D01*
X161399823Y-61006627D01*
X161398570Y-61007383D01*
X161398405Y-61008045D01*
X161397648Y-61009299D01*
X161396987Y-61009463D01*
X161395733Y-61010220D01*
X161395568Y-61010882D01*
X161394811Y-61012135D01*
X161394150Y-61012300D01*
X161392896Y-61013057D01*
X161392731Y-61013719D01*
X161391974Y-61014972D01*
X161391313Y-61015137D01*
X161390059Y-61015894D01*
X161389894Y-61016555D01*
X161389138Y-61017809D01*
X161388476Y-61017974D01*
X161387222Y-61018731D01*
X161387058Y-61019392D01*
X161386301Y-61020646D01*
X161385639Y-61020811D01*
X161384484Y-61021599D01*
X161384221Y-61022702D01*
X161383630Y-61024242D01*
X161382802Y-61024593D01*
X161381549Y-61025350D01*
X161381384Y-61026011D01*
X161380596Y-61027167D01*
X161379493Y-61027430D01*
X161377953Y-61028021D01*
X161377602Y-61028848D01*
X161376845Y-61030102D01*
X161376183Y-61030267D01*
X161374929Y-61031024D01*
X161374765Y-61031685D01*
X161374008Y-61032939D01*
X161373346Y-61033104D01*
X161372093Y-61033860D01*
X161371928Y-61034522D01*
X161371171Y-61035776D01*
X161370509Y-61035940D01*
X161369256Y-61036697D01*
X161369091Y-61037359D01*
X161368334Y-61038612D01*
X161367673Y-61038777D01*
X161366419Y-61039534D01*
X161366254Y-61040196D01*
X161365497Y-61041449D01*
X161364836Y-61041614D01*
X161363582Y-61042371D01*
X161363417Y-61043032D01*
X161362660Y-61044286D01*
X161361999Y-61044451D01*
X161360745Y-61045208D01*
X161360581Y-61045869D01*
X161359824Y-61047123D01*
X161359162Y-61047288D01*
X161358007Y-61048076D01*
X161357744Y-61049179D01*
X161357152Y-61050719D01*
X161356325Y-61051070D01*
X161355072Y-61051827D01*
X161354907Y-61052489D01*
X161354150Y-61053742D01*
X161353489Y-61053907D01*
X161352235Y-61054664D01*
X161352070Y-61055325D01*
X161351313Y-61056579D01*
X161350652Y-61056744D01*
X161349398Y-61057501D01*
X161349233Y-61058162D01*
X161348476Y-61059416D01*
X161347815Y-61059581D01*
X161346561Y-61060338D01*
X161346396Y-61060999D01*
X161345608Y-61062154D01*
X161344505Y-61062417D01*
X161342965Y-61063009D01*
X161342614Y-61063836D01*
X161341857Y-61065090D01*
X161341196Y-61065254D01*
X161339942Y-61066011D01*
X161339777Y-61066673D01*
X161339020Y-61067926D01*
X161338359Y-61068091D01*
X161337105Y-61068848D01*
X161336940Y-61069510D01*
X161336183Y-61070763D01*
X161335522Y-61070928D01*
X161334268Y-61071685D01*
X161334104Y-61072346D01*
X161333347Y-61073600D01*
X161332685Y-61073765D01*
X161331530Y-61074553D01*
X161331267Y-61075656D01*
X161330675Y-61077196D01*
X161329848Y-61077547D01*
X161328595Y-61078304D01*
X161328430Y-61078966D01*
X161327673Y-61080219D01*
X161327011Y-61080384D01*
X161325758Y-61081141D01*
X161325593Y-61081802D01*
X161324836Y-61083056D01*
X161324175Y-61083221D01*
X161322921Y-61083978D01*
X161322756Y-61084639D01*
X161321999Y-61085893D01*
X161321338Y-61086058D01*
X161320084Y-61086815D01*
X161319919Y-61087476D01*
X161319162Y-61088730D01*
X161318501Y-61088894D01*
X161317247Y-61089651D01*
X161317083Y-61090313D01*
X161316326Y-61091567D01*
X161315664Y-61091731D01*
X161314411Y-61092488D01*
X161314246Y-61093150D01*
X161313489Y-61094403D01*
X161312827Y-61094568D01*
X161311574Y-61095325D01*
X161311409Y-61095987D01*
X161310652Y-61097240D01*
X161309991Y-61097405D01*
X161308737Y-61098162D01*
X161308572Y-61098823D01*
X161307784Y-61099979D01*
X161306681Y-61100242D01*
X161305100Y-61100910D01*
X161304790Y-61102133D01*
X161304198Y-61103673D01*
X161303371Y-61104024D01*
X161302118Y-61104781D01*
X161301953Y-61105443D01*
X161302710Y-61106696D01*
X161303371Y-61106861D01*
X161304625Y-61106104D01*
X161304790Y-61105443D01*
X161305507Y-61104394D01*
X161307798Y-61104027D01*
X161308099Y-61104024D01*
X161310380Y-61103813D01*
X161311301Y-61102987D01*
X161311409Y-61102133D01*
X161312000Y-61100593D01*
X161312827Y-61100242D01*
X161314081Y-61099485D01*
X161314246Y-61098823D01*
X161315092Y-61097697D01*
X161317083Y-61097405D01*
X161319335Y-61096982D01*
X161319919Y-61095987D01*
X161320765Y-61094860D01*
X161322756Y-61094568D01*
X161325008Y-61094145D01*
X161325593Y-61093150D01*
X161326439Y-61092024D01*
X161328430Y-61091731D01*
X161330682Y-61091308D01*
X161331267Y-61090313D01*
X161332024Y-61089059D01*
X161332685Y-61088894D01*
X161333939Y-61088138D01*
X161334104Y-61087476D01*
X161334949Y-61086350D01*
X161336940Y-61086058D01*
X161339193Y-61085635D01*
X161339777Y-61084639D01*
X161340495Y-61083590D01*
X161342785Y-61083223D01*
X161343087Y-61083221D01*
X161345535Y-61082913D01*
X161346390Y-61081932D01*
X161346396Y-61081802D01*
X161347242Y-61080676D01*
X161349233Y-61080384D01*
X161351485Y-61079961D01*
X161352070Y-61078966D01*
X161352827Y-61077712D01*
X161353489Y-61077547D01*
X161354644Y-61076759D01*
X161354907Y-61075656D01*
X161355353Y-61074272D01*
X161357011Y-61073784D01*
X161357744Y-61073765D01*
X161359996Y-61073342D01*
X161360581Y-61072346D01*
X161361426Y-61071220D01*
X161363417Y-61070928D01*
X161365670Y-61070505D01*
X161366254Y-61069510D01*
X161367100Y-61068383D01*
X161369091Y-61068091D01*
X161371343Y-61067668D01*
X161371928Y-61066673D01*
X161372685Y-61065419D01*
X161373346Y-61065254D01*
X161374600Y-61064497D01*
X161374765Y-61063836D01*
X161375482Y-61062787D01*
X161377773Y-61062420D01*
X161378074Y-61062417D01*
X161380522Y-61062110D01*
X161381378Y-61061128D01*
X161381384Y-61060999D01*
X161382230Y-61059873D01*
X161384221Y-61059581D01*
X161386473Y-61059158D01*
X161387058Y-61058162D01*
X161387815Y-61056909D01*
X161388476Y-61056744D01*
X161389730Y-61055987D01*
X161389894Y-61055325D01*
X161390740Y-61054199D01*
X161392731Y-61053907D01*
X161394983Y-61053484D01*
X161395568Y-61052489D01*
X161396414Y-61051362D01*
X161398405Y-61051070D01*
X161400481Y-61050773D01*
X161401213Y-61049667D01*
X161401242Y-61049179D01*
X161401688Y-61047795D01*
X161403346Y-61047307D01*
X161404079Y-61047288D01*
X161406331Y-61046865D01*
X161406915Y-61045869D01*
X161407672Y-61044616D01*
X161408334Y-61044451D01*
X161409587Y-61043694D01*
X161409752Y-61043032D01*
X161410598Y-61041906D01*
X161412589Y-61041614D01*
X161414841Y-61041191D01*
X161415426Y-61040196D01*
X161416144Y-61039147D01*
X161418434Y-61038780D01*
X161418736Y-61038777D01*
X161421183Y-61038470D01*
X161422039Y-61037488D01*
X161422045Y-61037359D01*
X161422891Y-61036233D01*
X161424882Y-61035940D01*
X161427134Y-61035518D01*
X161427719Y-61034522D01*
X161428476Y-61033268D01*
X161429137Y-61033104D01*
X161430391Y-61032347D01*
X161430556Y-61031685D01*
X161431401Y-61030559D01*
X161433392Y-61030267D01*
X161435645Y-61029844D01*
X161436229Y-61028848D01*
X161437075Y-61027722D01*
X161439066Y-61027430D01*
X161441318Y-61027007D01*
X161441903Y-61026011D01*
X161442749Y-61024885D01*
X161444740Y-61024593D01*
X161446816Y-61024296D01*
X161447547Y-61023190D01*
X161447577Y-61022702D01*
X161448168Y-61021162D01*
X161448995Y-61020811D01*
X161450249Y-61020054D01*
X161450413Y-61019392D01*
X161451131Y-61018343D01*
X161453422Y-61017976D01*
X161453723Y-61017974D01*
X161456171Y-61017666D01*
X161457027Y-61016685D01*
X161457033Y-61016555D01*
X161457878Y-61015429D01*
X161459870Y-61015137D01*
X161462122Y-61014714D01*
X161462706Y-61013719D01*
X161463463Y-61012465D01*
X161464125Y-61012300D01*
X161465378Y-61011543D01*
X161465543Y-61010882D01*
X161466389Y-61009756D01*
X161468380Y-61009463D01*
X161470632Y-61009040D01*
X161471217Y-61008045D01*
X161472063Y-61006919D01*
X161474054Y-61006627D01*
X161476306Y-61006204D01*
X161476890Y-61005208D01*
X161477736Y-61004082D01*
X161479727Y-61003790D01*
X161481979Y-61003367D01*
X161482564Y-61002371D01*
X161483321Y-61001118D01*
X161483983Y-61000953D01*
X161485236Y-61000196D01*
X161485401Y-60999534D01*
X161486119Y-60998485D01*
X161488409Y-60998119D01*
X161488711Y-60998116D01*
X161491158Y-60997808D01*
X161492014Y-60996827D01*
X161492020Y-60996698D01*
X161492866Y-60995572D01*
X161494857Y-60995279D01*
X161496934Y-60994982D01*
X161497665Y-60993876D01*
X161497694Y-60993388D01*
X161498140Y-60992004D01*
X161499798Y-60991516D01*
X161500531Y-60991497D01*
X161502783Y-60991074D01*
X161503368Y-60990078D01*
X161504124Y-60988825D01*
X161504786Y-60988660D01*
X161506040Y-60987903D01*
X161506204Y-60987242D01*
X161507050Y-60986115D01*
X161509041Y-60985823D01*
X161511293Y-60985400D01*
X161511878Y-60984405D01*
X161512724Y-60983279D01*
X161514715Y-60982986D01*
X161516967Y-60982563D01*
X161517552Y-60981568D01*
X161518309Y-60980314D01*
X161518970Y-60980149D01*
X161520224Y-60979393D01*
X161520388Y-60978731D01*
X161521106Y-60977682D01*
X161523397Y-60977315D01*
X161523698Y-60977313D01*
X161526146Y-60977005D01*
X161527002Y-60976023D01*
X161527008Y-60975894D01*
X161527854Y-60974768D01*
X161529845Y-60974476D01*
X161532097Y-60974053D01*
X161532681Y-60973057D01*
X161533527Y-60971931D01*
X161535518Y-60971639D01*
X161537770Y-60971216D01*
X161538355Y-60970221D01*
X161539112Y-60968967D01*
X161539773Y-60968802D01*
X161540929Y-60968014D01*
X161541192Y-60966911D01*
X161541638Y-60965527D01*
X161543296Y-60965039D01*
X161544029Y-60965020D01*
X161546281Y-60964597D01*
X161546866Y-60963601D01*
X161547711Y-60962475D01*
X161549702Y-60962183D01*
X161551955Y-60961760D01*
X161552539Y-60960764D01*
X161553385Y-60959638D01*
X161555376Y-60959346D01*
X161557628Y-60958923D01*
X161558213Y-60957928D01*
X161558970Y-60956674D01*
X161559631Y-60956509D01*
X161560885Y-60955752D01*
X161561050Y-60955091D01*
X161561767Y-60954042D01*
X161564058Y-60953675D01*
X161564359Y-60953672D01*
X161566807Y-60953365D01*
X161567663Y-60952383D01*
X161567669Y-60952254D01*
X161568515Y-60951128D01*
X161570506Y-60950836D01*
X161572758Y-60950413D01*
X161573343Y-60949417D01*
X161574188Y-60948291D01*
X161576179Y-60947999D01*
X161578432Y-60947576D01*
X161579016Y-60946580D01*
X161579773Y-60945327D01*
X161580435Y-60945162D01*
X161581688Y-60944405D01*
X161581853Y-60943744D01*
X161582699Y-60942617D01*
X161584690Y-60942325D01*
X161586766Y-60942028D01*
X161587497Y-60940922D01*
X161587527Y-60940434D01*
X161587973Y-60939050D01*
X161589631Y-60938562D01*
X161590364Y-60938543D01*
X161592616Y-60938120D01*
X161593200Y-60937124D01*
X161593957Y-60935871D01*
X161594619Y-60935706D01*
X161595872Y-60934949D01*
X161596037Y-60934287D01*
X161596755Y-60933238D01*
X161599045Y-60932872D01*
X161599347Y-60932869D01*
X161601795Y-60932561D01*
X161602650Y-60931580D01*
X161602656Y-60931451D01*
X161603502Y-60930325D01*
X161605493Y-60930032D01*
X161607745Y-60929609D01*
X161608330Y-60928614D01*
X161609176Y-60927488D01*
X161611167Y-60927195D01*
X161613419Y-60926772D01*
X161614004Y-60925777D01*
X161614761Y-60924523D01*
X161615422Y-60924359D01*
X161616676Y-60923602D01*
X161616841Y-60922940D01*
X161617686Y-60921814D01*
X161619677Y-60921522D01*
X161621930Y-60921099D01*
X161622514Y-60920103D01*
X161623360Y-60918977D01*
X161625351Y-60918685D01*
X161627603Y-60918262D01*
X161628188Y-60917266D01*
X161629034Y-60916140D01*
X161631025Y-60915848D01*
X161633101Y-60915551D01*
X161633832Y-60914445D01*
X161633862Y-60913957D01*
X161634530Y-60912376D01*
X161635753Y-60912066D01*
X161637293Y-60911474D01*
X161637644Y-60910647D01*
X161638490Y-60909521D01*
X161640481Y-60909229D01*
X161642733Y-60908806D01*
X161643318Y-60907810D01*
X161644163Y-60906684D01*
X161646154Y-60906392D01*
X161648407Y-60905969D01*
X161648991Y-60904974D01*
X161649748Y-60903720D01*
X161650410Y-60903555D01*
X161651663Y-60902798D01*
X161651828Y-60902137D01*
X161652674Y-60901011D01*
X161654665Y-60900718D01*
X161656917Y-60900295D01*
X161657502Y-60899300D01*
X161658348Y-60898174D01*
X161660339Y-60897881D01*
X161662591Y-60897459D01*
X161663175Y-60896463D01*
X161664021Y-60895337D01*
X161666012Y-60895045D01*
X161668264Y-60894622D01*
X161668849Y-60893626D01*
X161669606Y-60892373D01*
X161670267Y-60892208D01*
X161671521Y-60891451D01*
X161671686Y-60890789D01*
X161672404Y-60889740D01*
X161674694Y-60889374D01*
X161674996Y-60889371D01*
X161677277Y-60889159D01*
X161678197Y-60888334D01*
X161678305Y-60887480D01*
X161678751Y-60886095D01*
X161680410Y-60885608D01*
X161681142Y-60885589D01*
X161683394Y-60885166D01*
X161683979Y-60884170D01*
X161684825Y-60883044D01*
X161686816Y-60882752D01*
X161689068Y-60882329D01*
X161689652Y-60881333D01*
X161690409Y-60880080D01*
X161691071Y-60879915D01*
X161692325Y-60879158D01*
X161692489Y-60878497D01*
X161693335Y-60877370D01*
X161695326Y-60877078D01*
X161697578Y-60876655D01*
X161698163Y-60875660D01*
X161699009Y-60874534D01*
X161701000Y-60874241D01*
X161703252Y-60873818D01*
X161703837Y-60872823D01*
X161704554Y-60871774D01*
X161706845Y-60871407D01*
X161707146Y-60871404D01*
X161709594Y-60871097D01*
X161710450Y-60870115D01*
X161710456Y-60869986D01*
X161711213Y-60868732D01*
X161711874Y-60868568D01*
X161713128Y-60867811D01*
X161713293Y-60867149D01*
X161714138Y-60866023D01*
X161716130Y-60865731D01*
X161718382Y-60865308D01*
X161718966Y-60864312D01*
X161719812Y-60863186D01*
X161721803Y-60862894D01*
X161723880Y-60862597D01*
X161724611Y-60861491D01*
X161724640Y-60861003D01*
X161725231Y-60859463D01*
X161726058Y-60859112D01*
X161727312Y-60858355D01*
X161727477Y-60857693D01*
X161728323Y-60856567D01*
X161730314Y-60856275D01*
X161732566Y-60855852D01*
X161733150Y-60854856D01*
X161733996Y-60853730D01*
X161735987Y-60853438D01*
X161738239Y-60853015D01*
X161738824Y-60852019D01*
X161739670Y-60850893D01*
X161741661Y-60850601D01*
X161743913Y-60850178D01*
X161744498Y-60849183D01*
X161745286Y-60848027D01*
X161746389Y-60847764D01*
X161747929Y-60847173D01*
X161748280Y-60846346D01*
X161749126Y-60845220D01*
X161751117Y-60844927D01*
X161753369Y-60844505D01*
X161753954Y-60843509D01*
X161754800Y-60842383D01*
X161756791Y-60842091D01*
X161759043Y-60841668D01*
X161759628Y-60840672D01*
X161760473Y-60839546D01*
X161762464Y-60839254D01*
X161764717Y-60838831D01*
X161765301Y-60837835D01*
X161766058Y-60836582D01*
X161766720Y-60836417D01*
X161767875Y-60835629D01*
X161768138Y-60834526D01*
X161768584Y-60833141D01*
X161770243Y-60832654D01*
X161770975Y-60832634D01*
X161773227Y-60832212D01*
X161773812Y-60831216D01*
X161774657Y-60830090D01*
X161776648Y-60829798D01*
X161778901Y-60829375D01*
X161779485Y-60828379D01*
X161780242Y-60827126D01*
X161780904Y-60826961D01*
X161782157Y-60826204D01*
X161782322Y-60825542D01*
X161783040Y-60824493D01*
X161785330Y-60824127D01*
X161785632Y-60824124D01*
X161788080Y-60823816D01*
X161788935Y-60822835D01*
X161788941Y-60822706D01*
X161789787Y-60821580D01*
X161791778Y-60821287D01*
X161794030Y-60820864D01*
X161794615Y-60819869D01*
X161795461Y-60818743D01*
X161797452Y-60818450D01*
X161799704Y-60818027D01*
X161800289Y-60817032D01*
X161801046Y-60815778D01*
X161801707Y-60815614D01*
X161802961Y-60814857D01*
X161803126Y-60814195D01*
X161803971Y-60813069D01*
X161805962Y-60812777D01*
X161808215Y-60812354D01*
X161808799Y-60811358D01*
X161809645Y-60810232D01*
X161811636Y-60809940D01*
X161813712Y-60809643D01*
X161814444Y-60808537D01*
X161814473Y-60808049D01*
X161814843Y-60806745D01*
X161816288Y-60806219D01*
X161817782Y-60806157D01*
X161820230Y-60805850D01*
X161821086Y-60804868D01*
X161821092Y-60804739D01*
X161821849Y-60803485D01*
X161822511Y-60803321D01*
X161823764Y-60802564D01*
X161823929Y-60801902D01*
X161824775Y-60800776D01*
X161826766Y-60800484D01*
X161829018Y-60800061D01*
X161829603Y-60799065D01*
X161830448Y-60797939D01*
X161832439Y-60797647D01*
X161834692Y-60797224D01*
X161835276Y-60796229D01*
X161836033Y-60794975D01*
X161836695Y-60794810D01*
X161837948Y-60794053D01*
X161838113Y-60793392D01*
X161838959Y-60792266D01*
X161840950Y-60791973D01*
X161843202Y-60791550D01*
X161843787Y-60790555D01*
X161844632Y-60789429D01*
X161846624Y-60789136D01*
X161848876Y-60788714D01*
X161849460Y-60787718D01*
X161850306Y-60786592D01*
X161852297Y-60786300D01*
X161854549Y-60785877D01*
X161855134Y-60784881D01*
X161855922Y-60783726D01*
X161857025Y-60783463D01*
X161858606Y-60782794D01*
X161858916Y-60781572D01*
X161859362Y-60780187D01*
X161861021Y-60779700D01*
X161861753Y-60779680D01*
X161864005Y-60779257D01*
X161864590Y-60778262D01*
X161865436Y-60777136D01*
X161867427Y-60776844D01*
X161869679Y-60776421D01*
X161870264Y-60775425D01*
X161871110Y-60774299D01*
X161873101Y-60774007D01*
X161875353Y-60773584D01*
X161875937Y-60772588D01*
X161876694Y-60771335D01*
X161877356Y-60771170D01*
X161878609Y-60770413D01*
X161878774Y-60769751D01*
X161879620Y-60768625D01*
X161881611Y-60768333D01*
X161883863Y-60767910D01*
X161884448Y-60766915D01*
X161885294Y-60765789D01*
X161887285Y-60765496D01*
X161889537Y-60765073D01*
X161890122Y-60764078D01*
X161890839Y-60763029D01*
X161893130Y-60762662D01*
X161893431Y-60762659D01*
X161895879Y-60762352D01*
X161896735Y-60761370D01*
X161896741Y-60761241D01*
X161897498Y-60759987D01*
X161898159Y-60759823D01*
X161899413Y-60759066D01*
X161899578Y-60758404D01*
X161900423Y-60757278D01*
X161902414Y-60756986D01*
X161904491Y-60756689D01*
X161905222Y-60755583D01*
X161905251Y-60755095D01*
X161905697Y-60753710D01*
X161907356Y-60753223D01*
X161908088Y-60753203D01*
X161910340Y-60752780D01*
X161910925Y-60751785D01*
X161911771Y-60750659D01*
X161913762Y-60750367D01*
X161916014Y-60749944D01*
X161916599Y-60748948D01*
X161917356Y-60747694D01*
X161918017Y-60747530D01*
X161919271Y-60746773D01*
X161919435Y-60746111D01*
X161920281Y-60744985D01*
X161922272Y-60744693D01*
X161924524Y-60744270D01*
X161925109Y-60743274D01*
X161925827Y-60742225D01*
X161928117Y-60741859D01*
X161928419Y-60741856D01*
X161930867Y-60741548D01*
X161931722Y-60740567D01*
X161931728Y-60740438D01*
X161932485Y-60739184D01*
X161933147Y-60739019D01*
X161934400Y-60738262D01*
X161934565Y-60737601D01*
X161935411Y-60736475D01*
X161937402Y-60736182D01*
X161939654Y-60735759D01*
X161940239Y-60734764D01*
X161941085Y-60733638D01*
X161943076Y-60733346D01*
X161945328Y-60732923D01*
X161945912Y-60731927D01*
X161946758Y-60730801D01*
X161948749Y-60730509D01*
X161951001Y-60730086D01*
X161951586Y-60729090D01*
X161952343Y-60727837D01*
X161953005Y-60727672D01*
X161954160Y-60726884D01*
X161954423Y-60725781D01*
X161954869Y-60724396D01*
X161956527Y-60723909D01*
X161957260Y-60723889D01*
X161959512Y-60723467D01*
X161960097Y-60722471D01*
X161960942Y-60721345D01*
X161962933Y-60721053D01*
X161965186Y-60720630D01*
X161965770Y-60719634D01*
X161966488Y-60718585D01*
X161968778Y-60718218D01*
X161969080Y-60718216D01*
X161971528Y-60717908D01*
X161972384Y-60716927D01*
X161972390Y-60716797D01*
X161973146Y-60715544D01*
X161973808Y-60715379D01*
X161975062Y-60714622D01*
X161975226Y-60713961D01*
X161976072Y-60712834D01*
X161978063Y-60712542D01*
X161980315Y-60712119D01*
X161980900Y-60711124D01*
X161981746Y-60709998D01*
X161983737Y-60709705D01*
X161985989Y-60709282D01*
X161986574Y-60708287D01*
X161987331Y-60707033D01*
X161987992Y-60706869D01*
X161989246Y-60706112D01*
X161989410Y-60705450D01*
X161990256Y-60704324D01*
X161992247Y-60704032D01*
X161994499Y-60703609D01*
X161995084Y-60702613D01*
X161995930Y-60701487D01*
X161997921Y-60701195D01*
X161999997Y-60700898D01*
X162000729Y-60699792D01*
X162000758Y-60699304D01*
X162001128Y-60698000D01*
X162002573Y-60697474D01*
X162004067Y-60697412D01*
X162006515Y-60697105D01*
X162007371Y-60696123D01*
X162007377Y-60695994D01*
X162008134Y-60694740D01*
X162008795Y-60694576D01*
X162010049Y-60693819D01*
X162010214Y-60693157D01*
X162011060Y-60692031D01*
X162013051Y-60691739D01*
X162015303Y-60691316D01*
X162015888Y-60690320D01*
X162016733Y-60689194D01*
X162018724Y-60688902D01*
X162020977Y-60688479D01*
X162021561Y-60687484D01*
X162022407Y-60686357D01*
X162024398Y-60686065D01*
X162026650Y-60685642D01*
X162027235Y-60684647D01*
X162027992Y-60683393D01*
X162028653Y-60683228D01*
X162029907Y-60682471D01*
X162030072Y-60681810D01*
X162030917Y-60680684D01*
X162032908Y-60680391D01*
X162035161Y-60679969D01*
X162035745Y-60678973D01*
X162036463Y-60677924D01*
X162038754Y-60677557D01*
X162039055Y-60677555D01*
X162041503Y-60677247D01*
X162042359Y-60676265D01*
X162042365Y-60676136D01*
X162043210Y-60675010D01*
X162045201Y-60674718D01*
X162047278Y-60674421D01*
X162048009Y-60673315D01*
X162048038Y-60672827D01*
X162048629Y-60671286D01*
X162049457Y-60670935D01*
X162050710Y-60670178D01*
X162050875Y-60669517D01*
X162051721Y-60668391D01*
X162053712Y-60668099D01*
X162055964Y-60667676D01*
X162056549Y-60666680D01*
X162057394Y-60665554D01*
X162059386Y-60665262D01*
X162061638Y-60664839D01*
X162062222Y-60663843D01*
X162062979Y-60662590D01*
X162063641Y-60662425D01*
X162064894Y-60661668D01*
X162065059Y-60661006D01*
X162065905Y-60659880D01*
X162067896Y-60659588D01*
X162070148Y-60659165D01*
X162070733Y-60658170D01*
X162071451Y-60657121D01*
X162073741Y-60656754D01*
X162074042Y-60656751D01*
X162076490Y-60656444D01*
X162077346Y-60655462D01*
X162077352Y-60655333D01*
X162078198Y-60654207D01*
X162080189Y-60653914D01*
X162082441Y-60653492D01*
X162083026Y-60652496D01*
X162083783Y-60651242D01*
X162084444Y-60651078D01*
X162085698Y-60650321D01*
X162085863Y-60649659D01*
X162086708Y-60648533D01*
X162088699Y-60648241D01*
X162090952Y-60648664D01*
X162091536Y-60649659D01*
X162092293Y-60650913D01*
X162092955Y-60651078D01*
X162094081Y-60651923D01*
X162094373Y-60653914D01*
X162094796Y-60656167D01*
X162095791Y-60656751D01*
X162097045Y-60657508D01*
X162097210Y-60658170D01*
X162097967Y-60659423D01*
X162098628Y-60659588D01*
X162099754Y-60660434D01*
X162100047Y-60662425D01*
X162100470Y-60664677D01*
X162101465Y-60665262D01*
X162102591Y-60666107D01*
X162102884Y-60668099D01*
X162103306Y-60670351D01*
X162104302Y-60670935D01*
X162105351Y-60671653D01*
X162105718Y-60673944D01*
X162105720Y-60674245D01*
X162106028Y-60676693D01*
X162107010Y-60677549D01*
X162107139Y-60677555D01*
X162108392Y-60678312D01*
X162108557Y-60678973D01*
X162109314Y-60680227D01*
X162109976Y-60680391D01*
X162111102Y-60681237D01*
X162111394Y-60683228D01*
X162111691Y-60685305D01*
X162112797Y-60686036D01*
X162113285Y-60686065D01*
X162114670Y-60686511D01*
X162115157Y-60688170D01*
X162115176Y-60688902D01*
X162115599Y-60691154D01*
X162116595Y-60691739D01*
X162117849Y-60692496D01*
X162118013Y-60693157D01*
X162118770Y-60694411D01*
X162119432Y-60694576D01*
X162120481Y-60695293D01*
X162120848Y-60697584D01*
X162120850Y-60697885D01*
X162121158Y-60700333D01*
X162122139Y-60701189D01*
X162122269Y-60701195D01*
X162123395Y-60702041D01*
X162123687Y-60704032D01*
X162124110Y-60706284D01*
X162125105Y-60706869D01*
X162126231Y-60707714D01*
X162126524Y-60709705D01*
X162126947Y-60711958D01*
X162127942Y-60712542D01*
X162129196Y-60713299D01*
X162129361Y-60713961D01*
X162130118Y-60715214D01*
X162130779Y-60715379D01*
X162131905Y-60716225D01*
X162132197Y-60718216D01*
X162132620Y-60720468D01*
X162133616Y-60721053D01*
X162134665Y-60721770D01*
X162135032Y-60724061D01*
X162135034Y-60724362D01*
X162135342Y-60726810D01*
X162136323Y-60727666D01*
X162136453Y-60727672D01*
X162137579Y-60728518D01*
X162137871Y-60730509D01*
X162138294Y-60732761D01*
X162139289Y-60733346D01*
X162140543Y-60734102D01*
X162140708Y-60734764D01*
X162141465Y-60736018D01*
X162142126Y-60736182D01*
X162143252Y-60737028D01*
X162143545Y-60739019D01*
X162143968Y-60741271D01*
X162144963Y-60741856D01*
X162146089Y-60742702D01*
X162146382Y-60744693D01*
X162146804Y-60746945D01*
X162147800Y-60747530D01*
X162148692Y-60748036D01*
X162149128Y-60749788D01*
X162149218Y-60752258D01*
X162149067Y-60755231D01*
X162148541Y-60756683D01*
X162147800Y-60756986D01*
X162146546Y-60757743D01*
X162146382Y-60758404D01*
X162145536Y-60759530D01*
X162143545Y-60759823D01*
X162141293Y-60760245D01*
X162140708Y-60761241D01*
X162139862Y-60762367D01*
X162137871Y-60762659D01*
X162135619Y-60763082D01*
X162135034Y-60764078D01*
X162134277Y-60765331D01*
X162133616Y-60765496D01*
X162132362Y-60766253D01*
X162132197Y-60766915D01*
X162131352Y-60768041D01*
X162129361Y-60768333D01*
X162127108Y-60768756D01*
X162126524Y-60769751D01*
X162125678Y-60770878D01*
X162123687Y-60771170D01*
X162121435Y-60771593D01*
X162120850Y-60772588D01*
X162120004Y-60773714D01*
X162118013Y-60774007D01*
X162115761Y-60774430D01*
X162115176Y-60775425D01*
X162114388Y-60776580D01*
X162113285Y-60776844D01*
X162111745Y-60777435D01*
X162111394Y-60778262D01*
X162110548Y-60779388D01*
X162108557Y-60779680D01*
X162106481Y-60779978D01*
X162105750Y-60781083D01*
X162105720Y-60781572D01*
X162105275Y-60782956D01*
X162103616Y-60783443D01*
X162102884Y-60783463D01*
X162100631Y-60783886D01*
X162100047Y-60784881D01*
X162099201Y-60786007D01*
X162097210Y-60786300D01*
X162094958Y-60786723D01*
X162094373Y-60787718D01*
X162093616Y-60788972D01*
X162092955Y-60789136D01*
X162091701Y-60789893D01*
X162091536Y-60790555D01*
X162090690Y-60791681D01*
X162088699Y-60791973D01*
X162086447Y-60792396D01*
X162085863Y-60793392D01*
X162085017Y-60794518D01*
X162083026Y-60794810D01*
X162080774Y-60795233D01*
X162080189Y-60796229D01*
X162079432Y-60797482D01*
X162078771Y-60797647D01*
X162077517Y-60798404D01*
X162077352Y-60799065D01*
X162076634Y-60800114D01*
X162074344Y-60800481D01*
X162074042Y-60800484D01*
X162071595Y-60800791D01*
X162070739Y-60801773D01*
X162070733Y-60801902D01*
X162069887Y-60803028D01*
X162067896Y-60803321D01*
X162065644Y-60803743D01*
X162065059Y-60804739D01*
X162064213Y-60805865D01*
X162062222Y-60806157D01*
X162060146Y-60806455D01*
X162059415Y-60807560D01*
X162059386Y-60808049D01*
X162058794Y-60809589D01*
X162057967Y-60809940D01*
X162056713Y-60810697D01*
X162056549Y-60811358D01*
X162055703Y-60812484D01*
X162053712Y-60812777D01*
X162051460Y-60813200D01*
X162050875Y-60814195D01*
X162050029Y-60815321D01*
X162048038Y-60815614D01*
X162045786Y-60816036D01*
X162045201Y-60817032D01*
X162044484Y-60818081D01*
X162042193Y-60818448D01*
X162041892Y-60818450D01*
X162039444Y-60818758D01*
X162038588Y-60819740D01*
X162038582Y-60819869D01*
X162037825Y-60821122D01*
X162037164Y-60821287D01*
X162035910Y-60822044D01*
X162035745Y-60822706D01*
X162034900Y-60823832D01*
X162032908Y-60824124D01*
X162030656Y-60824547D01*
X162030072Y-60825542D01*
X162029226Y-60826669D01*
X162027235Y-60826961D01*
X162024983Y-60827384D01*
X162024398Y-60828379D01*
X162023641Y-60829633D01*
X162022980Y-60829798D01*
X162021726Y-60830555D01*
X162021561Y-60831216D01*
X162020715Y-60832342D01*
X162018724Y-60832634D01*
X162016648Y-60832932D01*
X162015917Y-60834038D01*
X162015888Y-60834526D01*
X162015442Y-60835910D01*
X162013783Y-60836397D01*
X162013051Y-60836417D01*
X162010799Y-60836840D01*
X162010214Y-60837835D01*
X162009368Y-60838961D01*
X162007377Y-60839254D01*
X162005125Y-60839677D01*
X162004540Y-60840672D01*
X162003752Y-60841827D01*
X162002649Y-60842091D01*
X162001109Y-60842682D01*
X162000758Y-60843509D01*
X161999912Y-60844635D01*
X161997921Y-60844927D01*
X161995669Y-60845350D01*
X161995084Y-60846346D01*
X161994238Y-60847472D01*
X161992247Y-60847764D01*
X161989995Y-60848187D01*
X161989410Y-60849183D01*
X161988565Y-60850309D01*
X161986574Y-60850601D01*
X161984321Y-60851024D01*
X161983737Y-60852019D01*
X161982980Y-60853273D01*
X161982318Y-60853438D01*
X161981065Y-60854195D01*
X161980900Y-60854856D01*
X161980054Y-60855982D01*
X161978063Y-60856275D01*
X161975811Y-60856698D01*
X161975226Y-60857693D01*
X161974381Y-60858819D01*
X161972390Y-60859112D01*
X161970313Y-60859409D01*
X161969582Y-60860515D01*
X161969553Y-60861003D01*
X161969182Y-60862306D01*
X161967737Y-60862832D01*
X161966243Y-60862894D01*
X161963795Y-60863202D01*
X161962939Y-60864183D01*
X161962933Y-60864312D01*
X161962177Y-60865566D01*
X161961515Y-60865731D01*
X161960261Y-60866488D01*
X161960097Y-60867149D01*
X161959251Y-60868275D01*
X161957260Y-60868568D01*
X161955008Y-60868991D01*
X161954423Y-60869986D01*
X161953577Y-60871112D01*
X161951586Y-60871404D01*
X161949334Y-60871827D01*
X161948749Y-60872823D01*
X161947992Y-60874077D01*
X161947331Y-60874241D01*
X161946077Y-60874998D01*
X161945912Y-60875660D01*
X161945067Y-60876786D01*
X161943076Y-60877078D01*
X161940823Y-60877501D01*
X161940239Y-60878497D01*
X161939393Y-60879623D01*
X161937402Y-60879915D01*
X161935150Y-60880338D01*
X161934565Y-60881333D01*
X161933847Y-60882382D01*
X161931557Y-60882749D01*
X161931256Y-60882752D01*
X161928808Y-60883059D01*
X161927952Y-60884041D01*
X161927946Y-60884170D01*
X161927189Y-60885424D01*
X161926527Y-60885589D01*
X161925372Y-60886377D01*
X161925109Y-60887480D01*
X161924663Y-60888864D01*
X161923005Y-60889352D01*
X161922272Y-60889371D01*
X161920020Y-60889794D01*
X161919435Y-60890789D01*
X161918590Y-60891916D01*
X161916599Y-60892208D01*
X161914346Y-60892631D01*
X161913762Y-60893626D01*
X161912916Y-60894752D01*
X161910925Y-60895045D01*
X161908673Y-60895468D01*
X161908088Y-60896463D01*
X161907331Y-60897717D01*
X161906670Y-60897881D01*
X161905416Y-60898638D01*
X161905251Y-60899300D01*
X161904406Y-60900426D01*
X161902414Y-60900718D01*
X161900162Y-60901141D01*
X161899578Y-60902137D01*
X161898732Y-60903263D01*
X161896741Y-60903555D01*
X161894489Y-60903978D01*
X161893904Y-60904974D01*
X161893116Y-60906129D01*
X161892013Y-60906392D01*
X161890473Y-60906983D01*
X161890122Y-60907810D01*
X161889276Y-60908936D01*
X161887285Y-60909229D01*
X161885033Y-60909652D01*
X161884448Y-60910647D01*
X161883602Y-60911773D01*
X161881611Y-60912066D01*
X161879535Y-60912363D01*
X161878804Y-60913469D01*
X161878774Y-60913957D01*
X161878328Y-60915341D01*
X161876670Y-60915829D01*
X161875937Y-60915848D01*
X161873685Y-60916271D01*
X161873101Y-60917266D01*
X161872344Y-60918520D01*
X161871682Y-60918685D01*
X161870429Y-60919442D01*
X161870264Y-60920103D01*
X161869418Y-60921229D01*
X161867427Y-60921522D01*
X161865175Y-60921945D01*
X161864590Y-60922940D01*
X161863744Y-60924066D01*
X161861753Y-60924359D01*
X161859501Y-60924781D01*
X161858916Y-60925777D01*
X161858199Y-60926826D01*
X161855908Y-60927193D01*
X161855607Y-60927195D01*
X161853159Y-60927503D01*
X161852303Y-60928485D01*
X161852297Y-60928614D01*
X161851540Y-60929867D01*
X161850879Y-60930032D01*
X161849625Y-60930789D01*
X161849460Y-60931451D01*
X161848615Y-60932577D01*
X161846624Y-60932869D01*
X161844371Y-60933292D01*
X161843787Y-60934287D01*
X161842941Y-60935414D01*
X161840950Y-60935706D01*
X161838698Y-60936129D01*
X161838113Y-60937124D01*
X161837267Y-60938250D01*
X161835276Y-60938543D01*
X161833200Y-60938840D01*
X161832469Y-60939946D01*
X161832439Y-60940434D01*
X161831848Y-60941974D01*
X161831021Y-60942325D01*
X161829767Y-60943082D01*
X161829603Y-60943744D01*
X161828757Y-60944870D01*
X161826766Y-60945162D01*
X161824514Y-60945585D01*
X161823929Y-60946580D01*
X161823211Y-60947629D01*
X161820921Y-60947996D01*
X161820619Y-60947999D01*
X161818171Y-60948306D01*
X161817316Y-60949288D01*
X161817310Y-60949417D01*
X161816553Y-60950671D01*
X161815891Y-60950836D01*
X161814638Y-60951593D01*
X161814473Y-60952254D01*
X161813627Y-60953380D01*
X161811636Y-60953672D01*
X161809384Y-60954095D01*
X161808799Y-60955091D01*
X161807953Y-60956217D01*
X161805962Y-60956509D01*
X161803710Y-60956932D01*
X161803126Y-60957928D01*
X161802280Y-60959054D01*
X161800289Y-60959346D01*
X161798037Y-60959769D01*
X161797452Y-60960764D01*
X161796695Y-60962018D01*
X161796033Y-60962183D01*
X161794780Y-60962940D01*
X161794615Y-60963601D01*
X161793769Y-60964727D01*
X161791778Y-60965020D01*
X161789702Y-60965317D01*
X161788971Y-60966423D01*
X161788941Y-60966911D01*
X161788571Y-60968214D01*
X161787126Y-60968740D01*
X161785632Y-60968802D01*
X161783184Y-60969110D01*
X161782328Y-60970091D01*
X161782322Y-60970221D01*
X161781476Y-60971347D01*
X161779485Y-60971639D01*
X161777233Y-60972062D01*
X161776648Y-60973057D01*
X161775892Y-60974311D01*
X161775230Y-60974476D01*
X161773976Y-60975233D01*
X161773812Y-60975894D01*
X161772966Y-60977020D01*
X161770975Y-60977313D01*
X161768723Y-60977736D01*
X161768138Y-60978731D01*
X161767292Y-60979857D01*
X161765301Y-60980149D01*
X161763049Y-60980572D01*
X161762464Y-60981568D01*
X161761619Y-60982694D01*
X161759628Y-60982986D01*
X161757375Y-60983409D01*
X161756791Y-60984405D01*
X161756034Y-60985658D01*
X161755372Y-60985823D01*
X161754119Y-60986580D01*
X161753954Y-60987242D01*
X161753108Y-60988368D01*
X161751117Y-60988660D01*
X161748865Y-60989083D01*
X161748280Y-60990078D01*
X161747563Y-60991127D01*
X161745272Y-60991494D01*
X161744971Y-60991497D01*
X161742690Y-60991708D01*
X161741769Y-60992534D01*
X161741661Y-60993388D01*
X161741070Y-60994928D01*
X161740243Y-60995279D01*
X161738989Y-60996036D01*
X161738824Y-60996698D01*
X161737978Y-60997824D01*
X161735987Y-60998116D01*
X161733735Y-60998539D01*
X161733150Y-60999534D01*
X161732305Y-61000661D01*
X161730314Y-61000953D01*
X161728061Y-61001376D01*
X161727477Y-61002371D01*
X161726631Y-61003497D01*
X161724640Y-61003790D01*
X161722388Y-61004213D01*
X161721803Y-61005208D01*
X161721046Y-61006462D01*
X161720385Y-61006627D01*
X161719131Y-61007383D01*
X161718966Y-61008045D01*
X161718121Y-61009171D01*
X161716130Y-61009463D01*
X161713877Y-61009886D01*
X161713293Y-61010882D01*
X161712575Y-61011931D01*
X161710284Y-61012298D01*
X161709983Y-61012300D01*
X161707535Y-61012608D01*
X161706679Y-61013589D01*
X161706673Y-61013719D01*
X161705828Y-61014845D01*
X161703837Y-61015137D01*
X161701584Y-61015560D01*
X161701000Y-61016555D01*
X161700243Y-61017809D01*
X161699581Y-61017974D01*
X161698328Y-61018731D01*
X161698163Y-61019392D01*
X161697317Y-61020518D01*
X161695326Y-61020811D01*
X161693250Y-61021108D01*
X161692519Y-61022214D01*
X161692489Y-61022702D01*
X161692043Y-61024086D01*
X161690385Y-61024574D01*
X161689652Y-61024593D01*
X161687400Y-61025016D01*
X161686816Y-61026011D01*
X161686059Y-61027265D01*
X161685397Y-61027430D01*
X161684144Y-61028187D01*
X161683979Y-61028848D01*
X161683133Y-61029974D01*
X161681142Y-61030267D01*
X161678890Y-61030690D01*
X161678305Y-61031685D01*
X161677587Y-61032734D01*
X161675297Y-61033101D01*
X161674996Y-61033104D01*
X161672548Y-61033411D01*
X161671692Y-61034393D01*
X161671686Y-61034522D01*
X161670840Y-61035648D01*
X161668849Y-61035940D01*
X161666597Y-61036363D01*
X161666012Y-61037359D01*
X161665255Y-61038612D01*
X161664594Y-61038777D01*
X161663340Y-61039534D01*
X161663175Y-61040196D01*
X161662330Y-61041322D01*
X161660339Y-61041614D01*
X161658086Y-61042037D01*
X161657502Y-61043032D01*
X161656656Y-61044159D01*
X161654665Y-61044451D01*
X161652413Y-61044874D01*
X161651828Y-61045869D01*
X161650982Y-61046995D01*
X161648991Y-61047288D01*
X161646915Y-61047585D01*
X161646184Y-61048691D01*
X161646154Y-61049179D01*
X161645563Y-61050719D01*
X161644736Y-61051070D01*
X161643482Y-61051827D01*
X161643318Y-61052489D01*
X161642472Y-61053615D01*
X161640481Y-61053907D01*
X161638229Y-61054330D01*
X161637644Y-61055325D01*
X161636926Y-61056374D01*
X161634636Y-61056741D01*
X161634334Y-61056744D01*
X161631886Y-61057051D01*
X161631031Y-61058033D01*
X161631025Y-61058162D01*
X161630179Y-61059288D01*
X161628188Y-61059581D01*
X161625936Y-61060004D01*
X161625351Y-61060999D01*
X161624594Y-61062253D01*
X161623933Y-61062417D01*
X161622679Y-61063174D01*
X161622514Y-61063836D01*
X161621668Y-61064962D01*
X161619677Y-61065254D01*
X161617425Y-61065677D01*
X161616841Y-61066673D01*
X161615995Y-61067799D01*
X161614004Y-61068091D01*
X161611752Y-61068514D01*
X161611167Y-61069510D01*
X161610410Y-61070763D01*
X161609749Y-61070928D01*
X161608495Y-61071685D01*
X161608330Y-61072346D01*
X161607484Y-61073472D01*
X161605493Y-61073765D01*
X161603417Y-61074062D01*
X161602686Y-61075168D01*
X161602656Y-61075656D01*
X161602286Y-61076959D01*
X161600841Y-61077485D01*
X161599347Y-61077547D01*
X161596899Y-61077855D01*
X161596043Y-61078836D01*
X161596037Y-61078966D01*
X161595191Y-61080092D01*
X161593200Y-61080384D01*
X161590948Y-61080807D01*
X161590364Y-61081802D01*
X161589607Y-61083056D01*
X161588945Y-61083221D01*
X161587691Y-61083978D01*
X161587527Y-61084639D01*
X161586681Y-61085765D01*
X161584690Y-61086058D01*
X161582438Y-61086481D01*
X161581853Y-61087476D01*
X161581007Y-61088602D01*
X161579016Y-61088894D01*
X161576764Y-61089317D01*
X161576179Y-61090313D01*
X161575334Y-61091439D01*
X161573343Y-61091731D01*
X161571090Y-61092154D01*
X161570506Y-61093150D01*
X161569749Y-61094403D01*
X161569087Y-61094568D01*
X161567834Y-61095325D01*
X161567669Y-61095987D01*
X161566951Y-61097036D01*
X161564661Y-61097402D01*
X161564359Y-61097405D01*
X161561911Y-61097713D01*
X161561056Y-61098694D01*
X161561050Y-61098823D01*
X161560204Y-61099949D01*
X161558213Y-61100242D01*
X161556136Y-61100539D01*
X161555405Y-61101645D01*
X161555376Y-61102133D01*
X161554930Y-61103517D01*
X161553271Y-61104005D01*
X161552539Y-61104024D01*
X161550287Y-61104447D01*
X161549702Y-61105443D01*
X161548945Y-61106696D01*
X161548284Y-61106861D01*
X161547030Y-61107618D01*
X161546866Y-61108279D01*
X161546020Y-61109406D01*
X161544029Y-61109698D01*
X161541777Y-61110121D01*
X161541192Y-61111116D01*
X161540346Y-61112242D01*
X161538355Y-61112535D01*
X161536103Y-61112958D01*
X161535518Y-61113953D01*
X161534761Y-61115207D01*
X161534100Y-61115372D01*
X161532846Y-61116128D01*
X161532681Y-61116790D01*
X161531836Y-61117916D01*
X161529845Y-61118208D01*
X161527592Y-61118631D01*
X161527008Y-61119627D01*
X161526290Y-61120676D01*
X161524000Y-61121043D01*
X161523698Y-61121045D01*
X161521250Y-61121353D01*
X161520394Y-61122334D01*
X161520388Y-61122464D01*
X161519543Y-61123590D01*
X161517552Y-61123882D01*
X161515299Y-61124305D01*
X161514715Y-61125300D01*
X161513958Y-61126554D01*
X161513296Y-61126719D01*
X161512141Y-61127507D01*
X161511878Y-61128610D01*
X161511432Y-61129994D01*
X161509773Y-61130482D01*
X161509041Y-61130501D01*
X161506789Y-61130924D01*
X161506204Y-61131920D01*
X161505359Y-61133046D01*
X161503368Y-61133338D01*
X161501115Y-61133761D01*
X161500531Y-61134757D01*
X161499685Y-61135883D01*
X161497694Y-61136175D01*
X161495442Y-61136598D01*
X161494857Y-61137593D01*
X161494100Y-61138847D01*
X161493439Y-61139012D01*
X161492185Y-61139769D01*
X161492020Y-61140430D01*
X161491303Y-61141479D01*
X161489012Y-61141846D01*
X161488711Y-61141849D01*
X161486263Y-61142156D01*
X161485407Y-61143138D01*
X161485401Y-61143267D01*
X161484555Y-61144393D01*
X161482564Y-61144685D01*
X161480312Y-61145108D01*
X161479727Y-61146104D01*
X161478970Y-61147357D01*
X161478309Y-61147522D01*
X161477055Y-61148279D01*
X161476890Y-61148941D01*
X161476045Y-61150067D01*
X161474054Y-61150359D01*
X161471801Y-61150782D01*
X161471217Y-61151777D01*
X161470371Y-61152904D01*
X161468380Y-61153196D01*
X161466304Y-61153493D01*
X161465572Y-61154599D01*
X161465543Y-61155087D01*
X161465097Y-61156471D01*
X161463439Y-61156959D01*
X161462706Y-61156978D01*
X161460454Y-61157401D01*
X161459870Y-61158397D01*
X161459113Y-61159650D01*
X161458451Y-61159815D01*
X161457197Y-61160572D01*
X161457033Y-61161234D01*
X161456315Y-61162283D01*
X161454024Y-61162649D01*
X161453723Y-61162652D01*
X161451275Y-61162960D01*
X161450419Y-61163941D01*
X161450413Y-61164070D01*
X161449568Y-61165196D01*
X161447577Y-61165489D01*
X161445324Y-61165912D01*
X161444740Y-61166907D01*
X161443894Y-61168033D01*
X161441903Y-61168326D01*
X161439651Y-61168749D01*
X161439066Y-61169744D01*
X161438309Y-61170998D01*
X161437648Y-61171162D01*
X161436394Y-61171919D01*
X161436229Y-61172581D01*
X161435384Y-61173707D01*
X161433392Y-61173999D01*
X161431140Y-61174422D01*
X161430556Y-61175418D01*
X161429710Y-61176544D01*
X161427719Y-61176836D01*
X161425467Y-61177259D01*
X161424882Y-61178255D01*
X161424125Y-61179508D01*
X161423464Y-61179673D01*
X161422308Y-61180461D01*
X161422045Y-61181564D01*
X161421675Y-61182868D01*
X161420230Y-61183394D01*
X161418736Y-61183455D01*
X161416288Y-61183763D01*
X161415432Y-61184745D01*
X161415426Y-61184874D01*
X161414580Y-61186000D01*
X161412589Y-61186292D01*
X161410337Y-61186715D01*
X161409752Y-61187711D01*
X161408906Y-61188837D01*
X161406915Y-61189129D01*
X161404663Y-61189552D01*
X161404079Y-61190547D01*
X161403322Y-61191801D01*
X161402660Y-61191966D01*
X161401407Y-61192723D01*
X161401242Y-61193384D01*
X161400396Y-61194510D01*
X161398405Y-61194803D01*
X161396153Y-61195226D01*
X161395568Y-61196221D01*
X161394722Y-61197347D01*
X161392731Y-61197640D01*
X161390479Y-61198062D01*
X161389894Y-61199058D01*
X161389049Y-61200184D01*
X161387058Y-61200476D01*
X161384805Y-61200899D01*
X161384221Y-61201895D01*
X161383464Y-61203148D01*
X161382802Y-61203313D01*
X161381549Y-61204070D01*
X161381384Y-61204732D01*
X161380666Y-61205781D01*
X161378376Y-61206147D01*
X161378074Y-61206150D01*
X161375793Y-61206362D01*
X161374873Y-61207187D01*
X161374765Y-61208041D01*
X161374319Y-61209426D01*
X161372660Y-61209913D01*
X161371928Y-61209932D01*
X161369676Y-61210355D01*
X161369091Y-61211351D01*
X161368245Y-61212477D01*
X161366254Y-61212769D01*
X161364002Y-61213192D01*
X161363417Y-61214188D01*
X161363974Y-61215123D01*
X161365868Y-61215548D01*
X161367673Y-61215606D01*
X161370477Y-61215420D01*
X161371755Y-61214789D01*
X161371928Y-61214188D01*
X161372434Y-61213296D01*
X161374186Y-61212860D01*
X161376656Y-61212769D01*
X161379629Y-61212617D01*
X161381081Y-61212092D01*
X161381384Y-61211351D01*
X161381820Y-61210527D01*
X161383364Y-61210085D01*
X161386374Y-61209935D01*
X161387058Y-61209932D01*
X161390226Y-61209863D01*
X161391939Y-61209560D01*
X161392627Y-61208879D01*
X161392731Y-61208041D01*
X161392938Y-61206985D01*
X161393848Y-61206414D01*
X161395892Y-61206185D01*
X161398405Y-61206150D01*
X161401699Y-61206041D01*
X161403468Y-61205655D01*
X161404067Y-61204902D01*
X161404079Y-61204732D01*
X161404514Y-61203908D01*
X161406059Y-61203466D01*
X161409069Y-61203316D01*
X161409752Y-61203313D01*
X161413047Y-61203204D01*
X161414815Y-61202818D01*
X161415415Y-61202066D01*
X161415426Y-61201895D01*
X161415932Y-61201003D01*
X161417684Y-61200567D01*
X161420154Y-61200476D01*
X161423127Y-61200324D01*
X161424579Y-61199799D01*
X161424882Y-61199058D01*
X161425318Y-61198234D01*
X161426862Y-61197792D01*
X161429872Y-61197642D01*
X161430556Y-61197640D01*
X161433850Y-61197531D01*
X161435619Y-61197144D01*
X161436218Y-61196392D01*
X161436229Y-61196221D01*
X161436665Y-61195397D01*
X161438210Y-61194955D01*
X161441219Y-61194805D01*
X161441903Y-61194803D01*
X161445197Y-61194694D01*
X161446966Y-61194308D01*
X161447565Y-61193555D01*
X161447577Y-61193384D01*
X161447987Y-61192589D01*
X161449453Y-61192146D01*
X161452328Y-61191976D01*
X161453723Y-61191966D01*
X161457171Y-61191871D01*
X161459087Y-61191533D01*
X161459825Y-61190869D01*
X161459870Y-61190547D01*
X161460426Y-61189613D01*
X161462320Y-61189187D01*
X161464125Y-61189129D01*
X161466929Y-61188943D01*
X161468207Y-61188312D01*
X161468380Y-61187711D01*
X161468816Y-61186887D01*
X161470360Y-61186445D01*
X161473370Y-61186295D01*
X161474054Y-61186292D01*
X161477348Y-61186183D01*
X161479117Y-61185797D01*
X161479716Y-61185045D01*
X161479727Y-61184874D01*
X161480138Y-61184078D01*
X161481604Y-61183636D01*
X161484479Y-61183466D01*
X161485874Y-61183455D01*
X161489200Y-61183396D01*
X161491055Y-61183134D01*
X161491855Y-61182539D01*
X161492020Y-61181564D01*
X161492227Y-61180508D01*
X161493137Y-61179937D01*
X161495181Y-61179708D01*
X161497694Y-61179673D01*
X161500988Y-61179564D01*
X161502757Y-61179178D01*
X161503356Y-61178425D01*
X161503368Y-61178255D01*
X161503924Y-61177320D01*
X161505818Y-61176894D01*
X161507623Y-61176836D01*
X161510427Y-61176650D01*
X161511705Y-61176019D01*
X161511878Y-61175418D01*
X161512314Y-61174594D01*
X161513858Y-61174152D01*
X161516868Y-61174002D01*
X161517552Y-61173999D01*
X161520846Y-61173890D01*
X161522615Y-61173504D01*
X161523214Y-61172752D01*
X161523225Y-61172581D01*
X161523636Y-61171785D01*
X161525102Y-61171343D01*
X161527977Y-61171173D01*
X161529372Y-61171162D01*
X161532819Y-61171068D01*
X161534736Y-61170729D01*
X161535473Y-61170066D01*
X161535518Y-61169744D01*
X161536075Y-61168809D01*
X161537969Y-61168383D01*
X161539773Y-61168326D01*
X161542578Y-61168140D01*
X161543856Y-61167509D01*
X161544029Y-61166907D01*
X161544464Y-61166084D01*
X161546009Y-61165641D01*
X161549019Y-61165492D01*
X161549702Y-61165489D01*
X161552997Y-61165380D01*
X161554766Y-61164994D01*
X161555365Y-61164241D01*
X161555376Y-61164070D01*
X161555786Y-61163275D01*
X161557253Y-61162833D01*
X161560128Y-61162662D01*
X161561522Y-61162652D01*
X161564970Y-61162557D01*
X161566886Y-61162219D01*
X161567624Y-61161555D01*
X161567669Y-61161234D01*
X161568105Y-61160410D01*
X161569649Y-61159968D01*
X161572659Y-61159818D01*
X161573343Y-61159815D01*
X161576637Y-61159706D01*
X161578406Y-61159320D01*
X161579005Y-61158568D01*
X161579016Y-61158397D01*
X161579573Y-61157462D01*
X161581467Y-61157036D01*
X161583271Y-61156978D01*
X161585931Y-61156855D01*
X161587188Y-61156341D01*
X161587525Y-61155223D01*
X161587527Y-61155087D01*
X161587734Y-61154031D01*
X161588643Y-61153460D01*
X161590687Y-61153231D01*
X161593200Y-61153196D01*
X161596495Y-61153087D01*
X161598264Y-61152701D01*
X161598863Y-61151948D01*
X161598874Y-61151777D01*
X161599284Y-61150982D01*
X161600751Y-61150540D01*
X161603626Y-61150369D01*
X161605020Y-61150359D01*
X161608468Y-61150264D01*
X161610384Y-61149926D01*
X161611122Y-61149263D01*
X161611167Y-61148941D01*
X161611603Y-61148117D01*
X161613147Y-61147675D01*
X161616157Y-61147525D01*
X161616841Y-61147522D01*
X161620135Y-61147413D01*
X161621904Y-61147027D01*
X161622503Y-61146275D01*
X161622514Y-61146104D01*
X161623071Y-61145169D01*
X161624965Y-61144743D01*
X161626769Y-61144685D01*
X161629574Y-61144500D01*
X161630852Y-61143869D01*
X161631025Y-61143267D01*
X161631435Y-61142471D01*
X161632901Y-61142029D01*
X161635776Y-61141859D01*
X161637171Y-61141849D01*
X161640619Y-61141754D01*
X161642535Y-61141416D01*
X161643273Y-61140752D01*
X161643318Y-61140430D01*
X161643753Y-61139607D01*
X161645298Y-61139164D01*
X161648308Y-61139015D01*
X161648991Y-61139012D01*
X161652286Y-61138903D01*
X161654054Y-61138517D01*
X161654654Y-61137764D01*
X161654665Y-61137593D01*
X161655222Y-61136658D01*
X161657115Y-61136233D01*
X161658920Y-61136175D01*
X161661725Y-61135989D01*
X161663002Y-61135358D01*
X161663175Y-61134757D01*
X161663586Y-61133961D01*
X161665052Y-61133519D01*
X161667927Y-61133348D01*
X161669322Y-61133338D01*
X161672770Y-61133243D01*
X161674686Y-61132905D01*
X161675423Y-61132242D01*
X161675468Y-61131920D01*
X161675904Y-61131096D01*
X161677449Y-61130654D01*
X161680458Y-61130504D01*
X161681142Y-61130501D01*
X161684311Y-61130432D01*
X161686023Y-61130129D01*
X161686711Y-61129448D01*
X161686816Y-61128610D01*
X161687023Y-61127554D01*
X161687932Y-61126983D01*
X161689976Y-61126754D01*
X161692489Y-61126719D01*
X161695784Y-61126610D01*
X161697552Y-61126224D01*
X161698152Y-61125471D01*
X161698163Y-61125300D01*
X161698720Y-61124366D01*
X161700613Y-61123940D01*
X161702418Y-61123882D01*
X161705223Y-61123696D01*
X161706500Y-61123065D01*
X161706673Y-61122464D01*
X161707084Y-61121668D01*
X161708550Y-61121226D01*
X161711425Y-61121056D01*
X161712820Y-61121045D01*
X161716268Y-61120950D01*
X161718184Y-61120612D01*
X161718921Y-61119949D01*
X161718966Y-61119627D01*
X161719402Y-61118803D01*
X161720947Y-61118361D01*
X161723956Y-61118211D01*
X161724640Y-61118208D01*
X161727934Y-61118099D01*
X161729703Y-61117713D01*
X161730302Y-61116961D01*
X161730314Y-61116790D01*
X161730749Y-61115966D01*
X161732294Y-61115524D01*
X161735304Y-61115374D01*
X161735987Y-61115372D01*
X161739282Y-61115263D01*
X161741051Y-61114876D01*
X161741650Y-61114124D01*
X161741661Y-61113953D01*
X161742167Y-61113061D01*
X161743920Y-61112625D01*
X161746389Y-61112535D01*
X161749362Y-61112383D01*
X161750815Y-61111857D01*
X161751117Y-61111116D01*
X161751553Y-61110293D01*
X161753097Y-61109850D01*
X161756107Y-61109701D01*
X161756791Y-61109698D01*
X161760085Y-61109589D01*
X161761854Y-61109203D01*
X161762453Y-61108450D01*
X161762464Y-61108279D01*
X161762900Y-61107456D01*
X161764445Y-61107014D01*
X161767454Y-61106864D01*
X161768138Y-61106861D01*
X161771432Y-61106752D01*
X161773201Y-61106366D01*
X161773800Y-61105614D01*
X161773812Y-61105443D01*
X161774222Y-61104647D01*
X161775688Y-61104205D01*
X161778563Y-61104035D01*
X161779958Y-61104024D01*
X161786105Y-61104024D01*
X161786105Y-61106861D01*
X161786527Y-61109113D01*
X161787523Y-61109698D01*
X161788347Y-61110134D01*
X161788789Y-61111678D01*
X161788939Y-61114688D01*
X161788941Y-61115372D01*
X161789050Y-61118666D01*
X161789436Y-61120435D01*
X161790189Y-61121034D01*
X161790360Y-61121045D01*
X161791155Y-61121456D01*
X161791598Y-61122922D01*
X161791768Y-61125797D01*
X161791778Y-61127192D01*
X161791873Y-61130639D01*
X161792211Y-61132556D01*
X161792875Y-61133293D01*
X161793197Y-61133338D01*
X161794132Y-61133895D01*
X161794557Y-61135789D01*
X161794615Y-61137593D01*
X161794801Y-61140398D01*
X161795432Y-61141676D01*
X161796033Y-61141849D01*
X161796857Y-61142284D01*
X161797299Y-61143829D01*
X161797449Y-61146839D01*
X161797452Y-61147522D01*
X161797561Y-61150817D01*
X161797947Y-61152585D01*
X161798699Y-61153185D01*
X161798870Y-61153196D01*
X161799666Y-61153606D01*
X161800108Y-61155072D01*
X161800278Y-61157947D01*
X161800289Y-61159342D01*
X161800383Y-61162790D01*
X161800722Y-61164706D01*
X161801385Y-61165444D01*
X161801707Y-61165489D01*
X161802642Y-61166046D01*
X161803068Y-61167939D01*
X161803126Y-61169744D01*
X161803311Y-61172549D01*
X161803942Y-61173826D01*
X161804544Y-61173999D01*
X161805340Y-61174410D01*
X161805782Y-61175876D01*
X161805952Y-61178751D01*
X161805962Y-61180146D01*
X161806057Y-61183593D01*
X161806395Y-61185510D01*
X161807059Y-61186247D01*
X161807381Y-61186292D01*
X161808204Y-61186728D01*
X161808647Y-61188273D01*
X161808796Y-61191282D01*
X161808799Y-61191966D01*
X161808908Y-61195260D01*
X161809294Y-61197029D01*
X161810047Y-61197628D01*
X161810218Y-61197640D01*
X161811013Y-61198050D01*
X161811455Y-61199516D01*
X161811626Y-61202391D01*
X161811636Y-61203786D01*
X161811731Y-61207234D01*
X161812069Y-61209150D01*
X161812733Y-61209887D01*
X161813054Y-61209932D01*
X161813878Y-61210368D01*
X161814320Y-61211913D01*
X161814470Y-61214922D01*
X161814473Y-61215606D01*
X161814364Y-61218901D01*
X161813978Y-61220669D01*
X161813225Y-61221269D01*
X161813054Y-61221280D01*
X161811801Y-61222037D01*
X161811636Y-61222698D01*
X161811079Y-61223633D01*
X161809186Y-61224059D01*
X161807381Y-61224117D01*
X161804576Y-61224302D01*
X161803299Y-61224933D01*
X161803126Y-61225535D01*
X161802690Y-61226359D01*
X161801145Y-61226801D01*
X161798135Y-61226951D01*
X161797452Y-61226953D01*
X161794157Y-61227062D01*
X161792389Y-61227448D01*
X161791789Y-61228201D01*
X161791778Y-61228372D01*
X161791368Y-61229167D01*
X161789902Y-61229610D01*
X161787027Y-61229780D01*
X161785632Y-61229790D01*
X161782184Y-61229885D01*
X161780268Y-61230223D01*
X161779530Y-61230887D01*
X161779485Y-61231209D01*
X161779050Y-61232032D01*
X161777505Y-61232474D01*
X161774495Y-61232624D01*
X161773812Y-61232627D01*
X161770643Y-61232696D01*
X161768931Y-61232999D01*
X161768242Y-61233681D01*
X161768138Y-61234518D01*
X161767860Y-61235700D01*
X161766703Y-61236259D01*
X161764188Y-61236409D01*
X161763883Y-61236409D01*
X161761078Y-61236595D01*
X161759801Y-61237226D01*
X161759628Y-61237828D01*
X161759192Y-61238651D01*
X161757647Y-61239094D01*
X161754637Y-61239244D01*
X161753954Y-61239246D01*
X161750659Y-61239355D01*
X161748891Y-61239741D01*
X161748291Y-61240494D01*
X161748280Y-61240665D01*
X161747870Y-61241460D01*
X161746404Y-61241903D01*
X161743529Y-61242073D01*
X161742134Y-61242083D01*
X161738686Y-61242178D01*
X161736770Y-61242516D01*
X161736032Y-61243180D01*
X161735987Y-61243502D01*
X161735430Y-61244436D01*
X161733537Y-61244862D01*
X161731732Y-61244920D01*
X161728927Y-61245106D01*
X161727650Y-61245737D01*
X161727477Y-61246338D01*
X161727041Y-61247162D01*
X161725496Y-61247604D01*
X161722487Y-61247754D01*
X161721803Y-61247757D01*
X161718509Y-61247866D01*
X161716740Y-61248252D01*
X161716141Y-61249004D01*
X161716130Y-61249175D01*
X161715719Y-61249971D01*
X161714253Y-61250413D01*
X161711378Y-61250583D01*
X161709983Y-61250594D01*
X161706535Y-61250688D01*
X161704619Y-61251027D01*
X161703882Y-61251690D01*
X161703837Y-61252012D01*
X161703401Y-61252836D01*
X161701856Y-61253278D01*
X161698847Y-61253428D01*
X161698163Y-61253430D01*
X161694869Y-61253539D01*
X161693100Y-61253926D01*
X161692500Y-61254678D01*
X161692489Y-61254849D01*
X161691932Y-61255784D01*
X161690039Y-61256210D01*
X161688234Y-61256267D01*
X161685429Y-61256453D01*
X161684152Y-61257084D01*
X161683979Y-61257686D01*
X161683568Y-61258481D01*
X161682102Y-61258923D01*
X161679227Y-61259094D01*
X161677832Y-61259104D01*
X161674506Y-61259163D01*
X161672651Y-61259426D01*
X161671851Y-61260020D01*
X161671686Y-61260995D01*
X161671479Y-61262052D01*
X161670569Y-61262622D01*
X161668525Y-61262852D01*
X161666012Y-61262887D01*
X161662718Y-61262995D01*
X161660949Y-61263382D01*
X161660350Y-61264134D01*
X161660339Y-61264305D01*
X161659903Y-61265129D01*
X161658358Y-61265571D01*
X161655349Y-61265721D01*
X161654665Y-61265723D01*
X161651371Y-61265832D01*
X161649602Y-61266218D01*
X161649002Y-61266971D01*
X161648991Y-61267142D01*
X161648434Y-61268077D01*
X161646541Y-61268503D01*
X161644736Y-61268560D01*
X161641931Y-61268746D01*
X161640654Y-61269377D01*
X161640481Y-61269979D01*
X161640070Y-61270774D01*
X161638604Y-61271216D01*
X161635729Y-61271387D01*
X161634334Y-61271397D01*
X161630887Y-61271492D01*
X161628971Y-61271830D01*
X161628233Y-61272494D01*
X161628188Y-61272815D01*
X161627752Y-61273639D01*
X161626208Y-61274081D01*
X161623198Y-61274231D01*
X161622514Y-61274234D01*
X161619220Y-61274343D01*
X161617451Y-61274729D01*
X161616852Y-61275481D01*
X161616841Y-61275652D01*
X161616284Y-61276587D01*
X161614390Y-61277013D01*
X161612585Y-61277071D01*
X161609781Y-61277256D01*
X161608503Y-61277887D01*
X161608330Y-61278489D01*
X161607920Y-61279285D01*
X161606454Y-61279727D01*
X161603579Y-61279897D01*
X161602184Y-61279907D01*
X161598736Y-61280002D01*
X161596820Y-61280341D01*
X161596082Y-61281004D01*
X161596037Y-61281326D01*
X161595601Y-61282150D01*
X161594057Y-61282592D01*
X161591047Y-61282742D01*
X161590364Y-61282744D01*
X161587069Y-61282853D01*
X161585300Y-61283239D01*
X161584701Y-61283992D01*
X161584690Y-61284163D01*
X161584254Y-61284986D01*
X161582710Y-61285429D01*
X161579700Y-61285578D01*
X161579016Y-61285581D01*
X161575722Y-61285690D01*
X161573953Y-61286076D01*
X161573354Y-61286829D01*
X161573343Y-61287000D01*
X161572786Y-61287934D01*
X161570892Y-61288360D01*
X161569087Y-61288418D01*
X161566428Y-61288542D01*
X161565171Y-61289056D01*
X161564834Y-61290173D01*
X161564832Y-61290309D01*
X161564641Y-61291333D01*
X161563787Y-61291903D01*
X161561854Y-61292150D01*
X161558686Y-61292200D01*
X161555238Y-61292295D01*
X161553322Y-61292633D01*
X161552584Y-61293297D01*
X161552539Y-61293619D01*
X161552103Y-61294442D01*
X161550559Y-61294885D01*
X161547549Y-61295034D01*
X161546866Y-61295037D01*
X161543571Y-61295146D01*
X161541802Y-61295532D01*
X161541203Y-61296285D01*
X161541192Y-61296456D01*
X161540756Y-61297279D01*
X161539212Y-61297721D01*
X161536202Y-61297871D01*
X161535518Y-61297874D01*
X161532224Y-61297983D01*
X161530455Y-61298369D01*
X161529856Y-61299122D01*
X161529845Y-61299292D01*
X161529338Y-61300184D01*
X161527586Y-61300620D01*
X161525117Y-61300711D01*
X161522143Y-61300863D01*
X161520691Y-61301388D01*
X161520388Y-61302129D01*
X161519953Y-61302953D01*
X161518408Y-61303395D01*
X161515398Y-61303545D01*
X161514715Y-61303548D01*
X161511420Y-61303657D01*
X161509652Y-61304043D01*
X161509052Y-61304795D01*
X161509041Y-61304966D01*
X161508605Y-61305790D01*
X161507061Y-61306232D01*
X161504051Y-61306382D01*
X161503368Y-61306385D01*
X161500073Y-61306493D01*
X161498304Y-61306880D01*
X161497705Y-61307632D01*
X161497694Y-61307803D01*
X161497188Y-61308695D01*
X161495435Y-61309131D01*
X161492966Y-61309221D01*
X161489993Y-61309373D01*
X161488540Y-61309899D01*
X161488238Y-61310640D01*
X161487802Y-61311463D01*
X161486257Y-61311906D01*
X161483248Y-61312055D01*
X161482564Y-61312058D01*
X161479270Y-61312167D01*
X161477501Y-61312553D01*
X161476902Y-61313306D01*
X161476890Y-61313477D01*
X161476455Y-61314300D01*
X161474910Y-61314742D01*
X161471900Y-61314892D01*
X161471217Y-61314895D01*
X161468048Y-61314964D01*
X161466336Y-61315267D01*
X161465647Y-61315949D01*
X161465543Y-61316786D01*
X161465336Y-61317843D01*
X161464427Y-61318413D01*
X161462382Y-61318643D01*
X161459870Y-61318677D01*
X161456575Y-61318786D01*
X161454806Y-61319173D01*
X161454207Y-61319925D01*
X161454196Y-61320096D01*
X161453690Y-61320988D01*
X161451937Y-61321424D01*
X161449468Y-61321514D01*
X161446495Y-61321666D01*
X161445042Y-61322192D01*
X161444740Y-61322933D01*
X161444304Y-61323756D01*
X161442759Y-61324198D01*
X161439750Y-61324348D01*
X161439066Y-61324351D01*
X161435772Y-61324460D01*
X161434003Y-61324846D01*
X161433404Y-61325599D01*
X161433392Y-61325770D01*
X161432957Y-61326593D01*
X161431412Y-61327035D01*
X161428402Y-61327185D01*
X161427719Y-61327188D01*
X161424424Y-61327297D01*
X161422656Y-61327683D01*
X161422056Y-61328435D01*
X161422045Y-61328606D01*
X161421635Y-61329402D01*
X161420169Y-61329844D01*
X161417294Y-61330014D01*
X161415899Y-61330025D01*
X161412451Y-61330119D01*
X161410535Y-61330458D01*
X161409797Y-61331121D01*
X161409752Y-61331443D01*
X161409195Y-61332378D01*
X161407302Y-61332804D01*
X161405497Y-61332862D01*
X161402692Y-61333047D01*
X161401415Y-61333678D01*
X161401242Y-61334280D01*
X161401381Y-61334333D01*
X161401815Y-61334385D01*
X161402566Y-61334435D01*
X161403657Y-61334485D01*
X161405112Y-61334533D01*
X161406953Y-61334579D01*
X161409203Y-61334625D01*
X161411886Y-61334669D01*
X161415025Y-61334712D01*
X161418642Y-61334754D01*
X161422761Y-61334794D01*
X161427405Y-61334834D01*
X161432597Y-61334872D01*
X161438360Y-61334910D01*
X161444716Y-61334946D01*
X161451690Y-61334981D01*
X161459303Y-61335015D01*
X161467580Y-61335047D01*
X161476543Y-61335079D01*
X161486215Y-61335110D01*
X161496619Y-61335140D01*
X161507779Y-61335169D01*
X161519717Y-61335196D01*
X161532456Y-61335223D01*
X161546020Y-61335249D01*
X161560432Y-61335274D01*
X161575714Y-61335298D01*
X161591890Y-61335321D01*
X161608982Y-61335344D01*
X161627015Y-61335365D01*
X161646010Y-61335386D01*
X161665991Y-61335405D01*
X161686981Y-61335424D01*
X161709003Y-61335442D01*
X161732080Y-61335460D01*
X161756235Y-61335476D01*
X161781491Y-61335492D01*
X161807872Y-61335507D01*
X161835400Y-61335521D01*
X161864098Y-61335535D01*
X161893989Y-61335548D01*
X161925097Y-61335560D01*
X161957445Y-61335572D01*
X161991055Y-61335583D01*
X162025951Y-61335593D01*
X162062155Y-61335603D01*
X162099691Y-61335612D01*
X162138582Y-61335621D01*
X162178851Y-61335629D01*
X162220520Y-61335636D01*
X162263614Y-61335643D01*
X162308154Y-61335650D01*
X162354165Y-61335656D01*
X162401669Y-61335661D01*
X162450689Y-61335666D01*
X162501248Y-61335671D01*
X162553369Y-61335675D01*
X162607076Y-61335679D01*
X162662391Y-61335682D01*
X162719338Y-61335685D01*
X162777939Y-61335688D01*
X162838218Y-61335690D01*
X162900197Y-61335692D01*
X162963900Y-61335694D01*
X163029350Y-61335695D01*
X163096569Y-61335696D01*
X163165582Y-61335697D01*
X163236410Y-61335698D01*
X163309077Y-61335698D01*
X163383606Y-61335698D01*
X163403805Y-61335698D01*
X163467547Y-61335699D01*
X163533116Y-61335700D01*
X163600451Y-61335701D01*
X163669487Y-61335703D01*
X163740161Y-61335706D01*
X163812410Y-61335709D01*
X163886170Y-61335713D01*
X163961379Y-61335717D01*
X164037973Y-61335722D01*
X164115889Y-61335728D01*
X164195064Y-61335734D01*
X164275434Y-61335740D01*
X164356936Y-61335747D01*
X164439507Y-61335755D01*
X164523084Y-61335762D01*
X164607603Y-61335771D01*
X164693001Y-61335780D01*
X164779215Y-61335789D01*
X164866181Y-61335799D01*
X164953837Y-61335809D01*
X165042119Y-61335820D01*
X165130963Y-61335831D01*
X165220307Y-61335843D01*
X165310088Y-61335855D01*
X165400241Y-61335867D01*
X165490704Y-61335880D01*
X165581414Y-61335893D01*
X165672307Y-61335906D01*
X165763319Y-61335920D01*
X165854389Y-61335934D01*
X165945452Y-61335949D01*
X166036445Y-61335964D01*
X166127305Y-61335979D01*
X166217969Y-61335994D01*
X166308373Y-61336010D01*
X166398454Y-61336026D01*
X166488150Y-61336043D01*
X166577396Y-61336059D01*
X166666129Y-61336076D01*
X166754286Y-61336093D01*
X166841805Y-61336111D01*
X166928620Y-61336129D01*
X167014671Y-61336146D01*
X167099892Y-61336165D01*
X167184221Y-61336183D01*
X167267595Y-61336202D01*
X167349950Y-61336220D01*
X167431223Y-61336239D01*
X167511351Y-61336258D01*
X167590271Y-61336278D01*
X167667918Y-61336297D01*
X167744231Y-61336317D01*
X167790064Y-61336329D01*
X170173760Y-61336959D01*
X170178672Y-61331740D01*
X170184154Y-61324951D01*
X170189562Y-61316344D01*
X170194875Y-61305988D01*
X170200070Y-61293955D01*
X170205123Y-61280316D01*
X170210013Y-61265143D01*
X170214716Y-61248506D01*
X170219210Y-61230477D01*
X170223472Y-61211127D01*
X170227480Y-61190527D01*
X170231210Y-61168749D01*
X170231728Y-61165489D01*
X170233822Y-61151747D01*
X170235821Y-61137717D01*
X170237736Y-61123278D01*
X170239578Y-61108309D01*
X170241360Y-61092688D01*
X170243091Y-61076293D01*
X170244785Y-61059004D01*
X170246452Y-61040697D01*
X170248103Y-61021252D01*
X170249750Y-61000548D01*
X170251405Y-60978462D01*
X170253078Y-60954873D01*
X170254781Y-60929660D01*
X170256526Y-60902701D01*
X170256861Y-60897409D01*
X170258244Y-60875785D01*
X170259561Y-60855953D01*
X170260824Y-60837814D01*
X170262047Y-60821270D01*
X170263243Y-60806222D01*
X170264426Y-60792573D01*
X170265608Y-60780223D01*
X170266805Y-60769076D01*
X170268029Y-60759033D01*
X170269293Y-60749994D01*
X170270611Y-60741864D01*
X170271996Y-60734542D01*
X170273462Y-60727931D01*
X170275023Y-60721932D01*
X170276691Y-60716448D01*
X170278481Y-60711380D01*
X170280405Y-60706630D01*
X170282478Y-60702099D01*
X170284037Y-60698979D01*
X170289049Y-60690882D01*
X170295341Y-60683271D01*
X170302509Y-60676552D01*
X170310147Y-60671134D01*
X170313605Y-60669240D01*
X170321057Y-60665903D01*
X170327889Y-60663713D01*
X170334835Y-60662496D01*
X170342629Y-60662078D01*
X170343865Y-60662073D01*
X170352358Y-60662476D01*
X170359864Y-60663776D01*
X170367144Y-60666147D01*
X170372824Y-60668689D01*
X170381894Y-60674060D01*
X170389939Y-60680811D01*
X170396992Y-60688995D01*
X170403088Y-60698665D01*
X170408260Y-60709875D01*
X170412541Y-60722679D01*
X170415965Y-60737130D01*
X170416094Y-60737790D01*
X170417116Y-60743231D01*
X170418076Y-60748707D01*
X170418985Y-60754341D01*
X170419856Y-60760254D01*
X170420700Y-60766569D01*
X170421528Y-60773408D01*
X170422354Y-60780892D01*
X170423188Y-60789145D01*
X170424043Y-60798288D01*
X170424930Y-60808443D01*
X170425861Y-60819733D01*
X170426847Y-60832280D01*
X170427901Y-60846206D01*
X170429034Y-60861634D01*
X170430259Y-60878684D01*
X170431586Y-60897480D01*
X170431813Y-60900718D01*
X170433660Y-60926782D01*
X170435430Y-60951076D01*
X170437135Y-60973720D01*
X170438787Y-60994834D01*
X170440397Y-61014538D01*
X170441979Y-61032950D01*
X170443543Y-61050192D01*
X170445102Y-61066382D01*
X170446668Y-61081640D01*
X170448253Y-61096085D01*
X170449869Y-61109838D01*
X170451527Y-61123018D01*
X170453240Y-61135745D01*
X170455019Y-61148138D01*
X170456877Y-61160317D01*
X170458826Y-61172401D01*
X170459284Y-61175154D01*
X170463067Y-61196383D01*
X170467114Y-61216466D01*
X170471400Y-61235326D01*
X170475901Y-61252887D01*
X170480591Y-61269073D01*
X170485446Y-61283809D01*
X170490441Y-61297019D01*
X170495552Y-61308626D01*
X170500754Y-61318554D01*
X170506022Y-61326729D01*
X170510274Y-61331960D01*
X170514547Y-61336606D01*
X170584843Y-61335916D01*
X170655138Y-61335226D01*
X170657093Y-61332862D01*
X170658999Y-61330018D01*
X170661342Y-61325659D01*
X170663995Y-61320077D01*
X170666832Y-61313563D01*
X170669727Y-61306407D01*
X170672553Y-61298901D01*
X170675184Y-61291335D01*
X170675358Y-61290808D01*
X170680436Y-61274327D01*
X170685330Y-61256211D01*
X170690043Y-61236445D01*
X170694577Y-61215012D01*
X170698933Y-61191895D01*
X170703115Y-61167078D01*
X170707124Y-61140544D01*
X170710962Y-61112277D01*
X170714632Y-61082260D01*
X170718135Y-61050477D01*
X170721473Y-61016911D01*
X170724649Y-60981546D01*
X170727665Y-60944365D01*
X170730523Y-60905351D01*
X170733225Y-60864489D01*
X170735773Y-60821761D01*
X170736250Y-60813250D01*
X170737037Y-60798908D01*
X170737793Y-60784759D01*
X170738524Y-60770673D01*
X170739236Y-60756524D01*
X170739934Y-60742186D01*
X170740623Y-60727530D01*
X170741308Y-60712430D01*
X170741996Y-60696760D01*
X170742691Y-60680391D01*
X170743399Y-60663197D01*
X170744124Y-60645051D01*
X170744874Y-60625826D01*
X170745652Y-60605394D01*
X170746464Y-60583629D01*
X170747315Y-60560404D01*
X170748212Y-60535592D01*
X170749159Y-60509065D01*
X170749538Y-60498362D01*
X170750576Y-60469311D01*
X170751573Y-60442084D01*
X170752535Y-60416613D01*
X170753467Y-60392831D01*
X170754375Y-60370670D01*
X170755265Y-60350063D01*
X170756142Y-60330942D01*
X170757012Y-60313241D01*
X170757880Y-60296891D01*
X170758753Y-60281827D01*
X170759636Y-60267979D01*
X170760535Y-60255281D01*
X170761456Y-60243666D01*
X170762403Y-60233066D01*
X170763383Y-60223415D01*
X170764402Y-60214643D01*
X170765465Y-60206685D01*
X170766578Y-60199473D01*
X170767746Y-60192939D01*
X170768976Y-60187017D01*
X170770273Y-60181638D01*
X170771642Y-60176736D01*
X170773089Y-60172243D01*
X170774621Y-60168092D01*
X170776242Y-60164215D01*
X170777958Y-60160546D01*
X170778077Y-60160307D01*
X170780587Y-60155464D01*
X170782899Y-60151666D01*
X170785476Y-60148275D01*
X170788777Y-60144652D01*
X170791085Y-60142313D01*
X170799444Y-60135046D01*
X170808188Y-60129587D01*
X170817482Y-60125866D01*
X170827491Y-60123813D01*
X170835582Y-60123325D01*
X170846803Y-60124142D01*
X170857302Y-60126685D01*
X170866992Y-60130900D01*
X170875788Y-60136733D01*
X170883604Y-60144128D01*
X170890353Y-60153032D01*
X170894719Y-60160779D01*
X170896411Y-60164382D01*
X170898011Y-60168171D01*
X170899525Y-60172211D01*
X170900959Y-60176570D01*
X170902318Y-60181314D01*
X170903609Y-60186509D01*
X170904835Y-60192222D01*
X170906005Y-60198518D01*
X170907122Y-60205465D01*
X170908193Y-60213129D01*
X170909223Y-60221575D01*
X170910219Y-60230871D01*
X170911185Y-60241082D01*
X170912128Y-60252276D01*
X170913053Y-60264518D01*
X170913966Y-60277874D01*
X170914872Y-60292412D01*
X170915778Y-60308198D01*
X170916689Y-60325297D01*
X170917610Y-60343776D01*
X170918548Y-60363702D01*
X170919507Y-60385141D01*
X170920495Y-60408159D01*
X170921515Y-60432823D01*
X170922575Y-60459199D01*
X170923680Y-60487353D01*
X170924470Y-60507818D01*
X170925668Y-60538813D01*
X170926815Y-60568034D01*
X170927918Y-60595595D01*
X170928982Y-60621612D01*
X170930011Y-60646201D01*
X170931013Y-60669476D01*
X170931992Y-60691554D01*
X170932953Y-60712550D01*
X170933903Y-60732579D01*
X170934847Y-60751757D01*
X170935791Y-60770199D01*
X170936739Y-60788021D01*
X170937698Y-60805337D01*
X170938673Y-60822265D01*
X170939670Y-60838918D01*
X170940694Y-60855413D01*
X170941751Y-60871865D01*
X170942468Y-60882752D01*
X170945214Y-60921885D01*
X170948133Y-60959454D01*
X170951224Y-60995438D01*
X170954483Y-61029818D01*
X170957907Y-61062572D01*
X170961493Y-61093682D01*
X170965237Y-61123127D01*
X170969138Y-61150887D01*
X170973190Y-61176942D01*
X170977392Y-61201271D01*
X170981740Y-61223855D01*
X170986231Y-61244673D01*
X170990862Y-61263705D01*
X170995630Y-61280931D01*
X171000531Y-61296332D01*
X171005563Y-61309886D01*
X171010722Y-61321574D01*
X171010923Y-61321987D01*
X171013299Y-61326800D01*
X171015064Y-61330194D01*
X171016428Y-61332453D01*
X171017600Y-61333863D01*
X171018788Y-61334707D01*
X171020202Y-61335272D01*
X171020807Y-61335462D01*
X171022015Y-61335544D01*
X171025048Y-61335624D01*
X171029837Y-61335701D01*
X171036317Y-61335775D01*
X171044421Y-61335847D01*
X171054081Y-61335916D01*
X171065230Y-61335982D01*
X171077802Y-61336046D01*
X171091730Y-61336107D01*
X171106946Y-61336165D01*
X171123384Y-61336221D01*
X171140977Y-61336273D01*
X171159658Y-61336323D01*
X171179360Y-61336370D01*
X171200016Y-61336415D01*
X171221559Y-61336456D01*
X171243922Y-61336495D01*
X171267038Y-61336531D01*
X171290840Y-61336564D01*
X171315261Y-61336594D01*
X171340235Y-61336621D01*
X171365694Y-61336646D01*
X171391572Y-61336667D01*
X171417801Y-61336686D01*
X171444314Y-61336702D01*
X171471046Y-61336714D01*
X171497927Y-61336724D01*
X171524893Y-61336731D01*
X171551875Y-61336735D01*
X171578807Y-61336736D01*
X171605622Y-61336734D01*
X171632253Y-61336729D01*
X171658632Y-61336721D01*
X171684694Y-61336710D01*
X171710371Y-61336697D01*
X171735596Y-61336679D01*
X171760302Y-61336659D01*
X171784423Y-61336636D01*
X171807890Y-61336610D01*
X171830638Y-61336581D01*
X171852600Y-61336548D01*
X171873708Y-61336513D01*
X171893895Y-61336474D01*
X171913095Y-61336432D01*
X171931240Y-61336387D01*
X171948265Y-61336339D01*
X171964101Y-61336288D01*
X171978681Y-61336234D01*
X171991940Y-61336176D01*
X172003809Y-61336115D01*
X172014223Y-61336051D01*
X172023113Y-61335984D01*
X172030414Y-61335913D01*
X172036057Y-61335839D01*
X172039977Y-61335762D01*
X172042106Y-61335682D01*
X172042469Y-61335643D01*
X172048155Y-61333274D01*
X172053828Y-61329078D01*
X172059454Y-61323119D01*
X172064997Y-61315461D01*
X172070422Y-61306169D01*
X172075696Y-61295306D01*
X172080783Y-61282937D01*
X172085649Y-61269126D01*
X172090258Y-61253937D01*
X172093667Y-61241122D01*
X172096008Y-61231473D01*
X172098213Y-61221701D01*
X172100301Y-61211664D01*
X172102293Y-61201221D01*
X172104208Y-61190231D01*
X172106066Y-61178553D01*
X172107888Y-61166046D01*
X172109694Y-61152568D01*
X172111504Y-61137978D01*
X172113338Y-61122136D01*
X172115217Y-61104899D01*
X172117160Y-61086127D01*
X172119187Y-61065679D01*
X172120232Y-61054853D01*
X172121870Y-61038036D01*
X172123404Y-61022968D01*
X172124855Y-61009508D01*
X172126247Y-60997517D01*
X172127602Y-60986857D01*
X172128943Y-60977387D01*
X172130292Y-60968969D01*
X172131671Y-60961464D01*
X172133104Y-60954732D01*
X172134613Y-60948634D01*
X172136221Y-60943031D01*
X172137950Y-60937784D01*
X172139822Y-60932754D01*
X172140196Y-60931811D01*
X172145550Y-60920638D01*
X172152116Y-60910740D01*
X172159790Y-60902209D01*
X172168471Y-60895140D01*
X172178057Y-60889626D01*
X172188443Y-60885762D01*
X172191283Y-60885034D01*
X172198192Y-60883988D01*
X172206085Y-60883707D01*
X172214254Y-60884155D01*
X172221987Y-60885297D01*
X172227991Y-60886888D01*
X172238101Y-60891355D01*
X172247479Y-60897460D01*
X172255925Y-60905029D01*
X172263243Y-60913888D01*
X172268795Y-60922999D01*
X172271102Y-60927645D01*
X172273220Y-60932378D01*
X172275174Y-60937323D01*
X172276988Y-60942609D01*
X172278684Y-60948364D01*
X172280288Y-60954714D01*
X172281822Y-60961787D01*
X172283310Y-60969711D01*
X172284777Y-60978613D01*
X172286245Y-60988620D01*
X172287740Y-60999860D01*
X172289283Y-61012460D01*
X172290899Y-61026548D01*
X172292613Y-61042251D01*
X172294446Y-61059696D01*
X172294679Y-61061945D01*
X172296745Y-61081671D01*
X172298694Y-61099676D01*
X172300550Y-61116123D01*
X172302335Y-61131176D01*
X172304072Y-61144999D01*
X172305786Y-61157756D01*
X172307497Y-61169612D01*
X172309231Y-61180730D01*
X172311010Y-61191274D01*
X172312856Y-61201409D01*
X172314794Y-61211298D01*
X172316846Y-61221106D01*
X172317485Y-61224049D01*
X172321002Y-61239318D01*
X172324535Y-61252990D01*
X172328177Y-61265358D01*
X172332024Y-61276714D01*
X172336171Y-61287350D01*
X172340712Y-61297560D01*
X172342460Y-61301184D01*
X172347684Y-61311142D01*
X172352699Y-61319317D01*
X172357574Y-61325793D01*
X172362378Y-61330658D01*
X172367183Y-61333997D01*
X172370140Y-61335320D01*
X172370663Y-61335410D01*
X172371745Y-61335496D01*
X172373428Y-61335578D01*
X172375751Y-61335655D01*
X172378758Y-61335729D01*
X172382489Y-61335799D01*
X172386986Y-61335865D01*
X172392291Y-61335928D01*
X172398444Y-61335987D01*
X172405487Y-61336043D01*
X172413461Y-61336095D01*
X172422409Y-61336144D01*
X172432372Y-61336190D01*
X172443390Y-61336233D01*
X172455505Y-61336273D01*
X172468760Y-61336310D01*
X172483194Y-61336345D01*
X172498851Y-61336376D01*
X172515770Y-61336406D01*
X172533994Y-61336432D01*
X172553564Y-61336457D01*
X172574522Y-61336479D01*
X172596908Y-61336499D01*
X172620765Y-61336517D01*
X172646134Y-61336533D01*
X172673055Y-61336547D01*
X172701572Y-61336559D01*
X172731724Y-61336570D01*
X172763554Y-61336579D01*
X172797103Y-61336587D01*
X172832413Y-61336593D01*
X172869524Y-61336598D01*
X172908479Y-61336602D01*
X172914730Y-61336603D01*
X173455845Y-61336644D01*
X173459156Y-61332152D01*
X173464316Y-61324193D01*
X173469428Y-61314406D01*
X173474472Y-61302854D01*
X173479429Y-61289601D01*
X173484278Y-61274708D01*
X173489000Y-61258241D01*
X173493575Y-61240260D01*
X173497982Y-61220831D01*
X173502202Y-61200015D01*
X173504037Y-61190199D01*
X173506737Y-61174871D01*
X173509328Y-61159099D01*
X173511815Y-61142805D01*
X173514205Y-61125912D01*
X173516504Y-61108344D01*
X173518720Y-61090023D01*
X173520858Y-61070872D01*
X173522926Y-61050815D01*
X173524930Y-61029774D01*
X173526876Y-61007673D01*
X173528771Y-60984435D01*
X173530622Y-60959982D01*
X173532435Y-60934238D01*
X173534216Y-60907126D01*
X173535973Y-60878568D01*
X173537712Y-60848488D01*
X173539440Y-60816809D01*
X173541162Y-60783454D01*
X173542886Y-60748346D01*
X173544261Y-60719161D01*
X173545501Y-60692672D01*
X173546689Y-60667999D01*
X173547836Y-60645070D01*
X173548953Y-60623810D01*
X173550052Y-60604146D01*
X173551142Y-60586004D01*
X173552235Y-60569311D01*
X173553342Y-60553994D01*
X173554474Y-60539978D01*
X173555641Y-60527191D01*
X173556855Y-60515559D01*
X173558127Y-60505007D01*
X173559467Y-60495463D01*
X173560887Y-60486854D01*
X173562398Y-60479105D01*
X173564009Y-60472142D01*
X173565734Y-60465894D01*
X173567581Y-60460285D01*
X173569563Y-60455242D01*
X173571690Y-60450693D01*
X173573973Y-60446562D01*
X173576423Y-60442778D01*
X173579052Y-60439265D01*
X173581869Y-60435951D01*
X173584886Y-60432763D01*
X173587239Y-60430455D01*
X173595805Y-60423465D01*
X173605037Y-60418242D01*
X173614979Y-60414767D01*
X173625671Y-60413025D01*
X173631359Y-60412798D01*
X173642347Y-60413686D01*
X173652765Y-60416338D01*
X173662496Y-60420680D01*
X173671419Y-60426639D01*
X173679417Y-60434142D01*
X173686369Y-60443116D01*
X173689739Y-60448717D01*
X173691930Y-60453034D01*
X173693984Y-60457780D01*
X173695911Y-60463037D01*
X173697722Y-60468888D01*
X173699426Y-60475415D01*
X173701034Y-60482703D01*
X173702555Y-60490832D01*
X173704000Y-60499886D01*
X173705378Y-60509948D01*
X173706700Y-60521099D01*
X173707976Y-60533424D01*
X173709215Y-60547004D01*
X173710428Y-60561923D01*
X173711625Y-60578262D01*
X173712815Y-60596105D01*
X173714009Y-60615534D01*
X173715217Y-60636632D01*
X173716449Y-60659481D01*
X173717309Y-60676136D01*
X173717896Y-60687695D01*
X173718552Y-60700572D01*
X173719248Y-60714256D01*
X173719959Y-60728236D01*
X173720660Y-60742000D01*
X173721324Y-60755036D01*
X173721925Y-60766834D01*
X173722074Y-60769751D01*
X173723997Y-60806366D01*
X173725946Y-60841174D01*
X173727927Y-60874260D01*
X173729948Y-60905710D01*
X173732017Y-60935608D01*
X173734142Y-60964039D01*
X173736330Y-60991088D01*
X173738588Y-61016840D01*
X173740925Y-61041379D01*
X173743347Y-61064790D01*
X173745863Y-61087159D01*
X173748479Y-61108569D01*
X173751205Y-61129106D01*
X173754046Y-61148855D01*
X173757012Y-61167901D01*
X173758564Y-61177309D01*
X173762549Y-61199694D01*
X173766750Y-61220754D01*
X173771145Y-61240422D01*
X173775715Y-61258629D01*
X173780442Y-61275308D01*
X173785304Y-61290392D01*
X173790283Y-61303812D01*
X173795359Y-61315501D01*
X173800512Y-61325390D01*
X173802324Y-61328403D01*
X173807187Y-61336171D01*
X174293924Y-61336409D01*
X174780662Y-61336646D01*
X174780662Y-61397637D01*
X174780662Y-61458628D01*
X174288236Y-61458622D01*
X174251360Y-61458622D01*
X174216326Y-61458623D01*
X174183087Y-61458625D01*
X174151594Y-61458626D01*
X174121798Y-61458627D01*
X174093651Y-61458626D01*
X174067104Y-61458624D01*
X174042110Y-61458619D01*
X174018619Y-61458612D01*
X173996583Y-61458601D01*
X173975953Y-61458586D01*
X173956682Y-61458567D01*
X173938721Y-61458543D01*
X173922021Y-61458514D01*
X173906534Y-61458479D01*
X173892211Y-61458437D01*
X173879004Y-61458388D01*
X173866864Y-61458331D01*
X173855743Y-61458266D01*
X173845593Y-61458193D01*
X173836365Y-61458111D01*
X173828011Y-61458018D01*
X173820481Y-61457916D01*
X173813729Y-61457803D01*
X173807704Y-61457678D01*
X173802360Y-61457542D01*
X173797646Y-61457393D01*
X173793516Y-61457232D01*
X173789920Y-61457057D01*
X173786810Y-61456868D01*
X173784137Y-61456664D01*
X173781853Y-61456446D01*
X173779910Y-61456212D01*
X173778259Y-61455962D01*
X173776852Y-61455695D01*
X173775640Y-61455411D01*
X173774574Y-61455110D01*
X173773607Y-61454790D01*
X173772690Y-61454452D01*
X173771774Y-61454094D01*
X173770811Y-61453717D01*
X173769752Y-61453319D01*
X173768649Y-61452933D01*
X173756773Y-61448187D01*
X173745469Y-61442079D01*
X173734721Y-61434575D01*
X173724510Y-61425643D01*
X173714821Y-61415248D01*
X173705637Y-61403359D01*
X173696941Y-61389941D01*
X173688716Y-61374961D01*
X173680945Y-61358386D01*
X173673613Y-61340182D01*
X173666701Y-61320317D01*
X173660193Y-61298757D01*
X173654072Y-61275469D01*
X173648322Y-61250420D01*
X173642927Y-61223575D01*
X173637868Y-61194902D01*
X173637462Y-61192439D01*
X173636373Y-61185791D01*
X173635357Y-61179598D01*
X173634463Y-61174157D01*
X173633738Y-61169765D01*
X173633233Y-61166718D01*
X173633027Y-61165489D01*
X173632772Y-61165058D01*
X173632356Y-61165948D01*
X173631761Y-61168253D01*
X173630965Y-61172066D01*
X173629949Y-61177483D01*
X173628693Y-61184597D01*
X173627436Y-61191966D01*
X173622744Y-61218396D01*
X173617882Y-61243025D01*
X173612825Y-61265937D01*
X173607550Y-61287217D01*
X173602032Y-61306948D01*
X173596247Y-61325216D01*
X173590169Y-61342104D01*
X173583776Y-61357697D01*
X173577043Y-61372080D01*
X173573552Y-61378823D01*
X173564302Y-61394578D01*
X173554344Y-61408632D01*
X173543693Y-61420971D01*
X173532365Y-61431582D01*
X173520377Y-61440454D01*
X173507746Y-61447573D01*
X173494486Y-61452926D01*
X173480616Y-61456501D01*
X173472412Y-61457741D01*
X173470845Y-61457819D01*
X173467538Y-61457892D01*
X173462485Y-61457961D01*
X173455679Y-61458026D01*
X173447115Y-61458087D01*
X173436785Y-61458143D01*
X173424683Y-61458195D01*
X173410804Y-61458242D01*
X173395139Y-61458286D01*
X173377684Y-61458325D01*
X173358432Y-61458360D01*
X173337376Y-61458391D01*
X173314510Y-61458417D01*
X173289827Y-61458439D01*
X173263322Y-61458458D01*
X173234987Y-61458471D01*
X173204816Y-61458481D01*
X173172804Y-61458487D01*
X173138943Y-61458488D01*
X173103227Y-61458485D01*
X173065650Y-61458478D01*
X173026205Y-61458467D01*
X172984886Y-61458452D01*
X172941687Y-61458432D01*
X172911193Y-61458417D01*
X172358485Y-61458121D01*
X172349029Y-61455953D01*
X172334827Y-61452140D01*
X172321910Y-61447446D01*
X172309793Y-61441668D01*
X172297995Y-61434601D01*
X172297041Y-61433968D01*
X172290390Y-61429110D01*
X172283168Y-61423131D01*
X172275860Y-61416478D01*
X172268952Y-61409600D01*
X172262929Y-61402943D01*
X172261376Y-61401067D01*
X172252931Y-61389711D01*
X172244640Y-61376820D01*
X172236702Y-61362751D01*
X172229315Y-61347859D01*
X172222678Y-61332501D01*
X172221515Y-61329552D01*
X172219536Y-61324316D01*
X172217457Y-61318585D01*
X172215382Y-61312667D01*
X172213414Y-61306872D01*
X172211654Y-61301506D01*
X172210204Y-61296878D01*
X172209168Y-61293297D01*
X172208647Y-61291071D01*
X172208606Y-61290662D01*
X172208268Y-61289397D01*
X172207491Y-61289594D01*
X172206629Y-61290996D01*
X172206197Y-61292405D01*
X172204680Y-61298238D01*
X172202439Y-61305407D01*
X172199608Y-61313567D01*
X172196320Y-61322369D01*
X172192711Y-61331467D01*
X172188915Y-61340514D01*
X172185066Y-61349161D01*
X172181300Y-61357062D01*
X172180633Y-61358393D01*
X172173584Y-61371572D01*
X172166421Y-61383293D01*
X172158836Y-61393979D01*
X172150525Y-61404052D01*
X172141179Y-61413936D01*
X172138491Y-61416577D01*
X172125647Y-61427743D01*
X172111882Y-61437261D01*
X172097234Y-61445112D01*
X172081740Y-61451275D01*
X172065439Y-61455731D01*
X172062036Y-61456425D01*
X172061345Y-61456548D01*
X172060557Y-61456666D01*
X172059627Y-61456779D01*
X172058507Y-61456885D01*
X172057150Y-61456986D01*
X172055509Y-61457082D01*
X172053538Y-61457172D01*
X172051190Y-61457258D01*
X172048417Y-61457339D01*
X172045173Y-61457415D01*
X172041410Y-61457487D01*
X172037083Y-61457555D01*
X172032143Y-61457618D01*
X172026545Y-61457678D01*
X172020241Y-61457734D01*
X172013184Y-61457786D01*
X172005327Y-61457835D01*
X171996624Y-61457881D01*
X171987027Y-61457923D01*
X171976490Y-61457963D01*
X171964965Y-61458000D01*
X171952407Y-61458035D01*
X171938767Y-61458067D01*
X171923999Y-61458097D01*
X171908056Y-61458125D01*
X171890891Y-61458152D01*
X171872457Y-61458176D01*
X171852708Y-61458200D01*
X171831596Y-61458221D01*
X171809074Y-61458242D01*
X171785096Y-61458262D01*
X171759615Y-61458281D01*
X171732583Y-61458299D01*
X171703954Y-61458317D01*
X171673681Y-61458335D01*
X171641717Y-61458353D01*
X171608015Y-61458371D01*
X171572528Y-61458389D01*
X171535209Y-61458407D01*
X171524930Y-61458412D01*
X171486870Y-61458430D01*
X171450655Y-61458447D01*
X171416241Y-61458461D01*
X171383582Y-61458474D01*
X171352632Y-61458485D01*
X171323347Y-61458493D01*
X171295680Y-61458500D01*
X171269588Y-61458504D01*
X171245023Y-61458505D01*
X171221941Y-61458504D01*
X171200297Y-61458501D01*
X171180044Y-61458494D01*
X171161138Y-61458485D01*
X171143534Y-61458473D01*
X171127185Y-61458458D01*
X171112047Y-61458439D01*
X171098073Y-61458418D01*
X171085220Y-61458393D01*
X171073441Y-61458365D01*
X171062690Y-61458333D01*
X171052924Y-61458297D01*
X171044095Y-61458258D01*
X171036159Y-61458215D01*
X171029071Y-61458168D01*
X171022784Y-61458117D01*
X171017255Y-61458061D01*
X171012436Y-61458002D01*
X171008284Y-61457938D01*
X171004751Y-61457870D01*
X171001794Y-61457797D01*
X170999367Y-61457719D01*
X170997424Y-61457637D01*
X170995920Y-61457549D01*
X170994809Y-61457457D01*
X170994047Y-61457360D01*
X170993588Y-61457258D01*
X170993498Y-61457224D01*
X170990971Y-61456295D01*
X170987322Y-61455161D01*
X170983273Y-61454046D01*
X170982624Y-61453881D01*
X170977506Y-61452281D01*
X170971450Y-61449895D01*
X170965019Y-61446993D01*
X170958776Y-61443841D01*
X170953284Y-61440706D01*
X170949473Y-61438139D01*
X170939272Y-61429639D01*
X170929874Y-61420163D01*
X170921176Y-61409559D01*
X170913073Y-61397676D01*
X170905462Y-61384360D01*
X170898237Y-61369459D01*
X170891597Y-61353596D01*
X170885781Y-61337652D01*
X170880109Y-61319922D01*
X170874604Y-61300506D01*
X170869287Y-61279505D01*
X170864178Y-61257020D01*
X170859298Y-61233152D01*
X170854670Y-61208001D01*
X170850313Y-61181668D01*
X170846249Y-61154254D01*
X170842500Y-61125860D01*
X170840781Y-61111589D01*
X170840037Y-61105318D01*
X170839333Y-61099566D01*
X170838708Y-61094637D01*
X170838200Y-61090838D01*
X170837850Y-61088472D01*
X170837752Y-61087949D01*
X170837502Y-61088209D01*
X170837068Y-61090135D01*
X170836486Y-61093511D01*
X170835790Y-61098126D01*
X170835013Y-61103763D01*
X170834190Y-61110211D01*
X170834137Y-61110643D01*
X170829948Y-61143049D01*
X170825548Y-61173611D01*
X170820926Y-61202367D01*
X170816068Y-61229352D01*
X170810966Y-61254605D01*
X170805605Y-61278162D01*
X170799977Y-61300060D01*
X170794068Y-61320335D01*
X170787868Y-61339026D01*
X170781365Y-61356168D01*
X170774547Y-61371799D01*
X170767404Y-61385955D01*
X170759924Y-61398674D01*
X170752095Y-61409993D01*
X170743907Y-61419948D01*
X170736035Y-61427944D01*
X170728796Y-61434251D01*
X170721824Y-61439400D01*
X170714427Y-61443862D01*
X170707794Y-61447229D01*
X170701906Y-61449913D01*
X170696616Y-61452008D01*
X170691522Y-61453599D01*
X170686218Y-61454774D01*
X170680302Y-61455619D01*
X170673369Y-61456221D01*
X170665016Y-61456666D01*
X170663481Y-61456730D01*
X170659312Y-61456864D01*
X170653454Y-61456999D01*
X170646110Y-61457134D01*
X170637481Y-61457265D01*
X170627771Y-61457390D01*
X170617181Y-61457507D01*
X170605913Y-61457614D01*
X170594170Y-61457707D01*
X170582155Y-61457785D01*
X170572229Y-61457836D01*
X170558731Y-61457893D01*
X170546984Y-61457935D01*
X170536848Y-61457959D01*
X170528183Y-61457963D01*
X170520849Y-61457944D01*
X170514706Y-61457901D01*
X170509614Y-61457830D01*
X170505433Y-61457730D01*
X170502023Y-61457598D01*
X170499244Y-61457432D01*
X170496956Y-61457229D01*
X170495019Y-61456986D01*
X170493292Y-61456703D01*
X170492127Y-61456477D01*
X170477187Y-61452485D01*
X170462966Y-61446746D01*
X170449471Y-61439267D01*
X170436707Y-61430051D01*
X170424680Y-61419105D01*
X170413397Y-61406433D01*
X170402862Y-61392040D01*
X170393083Y-61375931D01*
X170388022Y-61366330D01*
X170380310Y-61349720D01*
X170372970Y-61331427D01*
X170366060Y-61311635D01*
X170359642Y-61290527D01*
X170353776Y-61268286D01*
X170348901Y-61246901D01*
X170347732Y-61241503D01*
X170346664Y-61236804D01*
X170345767Y-61233094D01*
X170345110Y-61230661D01*
X170344764Y-61229795D01*
X170344383Y-61230660D01*
X170343737Y-61233016D01*
X170342918Y-61236494D01*
X170342081Y-61240428D01*
X170340477Y-61247850D01*
X170338445Y-61256536D01*
X170336104Y-61266037D01*
X170333571Y-61275903D01*
X170330962Y-61285687D01*
X170328395Y-61294940D01*
X170325987Y-61303212D01*
X170323974Y-61309694D01*
X170316912Y-61329997D01*
X170309460Y-61348540D01*
X170301562Y-61365425D01*
X170293160Y-61380754D01*
X170284198Y-61394629D01*
X170274619Y-61407152D01*
X170264366Y-61418424D01*
X170261873Y-61420883D01*
X170250538Y-61430912D01*
X170238977Y-61439227D01*
X170226872Y-61446004D01*
X170213904Y-61451417D01*
X170199754Y-61455642D01*
X170197768Y-61456124D01*
X170189258Y-61458135D01*
X168592361Y-61458384D01*
X168525996Y-61458394D01*
X168461495Y-61458404D01*
X168398833Y-61458414D01*
X168337982Y-61458424D01*
X168278917Y-61458433D01*
X168221609Y-61458443D01*
X168166033Y-61458452D01*
X168112163Y-61458461D01*
X168059971Y-61458470D01*
X168009431Y-61458480D01*
X167960517Y-61458489D01*
X167913202Y-61458499D01*
X167867459Y-61458508D01*
X167823262Y-61458518D01*
X167780584Y-61458528D01*
X167739399Y-61458538D01*
X167699680Y-61458549D01*
X167661400Y-61458560D01*
X167624534Y-61458571D01*
X167589053Y-61458582D01*
X167554933Y-61458594D01*
X167522146Y-61458607D01*
X167490665Y-61458620D01*
X167460465Y-61458633D01*
X167431518Y-61458647D01*
X167403798Y-61458662D01*
X167377278Y-61458677D01*
X167351933Y-61458693D01*
X167327734Y-61458709D01*
X167304656Y-61458727D01*
X167282673Y-61458745D01*
X167261757Y-61458764D01*
X167241881Y-61458783D01*
X167223021Y-61458804D01*
X167205148Y-61458826D01*
X167188236Y-61458848D01*
X167172259Y-61458872D01*
X167157190Y-61458896D01*
X167143002Y-61458922D01*
X167129670Y-61458948D01*
X167117166Y-61458976D01*
X167105464Y-61459005D01*
X167094537Y-61459035D01*
X167084359Y-61459067D01*
X167074903Y-61459099D01*
X167066142Y-61459133D01*
X167058050Y-61459169D01*
X167050601Y-61459206D01*
X167043768Y-61459244D01*
X167037524Y-61459283D01*
X167031843Y-61459324D01*
X167026697Y-61459367D01*
X167022062Y-61459411D01*
X167017909Y-61459457D01*
X167014213Y-61459504D01*
X167010946Y-61459553D01*
X167008083Y-61459604D01*
X167005597Y-61459656D01*
X167003460Y-61459710D01*
X167001648Y-61459767D01*
X167000132Y-61459824D01*
X166998887Y-61459884D01*
X166997885Y-61459946D01*
X166997101Y-61460009D01*
X166996508Y-61460075D01*
X166996078Y-61460143D01*
X166995787Y-61460212D01*
X166995606Y-61460284D01*
X166995509Y-61460358D01*
X166995471Y-61460434D01*
X166995464Y-61460512D01*
X166995464Y-61460521D01*
X166995460Y-61460581D01*
X166995435Y-61460639D01*
X166995368Y-61460696D01*
X166995240Y-61460752D01*
X166995030Y-61460806D01*
X166994718Y-61460860D01*
X166994285Y-61460912D01*
X166993710Y-61460963D01*
X166992973Y-61461013D01*
X166992055Y-61461061D01*
X166990934Y-61461109D01*
X166989591Y-61461155D01*
X166988006Y-61461200D01*
X166986158Y-61461244D01*
X166984029Y-61461287D01*
X166981597Y-61461329D01*
X166978842Y-61461370D01*
X166975745Y-61461410D01*
X166972285Y-61461449D01*
X166968443Y-61461487D01*
X166964198Y-61461524D01*
X166959529Y-61461560D01*
X166954418Y-61461594D01*
X166948844Y-61461628D01*
X166942787Y-61461661D01*
X166936227Y-61461693D01*
X166929143Y-61461724D01*
X166921516Y-61461754D01*
X166913326Y-61461784D01*
X166904552Y-61461812D01*
X166895175Y-61461840D01*
X166885174Y-61461866D01*
X166874529Y-61461892D01*
X166863221Y-61461917D01*
X166851229Y-61461941D01*
X166838532Y-61461965D01*
X166825112Y-61461987D01*
X166810948Y-61462009D01*
X166796019Y-61462030D01*
X166780307Y-61462050D01*
X166763790Y-61462070D01*
X166746448Y-61462089D01*
X166728262Y-61462107D01*
X166709212Y-61462124D01*
X166689277Y-61462141D01*
X166668437Y-61462157D01*
X166646673Y-61462172D01*
X166623963Y-61462187D01*
X166600289Y-61462201D01*
X166575630Y-61462215D01*
X166549966Y-61462228D01*
X166523276Y-61462240D01*
X166495541Y-61462252D01*
X166466741Y-61462263D01*
X166436856Y-61462274D01*
X166405865Y-61462284D01*
X166373749Y-61462294D01*
X166340487Y-61462303D01*
X166306059Y-61462311D01*
X166270446Y-61462320D01*
X166233626Y-61462327D01*
X166195581Y-61462335D01*
X166156290Y-61462341D01*
X166115733Y-61462348D01*
X166073889Y-61462354D01*
X166030740Y-61462359D01*
X165986264Y-61462365D01*
X165940442Y-61462369D01*
X165893253Y-61462374D01*
X165844678Y-61462378D01*
X165794696Y-61462382D01*
X165743288Y-61462385D01*
X165690432Y-61462388D01*
X165636110Y-61462391D01*
X165580301Y-61462394D01*
X165522985Y-61462396D01*
X165464142Y-61462398D01*
X165403752Y-61462400D01*
X165341795Y-61462402D01*
X165278250Y-61462404D01*
X165213098Y-61462405D01*
X165146319Y-61462406D01*
X165077892Y-61462407D01*
X165007798Y-61462408D01*
X164936015Y-61462408D01*
X164862525Y-61462409D01*
X164787308Y-61462409D01*
X164710342Y-61462409D01*
X164631608Y-61462410D01*
X164551087Y-61462410D01*
X164468757Y-61462410D01*
X164384599Y-61462410D01*
X164298593Y-61462410D01*
X164210718Y-61462410D01*
X164198353Y-61462410D01*
X164109510Y-61462410D01*
X164022538Y-61462410D01*
X163937419Y-61462411D01*
X163854132Y-61462411D01*
X163772659Y-61462412D01*
X163692979Y-61462413D01*
X163615073Y-61462414D01*
X163538922Y-61462415D01*
X163464506Y-61462417D01*
X163391806Y-61462419D01*
X163320802Y-61462420D01*
X163251475Y-61462423D01*
X163183804Y-61462425D01*
X163117771Y-61462428D01*
X163053357Y-61462431D01*
X162990541Y-61462434D01*
X162929304Y-61462438D01*
X162869626Y-61462442D01*
X162811489Y-61462446D01*
X162754872Y-61462451D01*
X162699756Y-61462456D01*
X162646121Y-61462461D01*
X162593949Y-61462466D01*
X162543219Y-61462472D01*
X162493912Y-61462479D01*
X162446009Y-61462485D01*
X162399490Y-61462493D01*
X162354335Y-61462500D01*
X162310525Y-61462508D01*
X162268040Y-61462516D01*
X162226862Y-61462525D01*
X162186970Y-61462534D01*
X162148344Y-61462544D01*
X162110966Y-61462554D01*
X162074816Y-61462565D01*
X162039875Y-61462576D01*
X162006122Y-61462588D01*
X161973539Y-61462600D01*
X161942105Y-61462612D01*
X161911802Y-61462625D01*
X161882610Y-61462639D01*
X161854509Y-61462653D01*
X161827480Y-61462668D01*
X161801503Y-61462683D01*
X161776559Y-61462699D01*
X161752629Y-61462716D01*
X161729692Y-61462733D01*
X161707729Y-61462751D01*
X161686721Y-61462769D01*
X161666649Y-61462788D01*
X161647492Y-61462807D01*
X161629231Y-61462828D01*
X161611847Y-61462848D01*
X161595321Y-61462870D01*
X161579632Y-61462892D01*
X161564761Y-61462915D01*
X161550689Y-61462938D01*
X161537396Y-61462963D01*
X161524863Y-61462988D01*
X161513070Y-61463013D01*
X161501997Y-61463040D01*
X161491626Y-61463067D01*
X161481936Y-61463095D01*
X161472909Y-61463124D01*
X161464524Y-61463153D01*
X161456762Y-61463183D01*
X161449604Y-61463214D01*
X161443030Y-61463246D01*
X161437020Y-61463279D01*
X161431556Y-61463312D01*
X161426617Y-61463346D01*
X161422184Y-61463381D01*
X161418238Y-61463417D01*
X161414758Y-61463454D01*
X161411727Y-61463492D01*
X161409123Y-61463531D01*
X161406928Y-61463570D01*
X161405121Y-61463610D01*
X161403685Y-61463652D01*
X161402598Y-61463694D01*
X161401841Y-61463737D01*
X161401396Y-61463781D01*
X161401242Y-61463826D01*
X161401242Y-61463828D01*
X161401799Y-61464763D01*
X161403692Y-61465189D01*
X161405497Y-61465247D01*
X161408302Y-61465432D01*
X161409579Y-61466064D01*
X161409752Y-61466665D01*
X161410163Y-61467461D01*
X161411629Y-61467903D01*
X161414504Y-61468073D01*
X161415899Y-61468084D01*
X161419346Y-61468178D01*
X161421263Y-61468517D01*
X161422000Y-61469180D01*
X161422045Y-61469502D01*
X161422481Y-61470326D01*
X161424026Y-61470768D01*
X161427035Y-61470918D01*
X161427719Y-61470920D01*
X161431013Y-61471029D01*
X161432782Y-61471416D01*
X161433381Y-61472168D01*
X161433392Y-61472339D01*
X161433949Y-61473274D01*
X161435843Y-61473700D01*
X161437648Y-61473757D01*
X161440307Y-61473881D01*
X161441564Y-61474395D01*
X161441901Y-61475513D01*
X161441903Y-61475649D01*
X161442095Y-61476672D01*
X161442948Y-61477243D01*
X161444881Y-61477489D01*
X161448049Y-61477540D01*
X161451497Y-61477634D01*
X161453413Y-61477973D01*
X161454151Y-61478636D01*
X161454196Y-61478958D01*
X161454632Y-61479782D01*
X161456176Y-61480224D01*
X161459186Y-61480374D01*
X161459870Y-61480377D01*
X161463164Y-61480485D01*
X161464933Y-61480872D01*
X161465532Y-61481624D01*
X161465543Y-61481795D01*
X161465979Y-61482619D01*
X161467524Y-61483061D01*
X161470533Y-61483211D01*
X161471217Y-61483213D01*
X161474511Y-61483322D01*
X161476280Y-61483708D01*
X161476879Y-61484461D01*
X161476890Y-61484632D01*
X161477447Y-61485567D01*
X161479341Y-61485993D01*
X161481146Y-61486050D01*
X161483950Y-61486236D01*
X161485228Y-61486867D01*
X161485401Y-61487469D01*
X161485811Y-61488264D01*
X161487278Y-61488706D01*
X161490152Y-61488877D01*
X161491547Y-61488887D01*
X161494995Y-61488982D01*
X161496911Y-61489320D01*
X161497649Y-61489984D01*
X161497694Y-61490305D01*
X161498130Y-61491129D01*
X161499674Y-61491571D01*
X161502684Y-61491721D01*
X161503368Y-61491724D01*
X161506662Y-61491833D01*
X161508431Y-61492219D01*
X161509030Y-61492971D01*
X161509041Y-61493142D01*
X161509477Y-61493966D01*
X161511022Y-61494408D01*
X161514031Y-61494558D01*
X161514715Y-61494561D01*
X161518009Y-61494670D01*
X161519778Y-61495056D01*
X161520377Y-61495808D01*
X161520388Y-61495979D01*
X161520895Y-61496871D01*
X161522647Y-61497307D01*
X161525117Y-61497398D01*
X161528090Y-61497549D01*
X161529542Y-61498075D01*
X161529845Y-61498816D01*
X161530280Y-61499640D01*
X161531825Y-61500082D01*
X161534835Y-61500232D01*
X161535518Y-61500234D01*
X161538687Y-61500303D01*
X161540399Y-61500606D01*
X161541088Y-61501288D01*
X161541192Y-61502126D01*
X161541399Y-61503182D01*
X161542308Y-61503753D01*
X161544353Y-61503982D01*
X161546866Y-61504017D01*
X161550160Y-61504126D01*
X161551929Y-61504512D01*
X161552528Y-61505264D01*
X161552539Y-61505435D01*
X161553096Y-61506370D01*
X161554990Y-61506796D01*
X161556794Y-61506854D01*
X161559599Y-61507039D01*
X161560877Y-61507670D01*
X161561050Y-61508272D01*
X161561460Y-61509068D01*
X161562926Y-61509510D01*
X161565801Y-61509680D01*
X161567196Y-61509690D01*
X161570644Y-61509785D01*
X161572560Y-61510123D01*
X161573298Y-61510787D01*
X161573343Y-61511109D01*
X161573778Y-61511932D01*
X161575323Y-61512375D01*
X161578333Y-61512524D01*
X161579016Y-61512527D01*
X161582311Y-61512636D01*
X161584079Y-61513022D01*
X161584679Y-61513775D01*
X161584690Y-61513946D01*
X161585126Y-61514769D01*
X161586670Y-61515211D01*
X161589680Y-61515361D01*
X161590364Y-61515364D01*
X161593658Y-61515473D01*
X161595427Y-61515859D01*
X161596026Y-61516612D01*
X161596037Y-61516783D01*
X161596543Y-61517674D01*
X161598296Y-61518110D01*
X161600765Y-61518201D01*
X161603739Y-61518353D01*
X161605191Y-61518878D01*
X161605493Y-61519619D01*
X161605929Y-61520443D01*
X161607474Y-61520885D01*
X161610483Y-61521035D01*
X161611167Y-61521038D01*
X161614461Y-61521147D01*
X161616230Y-61521533D01*
X161616829Y-61522285D01*
X161616841Y-61522456D01*
X161617276Y-61523280D01*
X161618821Y-61523722D01*
X161621831Y-61523872D01*
X161622514Y-61523875D01*
X161625809Y-61523984D01*
X161627577Y-61524370D01*
X161628177Y-61525122D01*
X161628188Y-61525293D01*
X161628598Y-61526089D01*
X161630064Y-61526531D01*
X161632939Y-61526701D01*
X161634334Y-61526711D01*
X161637661Y-61526770D01*
X161639515Y-61527033D01*
X161640316Y-61527628D01*
X161640481Y-61528603D01*
X161640759Y-61529784D01*
X161641915Y-61530343D01*
X161644430Y-61530493D01*
X161644736Y-61530494D01*
X161647541Y-61530679D01*
X161648818Y-61531311D01*
X161648991Y-61531912D01*
X161649427Y-61532736D01*
X161650972Y-61533178D01*
X161653981Y-61533328D01*
X161654665Y-61533331D01*
X161657959Y-61533440D01*
X161659728Y-61533826D01*
X161660327Y-61534578D01*
X161660339Y-61534749D01*
X161660774Y-61535573D01*
X161662319Y-61536015D01*
X161665329Y-61536165D01*
X161666012Y-61536167D01*
X161669307Y-61536276D01*
X161671075Y-61536663D01*
X161671675Y-61537415D01*
X161671686Y-61537586D01*
X161672096Y-61538382D01*
X161673562Y-61538824D01*
X161676437Y-61538994D01*
X161677832Y-61539004D01*
X161681280Y-61539099D01*
X161683196Y-61539437D01*
X161683934Y-61540101D01*
X161683979Y-61540423D01*
X161684536Y-61541358D01*
X161686429Y-61541783D01*
X161688234Y-61541841D01*
X161691039Y-61542027D01*
X161692316Y-61542658D01*
X161692489Y-61543260D01*
X161692925Y-61544083D01*
X161694470Y-61544525D01*
X161697479Y-61544675D01*
X161698163Y-61544678D01*
X161701457Y-61544787D01*
X161703226Y-61545173D01*
X161703825Y-61545925D01*
X161703837Y-61546096D01*
X161704247Y-61546892D01*
X161705713Y-61547334D01*
X161708588Y-61547504D01*
X161709983Y-61547515D01*
X161713431Y-61547609D01*
X161715347Y-61547948D01*
X161716085Y-61548611D01*
X161716130Y-61548933D01*
X161716686Y-61549868D01*
X161718580Y-61550294D01*
X161720385Y-61550352D01*
X161723189Y-61550537D01*
X161724467Y-61551168D01*
X161724640Y-61551770D01*
X161725076Y-61552594D01*
X161726620Y-61553036D01*
X161729630Y-61553186D01*
X161730314Y-61553188D01*
X161733608Y-61553297D01*
X161735377Y-61553684D01*
X161735976Y-61554436D01*
X161735987Y-61554607D01*
X161736398Y-61555402D01*
X161737864Y-61555845D01*
X161740739Y-61556015D01*
X161742134Y-61556025D01*
X161745460Y-61556084D01*
X161747315Y-61556347D01*
X161748115Y-61556942D01*
X161748280Y-61557916D01*
X161748487Y-61558973D01*
X161749397Y-61559544D01*
X161751441Y-61559773D01*
X161753954Y-61559808D01*
X161757248Y-61559917D01*
X161759017Y-61560303D01*
X161759616Y-61561055D01*
X161759628Y-61561226D01*
X161760184Y-61562161D01*
X161762078Y-61562587D01*
X161763883Y-61562645D01*
X161766687Y-61562830D01*
X161767965Y-61563461D01*
X161768138Y-61564063D01*
X161768574Y-61564887D01*
X161770118Y-61565329D01*
X161773128Y-61565479D01*
X161773812Y-61565481D01*
X161777106Y-61565590D01*
X161778875Y-61565976D01*
X161779474Y-61566729D01*
X161779485Y-61566900D01*
X161779896Y-61567695D01*
X161781362Y-61568138D01*
X161784237Y-61568308D01*
X161785632Y-61568318D01*
X161789079Y-61568413D01*
X161790996Y-61568751D01*
X161791733Y-61569415D01*
X161791778Y-61569737D01*
X161792214Y-61570560D01*
X161793759Y-61571002D01*
X161796768Y-61571152D01*
X161797452Y-61571155D01*
X161800746Y-61571264D01*
X161802515Y-61571650D01*
X161803114Y-61572403D01*
X161803126Y-61572573D01*
X161803682Y-61573508D01*
X161805576Y-61573934D01*
X161807381Y-61573992D01*
X161810185Y-61574177D01*
X161811463Y-61574809D01*
X161811636Y-61575410D01*
X161812393Y-61576664D01*
X161813054Y-61576829D01*
X161813850Y-61577239D01*
X161814292Y-61578705D01*
X161814462Y-61581580D01*
X161814473Y-61582975D01*
X161814378Y-61586423D01*
X161814040Y-61588339D01*
X161813376Y-61589077D01*
X161813054Y-61589122D01*
X161812231Y-61589557D01*
X161811789Y-61591102D01*
X161811639Y-61594112D01*
X161811636Y-61594795D01*
X161811527Y-61598090D01*
X161811141Y-61599858D01*
X161810389Y-61600458D01*
X161810218Y-61600469D01*
X161809422Y-61600879D01*
X161808980Y-61602345D01*
X161808810Y-61605220D01*
X161808799Y-61606615D01*
X161808704Y-61610063D01*
X161808366Y-61611979D01*
X161807703Y-61612717D01*
X161807381Y-61612762D01*
X161806557Y-61613198D01*
X161806115Y-61614742D01*
X161805965Y-61617752D01*
X161805962Y-61618435D01*
X161805853Y-61621730D01*
X161805467Y-61623499D01*
X161804715Y-61624098D01*
X161804544Y-61624109D01*
X161803609Y-61624666D01*
X161803183Y-61626560D01*
X161803126Y-61628364D01*
X161802940Y-61631169D01*
X161802309Y-61632447D01*
X161801707Y-61632620D01*
X161800912Y-61633030D01*
X161800469Y-61634496D01*
X161800299Y-61637371D01*
X161800289Y-61638766D01*
X161800194Y-61642214D01*
X161799856Y-61644130D01*
X161799192Y-61644868D01*
X161798870Y-61644913D01*
X161798047Y-61645348D01*
X161797604Y-61646893D01*
X161797455Y-61649903D01*
X161797452Y-61650586D01*
X161797343Y-61653881D01*
X161796957Y-61655649D01*
X161796204Y-61656249D01*
X161796033Y-61656260D01*
X161795238Y-61656670D01*
X161794796Y-61658136D01*
X161794625Y-61661011D01*
X161794615Y-61662406D01*
X161794520Y-61665854D01*
X161794182Y-61667770D01*
X161793519Y-61668508D01*
X161793197Y-61668553D01*
X161792262Y-61669110D01*
X161791836Y-61671003D01*
X161791778Y-61672808D01*
X161791593Y-61675613D01*
X161790961Y-61676890D01*
X161790360Y-61677063D01*
X161789536Y-61677499D01*
X161789094Y-61679044D01*
X161788944Y-61682053D01*
X161788941Y-61682737D01*
X161788832Y-61686031D01*
X161788446Y-61687800D01*
X161787694Y-61688399D01*
X161787523Y-61688411D01*
X161786474Y-61689128D01*
X161786107Y-61691419D01*
X161786105Y-61691720D01*
X161786105Y-61695030D01*
X161779958Y-61695030D01*
X161776510Y-61694935D01*
X161774594Y-61694597D01*
X161773857Y-61693933D01*
X161773812Y-61693611D01*
X161773376Y-61692788D01*
X161771831Y-61692346D01*
X161768822Y-61692196D01*
X161768138Y-61692193D01*
X161764969Y-61692124D01*
X161763257Y-61691821D01*
X161762569Y-61691139D01*
X161762464Y-61690302D01*
X161762257Y-61689245D01*
X161761348Y-61688675D01*
X161759304Y-61688445D01*
X161756791Y-61688411D01*
X161753496Y-61688302D01*
X161751728Y-61687915D01*
X161751128Y-61687163D01*
X161751117Y-61686992D01*
X161750707Y-61686196D01*
X161749240Y-61685754D01*
X161746366Y-61685584D01*
X161744971Y-61685574D01*
X161741523Y-61685479D01*
X161739607Y-61685141D01*
X161738869Y-61684477D01*
X161738824Y-61684155D01*
X161738267Y-61683220D01*
X161736374Y-61682795D01*
X161734569Y-61682737D01*
X161731764Y-61682551D01*
X161730487Y-61681920D01*
X161730314Y-61681318D01*
X161729878Y-61680495D01*
X161728333Y-61680053D01*
X161725324Y-61679903D01*
X161724640Y-61679900D01*
X161721346Y-61679791D01*
X161719577Y-61679405D01*
X161718978Y-61678653D01*
X161718966Y-61678482D01*
X161718556Y-61677686D01*
X161717090Y-61677244D01*
X161714215Y-61677074D01*
X161712820Y-61677063D01*
X161709372Y-61676969D01*
X161707456Y-61676630D01*
X161706718Y-61675967D01*
X161706673Y-61675645D01*
X161706117Y-61674710D01*
X161704223Y-61674284D01*
X161702418Y-61674226D01*
X161699614Y-61674041D01*
X161698336Y-61673410D01*
X161698163Y-61672808D01*
X161697727Y-61671984D01*
X161696183Y-61671542D01*
X161693173Y-61671392D01*
X161692489Y-61671390D01*
X161689195Y-61671281D01*
X161687426Y-61670894D01*
X161686827Y-61670142D01*
X161686816Y-61669971D01*
X161686380Y-61669148D01*
X161684835Y-61668705D01*
X161681826Y-61668556D01*
X161681142Y-61668553D01*
X161677848Y-61668444D01*
X161676079Y-61668058D01*
X161675480Y-61667305D01*
X161675468Y-61667134D01*
X161675058Y-61666339D01*
X161673592Y-61665897D01*
X161670717Y-61665726D01*
X161669322Y-61665716D01*
X161665996Y-61665657D01*
X161664141Y-61665394D01*
X161663340Y-61664800D01*
X161663175Y-61663825D01*
X161662897Y-61662643D01*
X161661741Y-61662084D01*
X161659226Y-61661934D01*
X161658920Y-61661933D01*
X161656116Y-61661748D01*
X161654838Y-61661117D01*
X161654665Y-61660515D01*
X161654229Y-61659691D01*
X161652685Y-61659249D01*
X161649675Y-61659099D01*
X161648991Y-61659097D01*
X161645697Y-61658988D01*
X161643928Y-61658602D01*
X161643329Y-61657849D01*
X161643318Y-61657678D01*
X161642907Y-61656883D01*
X161641441Y-61656440D01*
X161638566Y-61656270D01*
X161637171Y-61656260D01*
X161633724Y-61656165D01*
X161631807Y-61655827D01*
X161631070Y-61655163D01*
X161631025Y-61654841D01*
X161630589Y-61654018D01*
X161629044Y-61653576D01*
X161626035Y-61653426D01*
X161625351Y-61653423D01*
X161622057Y-61653314D01*
X161620288Y-61652928D01*
X161619689Y-61652175D01*
X161619677Y-61652005D01*
X161619121Y-61651070D01*
X161617227Y-61650644D01*
X161615422Y-61650586D01*
X161612617Y-61650401D01*
X161611340Y-61649769D01*
X161611167Y-61649168D01*
X161610757Y-61648372D01*
X161609290Y-61647930D01*
X161606415Y-61647760D01*
X161605020Y-61647749D01*
X161601573Y-61647655D01*
X161599657Y-61647316D01*
X161598919Y-61646653D01*
X161598874Y-61646331D01*
X161598438Y-61645507D01*
X161596894Y-61645065D01*
X161593884Y-61644915D01*
X161593200Y-61644913D01*
X161589906Y-61644804D01*
X161588137Y-61644417D01*
X161587538Y-61643665D01*
X161587527Y-61643494D01*
X161587091Y-61642670D01*
X161585546Y-61642228D01*
X161582537Y-61642078D01*
X161581853Y-61642076D01*
X161578559Y-61641967D01*
X161576790Y-61641581D01*
X161576191Y-61640828D01*
X161576179Y-61640657D01*
X161575623Y-61639722D01*
X161573729Y-61639297D01*
X161571924Y-61639239D01*
X161569265Y-61639115D01*
X161568008Y-61638601D01*
X161567671Y-61637483D01*
X161567669Y-61637348D01*
X161567477Y-61636324D01*
X161566624Y-61635754D01*
X161564691Y-61635507D01*
X161561522Y-61635456D01*
X161558075Y-61635362D01*
X161556159Y-61635023D01*
X161555421Y-61634360D01*
X161555376Y-61634038D01*
X161554940Y-61633214D01*
X161553396Y-61632772D01*
X161550386Y-61632622D01*
X161549702Y-61632620D01*
X161546408Y-61632511D01*
X161544639Y-61632125D01*
X161544040Y-61631372D01*
X161544029Y-61631201D01*
X161543472Y-61630266D01*
X161541578Y-61629840D01*
X161539773Y-61629783D01*
X161536969Y-61629597D01*
X161535691Y-61628966D01*
X161535518Y-61628364D01*
X161535108Y-61627569D01*
X161533642Y-61627127D01*
X161530767Y-61626956D01*
X161529372Y-61626946D01*
X161525924Y-61626851D01*
X161524008Y-61626513D01*
X161523270Y-61625849D01*
X161523225Y-61625528D01*
X161522790Y-61624704D01*
X161521245Y-61624262D01*
X161518235Y-61624112D01*
X161517552Y-61624109D01*
X161514257Y-61624000D01*
X161512488Y-61623614D01*
X161511889Y-61622862D01*
X161511878Y-61622691D01*
X161511442Y-61621867D01*
X161509898Y-61621425D01*
X161506888Y-61621275D01*
X161506204Y-61621272D01*
X161502910Y-61621163D01*
X161501141Y-61620777D01*
X161500542Y-61620025D01*
X161500531Y-61619854D01*
X161499974Y-61618919D01*
X161498080Y-61618493D01*
X161496275Y-61618435D01*
X161493471Y-61618250D01*
X161492193Y-61617619D01*
X161492020Y-61617017D01*
X161491610Y-61616221D01*
X161490144Y-61615779D01*
X161487269Y-61615609D01*
X161485874Y-61615599D01*
X161482426Y-61615504D01*
X161480510Y-61615166D01*
X161479772Y-61614502D01*
X161479727Y-61614180D01*
X161479292Y-61613357D01*
X161477747Y-61612914D01*
X161474737Y-61612765D01*
X161474054Y-61612762D01*
X161470885Y-61612693D01*
X161469173Y-61612390D01*
X161468484Y-61611708D01*
X161468380Y-61610871D01*
X161468173Y-61609814D01*
X161467264Y-61609244D01*
X161465219Y-61609014D01*
X161462706Y-61608979D01*
X161459412Y-61608870D01*
X161457643Y-61608484D01*
X161457044Y-61607732D01*
X161457033Y-61607561D01*
X161456527Y-61606669D01*
X161454774Y-61606233D01*
X161452305Y-61606143D01*
X161449331Y-61605991D01*
X161447879Y-61605465D01*
X161447577Y-61604724D01*
X161447141Y-61603901D01*
X161445596Y-61603458D01*
X161442587Y-61603309D01*
X161441903Y-61603306D01*
X161438609Y-61603197D01*
X161436840Y-61602811D01*
X161436240Y-61602058D01*
X161436229Y-61601887D01*
X161435794Y-61601064D01*
X161434249Y-61600622D01*
X161431239Y-61600472D01*
X161430556Y-61600469D01*
X161427261Y-61600360D01*
X161425492Y-61599974D01*
X161424893Y-61599221D01*
X161424882Y-61599050D01*
X161424376Y-61598158D01*
X161422623Y-61597723D01*
X161420154Y-61597632D01*
X161417181Y-61597480D01*
X161415728Y-61596954D01*
X161415426Y-61596214D01*
X161414990Y-61595390D01*
X161413446Y-61594948D01*
X161410436Y-61594798D01*
X161409752Y-61594795D01*
X161406458Y-61594686D01*
X161404689Y-61594300D01*
X161404090Y-61593548D01*
X161404079Y-61593377D01*
X161403643Y-61592553D01*
X161402098Y-61592111D01*
X161399089Y-61591961D01*
X161398405Y-61591958D01*
X161395111Y-61591849D01*
X161393342Y-61591463D01*
X161392742Y-61590711D01*
X161392731Y-61590540D01*
X161392296Y-61589716D01*
X161390751Y-61589274D01*
X161387741Y-61589124D01*
X161387058Y-61589122D01*
X161383763Y-61589013D01*
X161381994Y-61588626D01*
X161381395Y-61587874D01*
X161381384Y-61587703D01*
X161380878Y-61586811D01*
X161379125Y-61586376D01*
X161376656Y-61586285D01*
X161373820Y-61586185D01*
X161372406Y-61585763D01*
X161371948Y-61584831D01*
X161371928Y-61584394D01*
X161371649Y-61583212D01*
X161370493Y-61582653D01*
X161367978Y-61582503D01*
X161367673Y-61582502D01*
X161365013Y-61582626D01*
X161363756Y-61583140D01*
X161363419Y-61584258D01*
X161363417Y-61584394D01*
X161363863Y-61585778D01*
X161365522Y-61586265D01*
X161366254Y-61586285D01*
X161368506Y-61586708D01*
X161369091Y-61587703D01*
X161369937Y-61588829D01*
X161371928Y-61589122D01*
X161374180Y-61589544D01*
X161374765Y-61590540D01*
X161375482Y-61591589D01*
X161377773Y-61591956D01*
X161378074Y-61591958D01*
X161380522Y-61592266D01*
X161381378Y-61593248D01*
X161381384Y-61593377D01*
X161382141Y-61594630D01*
X161382802Y-61594795D01*
X161384056Y-61595552D01*
X161384221Y-61596214D01*
X161385067Y-61597340D01*
X161387058Y-61597632D01*
X161389310Y-61598055D01*
X161389894Y-61599050D01*
X161390740Y-61600177D01*
X161392731Y-61600469D01*
X161394983Y-61600892D01*
X161395568Y-61601887D01*
X161396414Y-61603013D01*
X161398405Y-61603306D01*
X161400657Y-61603729D01*
X161401242Y-61604724D01*
X161401999Y-61605978D01*
X161402660Y-61606143D01*
X161403914Y-61606899D01*
X161404079Y-61607561D01*
X161404924Y-61608687D01*
X161406915Y-61608979D01*
X161408992Y-61609277D01*
X161409723Y-61610382D01*
X161409752Y-61610871D01*
X161410198Y-61612255D01*
X161411857Y-61612742D01*
X161412589Y-61612762D01*
X161414841Y-61613185D01*
X161415426Y-61614180D01*
X161416214Y-61615335D01*
X161417317Y-61615599D01*
X161418857Y-61616190D01*
X161419208Y-61617017D01*
X161420054Y-61618143D01*
X161422045Y-61618435D01*
X161424297Y-61618858D01*
X161424882Y-61619854D01*
X161425728Y-61620980D01*
X161427719Y-61621272D01*
X161429971Y-61621695D01*
X161430556Y-61622691D01*
X161431401Y-61623817D01*
X161433392Y-61624109D01*
X161435645Y-61624532D01*
X161436229Y-61625528D01*
X161436986Y-61626781D01*
X161437648Y-61626946D01*
X161438901Y-61627703D01*
X161439066Y-61628364D01*
X161439912Y-61629490D01*
X161441903Y-61629783D01*
X161444155Y-61630206D01*
X161444740Y-61631201D01*
X161445586Y-61632327D01*
X161447577Y-61632620D01*
X161449829Y-61633042D01*
X161450413Y-61634038D01*
X161451131Y-61635087D01*
X161453422Y-61635454D01*
X161453723Y-61635456D01*
X161456004Y-61635668D01*
X161456925Y-61636494D01*
X161457033Y-61637348D01*
X161457624Y-61638888D01*
X161458451Y-61639239D01*
X161459705Y-61639996D01*
X161459870Y-61640657D01*
X161460715Y-61641783D01*
X161462706Y-61642076D01*
X161464959Y-61642499D01*
X161465543Y-61643494D01*
X161466389Y-61644620D01*
X161468380Y-61644913D01*
X161470632Y-61645335D01*
X161471217Y-61646331D01*
X161471974Y-61647585D01*
X161472635Y-61647749D01*
X161473889Y-61648506D01*
X161474054Y-61649168D01*
X161474899Y-61650294D01*
X161476890Y-61650586D01*
X161479143Y-61651009D01*
X161479727Y-61652005D01*
X161480573Y-61653131D01*
X161482564Y-61653423D01*
X161484816Y-61653846D01*
X161485401Y-61654841D01*
X161486119Y-61655890D01*
X161488409Y-61656257D01*
X161488711Y-61656260D01*
X161491158Y-61656567D01*
X161492014Y-61657549D01*
X161492020Y-61657678D01*
X161492777Y-61658932D01*
X161493439Y-61659097D01*
X161494692Y-61659854D01*
X161494857Y-61660515D01*
X161495703Y-61661641D01*
X161497694Y-61661933D01*
X161499770Y-61662231D01*
X161500501Y-61663336D01*
X161500531Y-61663825D01*
X161500977Y-61665209D01*
X161502635Y-61665696D01*
X161503368Y-61665716D01*
X161505620Y-61666139D01*
X161506204Y-61667134D01*
X161507050Y-61668260D01*
X161509041Y-61668553D01*
X161511293Y-61668976D01*
X161511878Y-61669971D01*
X161512635Y-61671225D01*
X161513296Y-61671390D01*
X161514550Y-61672146D01*
X161514715Y-61672808D01*
X161515561Y-61673934D01*
X161517552Y-61674226D01*
X161519804Y-61674649D01*
X161520388Y-61675645D01*
X161521106Y-61676694D01*
X161523397Y-61677061D01*
X161523698Y-61677063D01*
X161526146Y-61677371D01*
X161527002Y-61678352D01*
X161527008Y-61678482D01*
X161527765Y-61679735D01*
X161528426Y-61679900D01*
X161529680Y-61680657D01*
X161529845Y-61681318D01*
X161530690Y-61682445D01*
X161532681Y-61682737D01*
X161534934Y-61683160D01*
X161535518Y-61684155D01*
X161536364Y-61685281D01*
X161538355Y-61685574D01*
X161540607Y-61685997D01*
X161541192Y-61686992D01*
X161542038Y-61688118D01*
X161544029Y-61688411D01*
X161546105Y-61688708D01*
X161546836Y-61689814D01*
X161546866Y-61690302D01*
X161547457Y-61691842D01*
X161548284Y-61692193D01*
X161549538Y-61692950D01*
X161549702Y-61693611D01*
X161550548Y-61694737D01*
X161552539Y-61695030D01*
X161554791Y-61695453D01*
X161555376Y-61696448D01*
X161556222Y-61697574D01*
X161558213Y-61697867D01*
X161560465Y-61698289D01*
X161561050Y-61699285D01*
X161561767Y-61700334D01*
X161564058Y-61700701D01*
X161564359Y-61700703D01*
X161566807Y-61701011D01*
X161567663Y-61701993D01*
X161567669Y-61702122D01*
X161568426Y-61703376D01*
X161569087Y-61703540D01*
X161570341Y-61704297D01*
X161570506Y-61704959D01*
X161571352Y-61706085D01*
X161573343Y-61706377D01*
X161575595Y-61706800D01*
X161576179Y-61707795D01*
X161577025Y-61708922D01*
X161579016Y-61709214D01*
X161581268Y-61709637D01*
X161581853Y-61710632D01*
X161582699Y-61711758D01*
X161584690Y-61712051D01*
X161586942Y-61712474D01*
X161587527Y-61713469D01*
X161588284Y-61714723D01*
X161588945Y-61714888D01*
X161590100Y-61715676D01*
X161590364Y-61716779D01*
X161590809Y-61718163D01*
X161592468Y-61718650D01*
X161593200Y-61718670D01*
X161595453Y-61719093D01*
X161596037Y-61720088D01*
X161596755Y-61721137D01*
X161599045Y-61721504D01*
X161599347Y-61721507D01*
X161601795Y-61721814D01*
X161602650Y-61722796D01*
X161602656Y-61722925D01*
X161603413Y-61724179D01*
X161604075Y-61724344D01*
X161605329Y-61725101D01*
X161605493Y-61725762D01*
X161606339Y-61726888D01*
X161608330Y-61727180D01*
X161610582Y-61727603D01*
X161611167Y-61728599D01*
X161612013Y-61729725D01*
X161614004Y-61730017D01*
X161616256Y-61730440D01*
X161616841Y-61731436D01*
X161617686Y-61732562D01*
X161619677Y-61732854D01*
X161621930Y-61733277D01*
X161622514Y-61734273D01*
X161623271Y-61735526D01*
X161623933Y-61735691D01*
X161625186Y-61736448D01*
X161625351Y-61737109D01*
X161626197Y-61738235D01*
X161628188Y-61738528D01*
X161630440Y-61738951D01*
X161631025Y-61739946D01*
X161631742Y-61740995D01*
X161634033Y-61741362D01*
X161634334Y-61741365D01*
X161636615Y-61741576D01*
X161637536Y-61742402D01*
X161637644Y-61743256D01*
X161638090Y-61744640D01*
X161639749Y-61745128D01*
X161640481Y-61745147D01*
X161642733Y-61745570D01*
X161643318Y-61746565D01*
X161644075Y-61747819D01*
X161644736Y-61747984D01*
X161645990Y-61748741D01*
X161646154Y-61749402D01*
X161647000Y-61750528D01*
X161648991Y-61750821D01*
X161651243Y-61751244D01*
X161651828Y-61752239D01*
X161652674Y-61753365D01*
X161654665Y-61753658D01*
X161656917Y-61754080D01*
X161657502Y-61755076D01*
X161658348Y-61756202D01*
X161660339Y-61756494D01*
X161662591Y-61756917D01*
X161663175Y-61757913D01*
X161663932Y-61759166D01*
X161664594Y-61759331D01*
X161665847Y-61760088D01*
X161666012Y-61760750D01*
X161666858Y-61761876D01*
X161668849Y-61762168D01*
X161671101Y-61762591D01*
X161671686Y-61763586D01*
X161672404Y-61764636D01*
X161674694Y-61765002D01*
X161674996Y-61765005D01*
X161677443Y-61765312D01*
X161678299Y-61766294D01*
X161678305Y-61766423D01*
X161679062Y-61767677D01*
X161679724Y-61767842D01*
X161680879Y-61768630D01*
X161681142Y-61769733D01*
X161681588Y-61771117D01*
X161683247Y-61771605D01*
X161683979Y-61771624D01*
X161686231Y-61772047D01*
X161686816Y-61773043D01*
X161687661Y-61774169D01*
X161689652Y-61774461D01*
X161691905Y-61774884D01*
X161692489Y-61775879D01*
X161693335Y-61777005D01*
X161695326Y-61777298D01*
X161697578Y-61777721D01*
X161698163Y-61778716D01*
X161698920Y-61779970D01*
X161699581Y-61780135D01*
X161700835Y-61780892D01*
X161701000Y-61781553D01*
X161701846Y-61782679D01*
X161703837Y-61782971D01*
X161706089Y-61783394D01*
X161706673Y-61784390D01*
X161707391Y-61785439D01*
X161709682Y-61785806D01*
X161709983Y-61785808D01*
X161712431Y-61786116D01*
X161713287Y-61787097D01*
X161713293Y-61787227D01*
X161714138Y-61788353D01*
X161716130Y-61788645D01*
X161718382Y-61789068D01*
X161718966Y-61790063D01*
X161719723Y-61791317D01*
X161720385Y-61791482D01*
X161721638Y-61792239D01*
X161721803Y-61792900D01*
X161722649Y-61794026D01*
X161724640Y-61794319D01*
X161726716Y-61794616D01*
X161727448Y-61795722D01*
X161727477Y-61796210D01*
X161727923Y-61797594D01*
X161729581Y-61798082D01*
X161730314Y-61798101D01*
X161732566Y-61798524D01*
X161733150Y-61799520D01*
X161733907Y-61800773D01*
X161734569Y-61800938D01*
X161735823Y-61801695D01*
X161735987Y-61802356D01*
X161736833Y-61803482D01*
X161738824Y-61803775D01*
X161741076Y-61804198D01*
X161741661Y-61805193D01*
X161742379Y-61806242D01*
X161744669Y-61806609D01*
X161744971Y-61806612D01*
X161747418Y-61806919D01*
X161748274Y-61807901D01*
X161748280Y-61808030D01*
X161749126Y-61809156D01*
X161751117Y-61809448D01*
X161753369Y-61809871D01*
X161753954Y-61810867D01*
X161754711Y-61812121D01*
X161755372Y-61812285D01*
X161756626Y-61813042D01*
X161756791Y-61813704D01*
X161757636Y-61814830D01*
X161759628Y-61815122D01*
X161761880Y-61815545D01*
X161762464Y-61816541D01*
X161763310Y-61817667D01*
X161765301Y-61817959D01*
X161767553Y-61818382D01*
X161768138Y-61819377D01*
X161768984Y-61820503D01*
X161770975Y-61820796D01*
X161773227Y-61821219D01*
X161773812Y-61822214D01*
X161774569Y-61823468D01*
X161775230Y-61823633D01*
X161776385Y-61824421D01*
X161776648Y-61825524D01*
X161777094Y-61826908D01*
X161778753Y-61827396D01*
X161779485Y-61827415D01*
X161781737Y-61827838D01*
X161782322Y-61828833D01*
X161783040Y-61829883D01*
X161785330Y-61830249D01*
X161785632Y-61830252D01*
X161788080Y-61830559D01*
X161788935Y-61831541D01*
X161788941Y-61831670D01*
X161789787Y-61832796D01*
X161791778Y-61833089D01*
X161794030Y-61833512D01*
X161794615Y-61834507D01*
X161795372Y-61835761D01*
X161796033Y-61835926D01*
X161797287Y-61836682D01*
X161797452Y-61837344D01*
X161798298Y-61838470D01*
X161800289Y-61838762D01*
X161802541Y-61839185D01*
X161803126Y-61840181D01*
X161803971Y-61841307D01*
X161805962Y-61841599D01*
X161808215Y-61842022D01*
X161808799Y-61843018D01*
X161809556Y-61844271D01*
X161810218Y-61844436D01*
X161811471Y-61845193D01*
X161811636Y-61845854D01*
X161812482Y-61846980D01*
X161814473Y-61847273D01*
X161816725Y-61847696D01*
X161817310Y-61848691D01*
X161818027Y-61849740D01*
X161820318Y-61850107D01*
X161820619Y-61850110D01*
X161822900Y-61850321D01*
X161823821Y-61851147D01*
X161823929Y-61852001D01*
X161824375Y-61853385D01*
X161826033Y-61853873D01*
X161826766Y-61853892D01*
X161829018Y-61854315D01*
X161829603Y-61855310D01*
X161830360Y-61856564D01*
X161831021Y-61856729D01*
X161832275Y-61857486D01*
X161832439Y-61858147D01*
X161833285Y-61859273D01*
X161835276Y-61859566D01*
X161837528Y-61859989D01*
X161838113Y-61860984D01*
X161838959Y-61862110D01*
X161840950Y-61862403D01*
X161843202Y-61862825D01*
X161843787Y-61863821D01*
X161844632Y-61864947D01*
X161846624Y-61865239D01*
X161848876Y-61865662D01*
X161849460Y-61866658D01*
X161850217Y-61867911D01*
X161850879Y-61868076D01*
X161852132Y-61868833D01*
X161852297Y-61869495D01*
X161853015Y-61870544D01*
X161855305Y-61870910D01*
X161855607Y-61870913D01*
X161858055Y-61871221D01*
X161858910Y-61872202D01*
X161858916Y-61872331D01*
X161859762Y-61873458D01*
X161861753Y-61873750D01*
X161864005Y-61874173D01*
X161864590Y-61875168D01*
X161865436Y-61876294D01*
X161867427Y-61876587D01*
X161869503Y-61876884D01*
X161870235Y-61877990D01*
X161870264Y-61878478D01*
X161870855Y-61880018D01*
X161871682Y-61880369D01*
X161872936Y-61881126D01*
X161873101Y-61881788D01*
X161873946Y-61882914D01*
X161875937Y-61883206D01*
X161878190Y-61883629D01*
X161878774Y-61884624D01*
X161879620Y-61885750D01*
X161881611Y-61886043D01*
X161883863Y-61886466D01*
X161884448Y-61887461D01*
X161885205Y-61888715D01*
X161885866Y-61888880D01*
X161887120Y-61889637D01*
X161887285Y-61890298D01*
X161888002Y-61891347D01*
X161890293Y-61891714D01*
X161890594Y-61891716D01*
X161893042Y-61892024D01*
X161893898Y-61893006D01*
X161893904Y-61893135D01*
X161894750Y-61894261D01*
X161896741Y-61894553D01*
X161898993Y-61894976D01*
X161899578Y-61895972D01*
X161900423Y-61897098D01*
X161902414Y-61897390D01*
X161904667Y-61897813D01*
X161905251Y-61898808D01*
X161906008Y-61900062D01*
X161906670Y-61900227D01*
X161907923Y-61900984D01*
X161908088Y-61901645D01*
X161908934Y-61902771D01*
X161910925Y-61903064D01*
X161913001Y-61903361D01*
X161913733Y-61904467D01*
X161913762Y-61904955D01*
X161914208Y-61906339D01*
X161915866Y-61906827D01*
X161916599Y-61906846D01*
X161918851Y-61907269D01*
X161919435Y-61908265D01*
X161920281Y-61909391D01*
X161922272Y-61909683D01*
X161924524Y-61910106D01*
X161925109Y-61911101D01*
X161925866Y-61912355D01*
X161926527Y-61912520D01*
X161927781Y-61913277D01*
X161927946Y-61913938D01*
X161928664Y-61914987D01*
X161930954Y-61915354D01*
X161931256Y-61915357D01*
X161933703Y-61915664D01*
X161934559Y-61916646D01*
X161934565Y-61916775D01*
X161935411Y-61917901D01*
X161937402Y-61918193D01*
X161939654Y-61918616D01*
X161940239Y-61919612D01*
X161940996Y-61920866D01*
X161941657Y-61921030D01*
X161942911Y-61921787D01*
X161943076Y-61922449D01*
X161943921Y-61923575D01*
X161945912Y-61923867D01*
X161948165Y-61924290D01*
X161948749Y-61925286D01*
X161949595Y-61926412D01*
X161951586Y-61926704D01*
X161953838Y-61927127D01*
X161954423Y-61928122D01*
X161955269Y-61929248D01*
X161957260Y-61929541D01*
X161959336Y-61929838D01*
X161960067Y-61930944D01*
X161960097Y-61931432D01*
X161960688Y-61932972D01*
X161961515Y-61933323D01*
X161962769Y-61934080D01*
X161962933Y-61934742D01*
X161963651Y-61935791D01*
X161965942Y-61936157D01*
X161966243Y-61936160D01*
X161968691Y-61936468D01*
X161969547Y-61937449D01*
X161969553Y-61937578D01*
X161970398Y-61938705D01*
X161972390Y-61938997D01*
X161974642Y-61939420D01*
X161975226Y-61940415D01*
X161976072Y-61941541D01*
X161978063Y-61941834D01*
X161980315Y-61942257D01*
X161980900Y-61943252D01*
X161981657Y-61944506D01*
X161982318Y-61944671D01*
X161983572Y-61945427D01*
X161983737Y-61946089D01*
X161984583Y-61947215D01*
X161986574Y-61947507D01*
X161988826Y-61947930D01*
X161989410Y-61948926D01*
X161990256Y-61950052D01*
X161992247Y-61950344D01*
X161994499Y-61950767D01*
X161995084Y-61951763D01*
X161995930Y-61952889D01*
X161997921Y-61953181D01*
X162000173Y-61953604D01*
X162000758Y-61954599D01*
X162001546Y-61955755D01*
X162002649Y-61956018D01*
X162004229Y-61956686D01*
X162004540Y-61957909D01*
X162004986Y-61959293D01*
X162006645Y-61959781D01*
X162007377Y-61959800D01*
X162009629Y-61960223D01*
X162010214Y-61961219D01*
X162011060Y-61962345D01*
X162013051Y-61962637D01*
X162015303Y-61963060D01*
X162015888Y-61964056D01*
X162016644Y-61965309D01*
X162017306Y-61965474D01*
X162018560Y-61966231D01*
X162018724Y-61966892D01*
X162019570Y-61968018D01*
X162021561Y-61968311D01*
X162023813Y-61968734D01*
X162024398Y-61969729D01*
X162025244Y-61970855D01*
X162027235Y-61971148D01*
X162029487Y-61971570D01*
X162030072Y-61972566D01*
X162030917Y-61973692D01*
X162032908Y-61973984D01*
X162035161Y-61974407D01*
X162035745Y-61975403D01*
X162036502Y-61976656D01*
X162037164Y-61976821D01*
X162038417Y-61977578D01*
X162038582Y-61978240D01*
X162039300Y-61979289D01*
X162041590Y-61979655D01*
X162041892Y-61979658D01*
X162044340Y-61979966D01*
X162045195Y-61980947D01*
X162045201Y-61981076D01*
X162046047Y-61982203D01*
X162048038Y-61982495D01*
X162050115Y-61982792D01*
X162050846Y-61983898D01*
X162050875Y-61984386D01*
X162051321Y-61985770D01*
X162052980Y-61986258D01*
X162053712Y-61986277D01*
X162055964Y-61986700D01*
X162056549Y-61987696D01*
X162057306Y-61988949D01*
X162057967Y-61989114D01*
X162059221Y-61989871D01*
X162059386Y-61990533D01*
X162060231Y-61991659D01*
X162062222Y-61991951D01*
X162064475Y-61992374D01*
X162065059Y-61993369D01*
X162065905Y-61994495D01*
X162067896Y-61994788D01*
X162070148Y-61995211D01*
X162070733Y-61996206D01*
X162071490Y-61997460D01*
X162072151Y-61997625D01*
X162073405Y-61998382D01*
X162073570Y-61999043D01*
X162074287Y-62000092D01*
X162076578Y-62000459D01*
X162076879Y-62000461D01*
X162079327Y-62000769D01*
X162080183Y-62001751D01*
[truncated: 365,357 more chars]
