# Supplementary material for: A Hybrid Vacuum Flange RF Oscillator for Low-Cost Mass Spectrometry
Source: J Am Soc Mass Spectrom. 2025 Jan 21;36(2):236–40. doi: 10.1021/jasms.4c00410 (PMC11808759; doi:10.1021/jasms.4c00410)
Supplement: Supplementary file 1 — js4c00410_si_001.zip [file js4c00410_si_001.zip › KF40 Wisconsin Oscillator SI/KF40 Wisconsin Oscillator Design and Fabrication Files/KF40 Wisconsin Oscillator Gerber Files/KF40 Wisconsin Oscillator-B_Mask.gbr]

%TF.GenerationSoftware,KiCad,Pcbnew,7.0.5*%
%TF.CreationDate,2024-09-17T10:10:56-05:00*%
%TF.ProjectId,KF40 Wisconsin Oscillator,4b463430-2057-4697-9363-6f6e73696e20,rev?*%
%TF.SameCoordinates,Original*%
%TF.FileFunction,Soldermask,Bot*%
%TF.FilePolarity,Negative*%
%FSLAX46Y46*%
G04 Gerber Fmt 4.6, Leading zero omitted, Abs format (unit mm)*
G04 Created by KiCad (PCBNEW 7.0.5) date 2024-09-17 10:10:56*
%MOMM*%
%LPD*%
G01*
G04 APERTURE LIST*
G04 Aperture macros list*
%AMFreePoly0*
4,1,299,-20.248085,22.680157,-19.299591,22.600510,-18.355263,22.481214,-17.416760,22.322478,-16.485726,22.124581,-15.563797,21.887869,-14.652589,21.612759,-13.753700,21.299733,-12.868708,20.949340,-11.999166,20.562195,-11.146598,20.138976,-10.312500,19.680427,-9.498336,19.187352,-8.705534,18.660616,-7.935485,18.101142,-7.189540,17.509913,-6.469007,16.887966,-5.775151,16.236392,-5.109188,15.556333,-4.472287,14.848983,
-3.865566,14.115583,-3.290089,13.357420,-2.746865,12.575823,-2.236847,11.772164,-1.760931,10.947852,-1.319950,10.104334,-0.914679,9.243090,-0.545829,8.365630,-0.214047,7.473495,0.080086,6.568248,0.336052,5.651478,0.553404,4.724793,0.731760,3.789820,0.870807,2.848198,0.970300,1.901579,1.030066,0.951624,1.050000,0.000000,1.030066,-0.951624,0.970300,-1.901579,0.870807,-2.848198,
0.731760,-3.789820,0.553404,-4.724793,0.336052,-5.651478,0.080086,-6.568248,-0.214047,-7.473495,-0.545829,-8.365630,-0.914679,-9.243090,-1.319950,-10.104334,-1.760931,-10.947852,-2.236847,-11.772164,-2.746865,-12.575823,-3.290089,-13.357420,-3.865566,-14.115583,-4.472287,-14.848983,-5.109188,-15.556333,-5.775151,-16.236392,-6.469007,-16.887966,-7.189540,-17.509913,-7.935485,-18.101142,-8.705534,-18.660616,
-9.498336,-19.187352,-10.312500,-19.680427,-11.146598,-20.138976,-11.999166,-20.562195,-12.868708,-20.949340,-13.753700,-21.299733,-14.652589,-21.612759,-15.563797,-21.887869,-16.485726,-22.124581,-17.416760,-22.322478,-18.355263,-22.481214,-19.299591,-22.600510,-20.248085,-22.680157,-21.199084,-22.720016,-22.150916,-22.720016,-23.101915,-22.680157,-24.050409,-22.600510,-24.994737,-22.481214,-25.933240,-22.322478,-26.864274,-22.124581,
-27.786203,-21.887869,-28.697411,-21.612759,-29.596300,-21.299733,-30.481292,-20.949340,-31.350834,-20.562195,-32.203402,-20.138976,-33.037500,-19.680427,-33.851664,-19.187352,-34.644466,-18.660616,-35.414515,-18.101142,-36.160460,-17.509913,-36.880993,-16.887966,-37.574849,-16.236392,-38.240812,-15.556333,-38.877713,-14.848983,-39.484434,-14.115583,-40.059911,-13.357420,-40.603135,-12.575823,-41.113153,-11.772164,-41.589069,-10.947852,
-42.030050,-10.104334,-42.435321,-9.243090,-42.804171,-8.365630,-43.135953,-7.473495,-43.430086,-6.568248,-43.686052,-5.651478,-43.903404,-4.724793,-44.081760,-3.789820,-44.220807,-2.848198,-44.320300,-1.901579,-44.380066,-0.951624,-44.400000,0.000000,-42.304909,0.000000,-42.285274,-0.899864,-42.226406,-1.798015,-42.128417,-2.692743,-41.991494,-3.582346,-41.815898,-4.465130,-41.601962,-5.339413,-41.350094,-6.203533,
-41.060773,-7.055844,-40.734551,-7.894724,-40.372047,-8.718576,-39.973953,-9.525832,-39.541025,-10.314955,-39.074089,-11.084442,-38.574032,-11.832830,-38.041807,-12.558693,-37.478427,-13.260650,-36.884964,-13.937365,-36.262549,-14.587549,-35.612365,-15.209964,-34.935650,-15.803427,-34.233693,-16.366807,-33.507830,-16.899032,-32.759442,-17.399089,-31.989955,-17.866025,-31.200832,-18.298953,-30.393576,-18.697047,-29.569724,-19.059551,
-28.730844,-19.385773,-27.878533,-19.675094,-27.014413,-19.926962,-26.140130,-20.140898,-25.257346,-20.316494,-24.367743,-20.453417,-23.473015,-20.551406,-22.574864,-20.610274,-21.675000,-20.629909,-20.775136,-20.610274,-19.876985,-20.551406,-18.982257,-20.453417,-18.092654,-20.316494,-17.209870,-20.140898,-16.335587,-19.926962,-15.471467,-19.675094,-14.619156,-19.385773,-13.780276,-19.059551,-12.956424,-18.697047,-12.149168,-18.298953,
-11.360045,-17.866025,-10.590558,-17.399089,-9.842170,-16.899032,-9.116307,-16.366807,-8.414350,-15.803427,-7.737635,-15.209964,-7.087451,-14.587549,-6.465036,-13.937365,-5.871573,-13.260650,-5.308193,-12.558693,-4.775968,-11.832830,-4.275911,-11.084442,-3.808975,-10.314955,-3.376047,-9.525832,-2.977953,-8.718576,-2.615449,-7.894724,-2.289227,-7.055844,-1.999906,-6.203533,-1.748038,-5.339413,-1.534102,-4.465130,
-1.358506,-3.582346,-1.221583,-2.692743,-1.123594,-1.798015,-1.064726,-0.899864,-1.045981,-0.040803,-1.050000,0.000000,-1.045981,0.040803,-1.064726,0.899864,-1.123594,1.798015,-1.221583,2.692743,-1.358506,3.582346,-1.534102,4.465130,-1.748038,5.339413,-1.999906,6.203533,-2.289227,7.055844,-2.615449,7.894724,-2.977953,8.718576,-3.376047,9.525832,-3.808975,10.314954,-4.275911,11.084442,
-4.775968,11.832830,-5.308193,12.558693,-5.871573,13.260650,-6.465036,13.937365,-7.087451,14.587549,-7.737635,15.209964,-8.414350,15.803427,-9.116307,16.366807,-9.842170,16.899032,-10.590558,17.399089,-11.360045,17.866025,-12.149168,18.298953,-12.956424,18.697047,-13.780276,19.059551,-14.619156,19.385773,-15.471467,19.675094,-16.335587,19.926962,-17.209870,20.140898,-18.092654,20.316494,-18.982257,20.453417,
-19.876985,20.551406,-20.775136,20.610274,-21.675000,20.629909,-22.574864,20.610274,-23.473015,20.551406,-24.367743,20.453417,-25.257346,20.316494,-26.140130,20.140898,-27.014413,19.926962,-27.878533,19.675094,-28.730844,19.385773,-29.569724,19.059551,-30.393576,18.697047,-31.200832,18.298953,-31.989954,17.866025,-32.759442,17.399089,-33.507830,16.899032,-34.233693,16.366807,-34.935650,15.803427,-35.612365,15.209964,
-36.262549,14.587549,-36.884964,13.937365,-37.478427,13.260650,-38.041807,12.558693,-38.574032,11.832830,-39.074089,11.084442,-39.541025,10.314954,-39.973953,9.525832,-40.372047,8.718576,-40.734551,7.894724,-41.060773,7.055844,-41.350094,6.203533,-41.601962,5.339413,-41.815898,4.465130,-41.991494,3.582346,-42.128417,2.692743,-42.226406,1.798015,-42.285274,0.899864,-42.304909,0.000000,-44.400000,0.000000,
-44.380066,0.951624,-44.320300,1.901579,-44.220807,2.848198,-44.081760,3.789820,-43.903404,4.724793,-43.686052,5.651478,-43.430086,6.568248,-43.135953,7.473495,-42.804171,8.365630,-42.435321,9.243090,-42.030050,10.104334,-41.589069,10.947852,-41.113153,11.772164,-40.603135,12.575823,-40.059911,13.357420,-39.484434,14.115583,-38.877713,14.848983,-38.240812,15.556333,-37.574849,16.236392,-36.880993,16.887966,
-36.160460,17.509913,-35.414515,18.101142,-34.644466,18.660616,-33.851664,19.187352,-33.037500,19.680427,-32.203402,20.138976,-31.350834,20.562195,-30.481292,20.949340,-29.596300,21.299733,-28.697411,21.612759,-27.786203,21.887869,-26.864274,22.124581,-25.933240,22.322478,-24.994737,22.481214,-24.050409,22.600510,-23.101915,22.680157,-22.150916,22.720016,-21.199084,22.720016,-20.248085,22.680157,-20.248085,22.680157,
$1*%
G04 Aperture macros list end*
%ADD10R,1.700000X1.700000*%
%ADD11O,1.700000X1.700000*%
%ADD12FreePoly0,180.000000*%
%ADD13C,1.440000*%
%ADD14C,1.280000*%
%ADD15C,2.600000*%
%ADD16C,5.385000*%
%ADD17C,4.100000*%
G04 APERTURE END LIST*
D10*
%TO.C,J3*%
X165785000Y-79925000D03*
D11*
X168325000Y-79925000D03*
%TD*%
D12*
%TO.C,*%
X145920000Y-79925000D03*
%TD*%
D10*
%TO.C,J2*%
X153340000Y-92100000D03*
D11*
X153340000Y-89560000D03*
%TD*%
D13*
%TO.C,RV1*%
X170440000Y-94660000D03*
X167900000Y-97200000D03*
X165360000Y-94660000D03*
%TD*%
D14*
%TO.C,PS1*%
X173920000Y-79000000D03*
X176460000Y-79000000D03*
X179000000Y-79000000D03*
%TD*%
D15*
%TO.C,L2*%
X168560000Y-70358000D03*
X165560000Y-70358000D03*
%TD*%
D16*
%TO.C,J1*%
X152132000Y-78350000D03*
D17*
X154432000Y-83650000D03*
X158132000Y-81150000D03*
%TD*%
D15*
%TO.C,L1*%
X168560000Y-89408000D03*
X165560000Y-89408000D03*
%TD*%
M02*
