# Supplementary material for: A Hybrid Vacuum Flange RF Oscillator for Low-Cost Mass Spectrometry
Source: J Am Soc Mass Spectrom. 2025 Jan 21;36(2):236–40. doi: 10.1021/jasms.4c00410 (PMC11808759; doi:10.1021/jasms.4c00410)
Supplement: Supplementary file 1 — js4c00410_si_001.zip [file js4c00410_si_001.zip › KF40 Wisconsin Oscillator SI/KF40 Wisconsin Oscillator Design and Fabrication Files/KF40 Wisconsin Oscillator Gerber Files/KF40 Wisconsin Oscillator-B_Silkscreen.gbr]

%TF.GenerationSoftware,KiCad,Pcbnew,7.0.5*%
%TF.CreationDate,2024-09-17T10:10:56-05:00*%
%TF.ProjectId,KF40 Wisconsin Oscillator,4b463430-2057-4697-9363-6f6e73696e20,rev?*%
%TF.SameCoordinates,Original*%
%TF.FileFunction,Legend,Bot*%
%TF.FilePolarity,Positive*%
%FSLAX46Y46*%
G04 Gerber Fmt 4.6, Leading zero omitted, Abs format (unit mm)*
G04 Created by KiCad (PCBNEW 7.0.5) date 2024-09-17 10:10:56*
%MOMM*%
%LPD*%
G01*
G04 APERTURE LIST*
%ADD10C,0.150000*%
G04 APERTURE END LIST*
D10*
X186547619Y-83039819D02*
X186547619Y-82039819D01*
X185976191Y-83039819D02*
X186404762Y-82468390D01*
X185976191Y-82039819D02*
X186547619Y-82611247D01*
X185214286Y-82516009D02*
X185547619Y-82516009D01*
X185547619Y-83039819D02*
X185547619Y-82039819D01*
X185547619Y-82039819D02*
X185071429Y-82039819D01*
X183500000Y-82373152D02*
X183500000Y-83039819D01*
X183738095Y-81992200D02*
X183976190Y-82706485D01*
X183976190Y-82706485D02*
X183357143Y-82706485D01*
X182785714Y-82039819D02*
X182690476Y-82039819D01*
X182690476Y-82039819D02*
X182595238Y-82087438D01*
X182595238Y-82087438D02*
X182547619Y-82135057D01*
X182547619Y-82135057D02*
X182500000Y-82230295D01*
X182500000Y-82230295D02*
X182452381Y-82420771D01*
X182452381Y-82420771D02*
X182452381Y-82658866D01*
X182452381Y-82658866D02*
X182500000Y-82849342D01*
X182500000Y-82849342D02*
X182547619Y-82944580D01*
X182547619Y-82944580D02*
X182595238Y-82992200D01*
X182595238Y-82992200D02*
X182690476Y-83039819D01*
X182690476Y-83039819D02*
X182785714Y-83039819D01*
X182785714Y-83039819D02*
X182880952Y-82992200D01*
X182880952Y-82992200D02*
X182928571Y-82944580D01*
X182928571Y-82944580D02*
X182976190Y-82849342D01*
X182976190Y-82849342D02*
X183023809Y-82658866D01*
X183023809Y-82658866D02*
X183023809Y-82420771D01*
X183023809Y-82420771D02*
X182976190Y-82230295D01*
X182976190Y-82230295D02*
X182928571Y-82135057D01*
X182928571Y-82135057D02*
X182880952Y-82087438D01*
X182880952Y-82087438D02*
X182785714Y-82039819D01*
X181357142Y-82039819D02*
X181119047Y-83039819D01*
X181119047Y-83039819D02*
X180928571Y-82325533D01*
X180928571Y-82325533D02*
X180738095Y-83039819D01*
X180738095Y-83039819D02*
X180500000Y-82039819D01*
X180119047Y-83039819D02*
X180119047Y-82373152D01*
X180119047Y-82039819D02*
X180166666Y-82087438D01*
X180166666Y-82087438D02*
X180119047Y-82135057D01*
X180119047Y-82135057D02*
X180071428Y-82087438D01*
X180071428Y-82087438D02*
X180119047Y-82039819D01*
X180119047Y-82039819D02*
X180119047Y-82135057D01*
X179690476Y-82992200D02*
X179595238Y-83039819D01*
X179595238Y-83039819D02*
X179404762Y-83039819D01*
X179404762Y-83039819D02*
X179309524Y-82992200D01*
X179309524Y-82992200D02*
X179261905Y-82896961D01*
X179261905Y-82896961D02*
X179261905Y-82849342D01*
X179261905Y-82849342D02*
X179309524Y-82754104D01*
X179309524Y-82754104D02*
X179404762Y-82706485D01*
X179404762Y-82706485D02*
X179547619Y-82706485D01*
X179547619Y-82706485D02*
X179642857Y-82658866D01*
X179642857Y-82658866D02*
X179690476Y-82563628D01*
X179690476Y-82563628D02*
X179690476Y-82516009D01*
X179690476Y-82516009D02*
X179642857Y-82420771D01*
X179642857Y-82420771D02*
X179547619Y-82373152D01*
X179547619Y-82373152D02*
X179404762Y-82373152D01*
X179404762Y-82373152D02*
X179309524Y-82420771D01*
X178404762Y-82992200D02*
X178500000Y-83039819D01*
X178500000Y-83039819D02*
X178690476Y-83039819D01*
X178690476Y-83039819D02*
X178785714Y-82992200D01*
X178785714Y-82992200D02*
X178833333Y-82944580D01*
X178833333Y-82944580D02*
X178880952Y-82849342D01*
X178880952Y-82849342D02*
X178880952Y-82563628D01*
X178880952Y-82563628D02*
X178833333Y-82468390D01*
X178833333Y-82468390D02*
X178785714Y-82420771D01*
X178785714Y-82420771D02*
X178690476Y-82373152D01*
X178690476Y-82373152D02*
X178500000Y-82373152D01*
X178500000Y-82373152D02*
X178404762Y-82420771D01*
X177833333Y-83039819D02*
X177928571Y-82992200D01*
X177928571Y-82992200D02*
X177976190Y-82944580D01*
X177976190Y-82944580D02*
X178023809Y-82849342D01*
X178023809Y-82849342D02*
X178023809Y-82563628D01*
X178023809Y-82563628D02*
X177976190Y-82468390D01*
X177976190Y-82468390D02*
X177928571Y-82420771D01*
X177928571Y-82420771D02*
X177833333Y-82373152D01*
X177833333Y-82373152D02*
X177690476Y-82373152D01*
X177690476Y-82373152D02*
X177595238Y-82420771D01*
X177595238Y-82420771D02*
X177547619Y-82468390D01*
X177547619Y-82468390D02*
X177500000Y-82563628D01*
X177500000Y-82563628D02*
X177500000Y-82849342D01*
X177500000Y-82849342D02*
X177547619Y-82944580D01*
X177547619Y-82944580D02*
X177595238Y-82992200D01*
X177595238Y-82992200D02*
X177690476Y-83039819D01*
X177690476Y-83039819D02*
X177833333Y-83039819D01*
X177071428Y-82373152D02*
X177071428Y-83039819D01*
X177071428Y-82468390D02*
X177023809Y-82420771D01*
X177023809Y-82420771D02*
X176928571Y-82373152D01*
X176928571Y-82373152D02*
X176785714Y-82373152D01*
X176785714Y-82373152D02*
X176690476Y-82420771D01*
X176690476Y-82420771D02*
X176642857Y-82516009D01*
X176642857Y-82516009D02*
X176642857Y-83039819D01*
X176214285Y-82992200D02*
X176119047Y-83039819D01*
X176119047Y-83039819D02*
X175928571Y-83039819D01*
X175928571Y-83039819D02*
X175833333Y-82992200D01*
X175833333Y-82992200D02*
X175785714Y-82896961D01*
X175785714Y-82896961D02*
X175785714Y-82849342D01*
X175785714Y-82849342D02*
X175833333Y-82754104D01*
X175833333Y-82754104D02*
X175928571Y-82706485D01*
X175928571Y-82706485D02*
X176071428Y-82706485D01*
X176071428Y-82706485D02*
X176166666Y-82658866D01*
X176166666Y-82658866D02*
X176214285Y-82563628D01*
X176214285Y-82563628D02*
X176214285Y-82516009D01*
X176214285Y-82516009D02*
X176166666Y-82420771D01*
X176166666Y-82420771D02*
X176071428Y-82373152D01*
X176071428Y-82373152D02*
X175928571Y-82373152D01*
X175928571Y-82373152D02*
X175833333Y-82420771D01*
X175357142Y-83039819D02*
X175357142Y-82373152D01*
X175357142Y-82039819D02*
X175404761Y-82087438D01*
X175404761Y-82087438D02*
X175357142Y-82135057D01*
X175357142Y-82135057D02*
X175309523Y-82087438D01*
X175309523Y-82087438D02*
X175357142Y-82039819D01*
X175357142Y-82039819D02*
X175357142Y-82135057D01*
X174880952Y-82373152D02*
X174880952Y-83039819D01*
X174880952Y-82468390D02*
X174833333Y-82420771D01*
X174833333Y-82420771D02*
X174738095Y-82373152D01*
X174738095Y-82373152D02*
X174595238Y-82373152D01*
X174595238Y-82373152D02*
X174500000Y-82420771D01*
X174500000Y-82420771D02*
X174452381Y-82516009D01*
X174452381Y-82516009D02*
X174452381Y-83039819D01*
X173023809Y-82039819D02*
X172833333Y-82039819D01*
X172833333Y-82039819D02*
X172738095Y-82087438D01*
X172738095Y-82087438D02*
X172642857Y-82182676D01*
X172642857Y-82182676D02*
X172595238Y-82373152D01*
X172595238Y-82373152D02*
X172595238Y-82706485D01*
X172595238Y-82706485D02*
X172642857Y-82896961D01*
X172642857Y-82896961D02*
X172738095Y-82992200D01*
X172738095Y-82992200D02*
X172833333Y-83039819D01*
X172833333Y-83039819D02*
X173023809Y-83039819D01*
X173023809Y-83039819D02*
X173119047Y-82992200D01*
X173119047Y-82992200D02*
X173214285Y-82896961D01*
X173214285Y-82896961D02*
X173261904Y-82706485D01*
X173261904Y-82706485D02*
X173261904Y-82373152D01*
X173261904Y-82373152D02*
X173214285Y-82182676D01*
X173214285Y-82182676D02*
X173119047Y-82087438D01*
X173119047Y-82087438D02*
X173023809Y-82039819D01*
X172214285Y-82992200D02*
X172119047Y-83039819D01*
X172119047Y-83039819D02*
X171928571Y-83039819D01*
X171928571Y-83039819D02*
X171833333Y-82992200D01*
X171833333Y-82992200D02*
X171785714Y-82896961D01*
X171785714Y-82896961D02*
X171785714Y-82849342D01*
X171785714Y-82849342D02*
X171833333Y-82754104D01*
X171833333Y-82754104D02*
X171928571Y-82706485D01*
X171928571Y-82706485D02*
X172071428Y-82706485D01*
X172071428Y-82706485D02*
X172166666Y-82658866D01*
X172166666Y-82658866D02*
X172214285Y-82563628D01*
X172214285Y-82563628D02*
X172214285Y-82516009D01*
X172214285Y-82516009D02*
X172166666Y-82420771D01*
X172166666Y-82420771D02*
X172071428Y-82373152D01*
X172071428Y-82373152D02*
X171928571Y-82373152D01*
X171928571Y-82373152D02*
X171833333Y-82420771D01*
X170928571Y-82992200D02*
X171023809Y-83039819D01*
X171023809Y-83039819D02*
X171214285Y-83039819D01*
X171214285Y-83039819D02*
X171309523Y-82992200D01*
X171309523Y-82992200D02*
X171357142Y-82944580D01*
X171357142Y-82944580D02*
X171404761Y-82849342D01*
X171404761Y-82849342D02*
X171404761Y-82563628D01*
X171404761Y-82563628D02*
X171357142Y-82468390D01*
X171357142Y-82468390D02*
X171309523Y-82420771D01*
X171309523Y-82420771D02*
X171214285Y-82373152D01*
X171214285Y-82373152D02*
X171023809Y-82373152D01*
X171023809Y-82373152D02*
X170928571Y-82420771D01*
X170499999Y-83039819D02*
X170499999Y-82373152D01*
X170499999Y-82039819D02*
X170547618Y-82087438D01*
X170547618Y-82087438D02*
X170499999Y-82135057D01*
X170499999Y-82135057D02*
X170452380Y-82087438D01*
X170452380Y-82087438D02*
X170499999Y-82039819D01*
X170499999Y-82039819D02*
X170499999Y-82135057D01*
X169880952Y-83039819D02*
X169976190Y-82992200D01*
X169976190Y-82992200D02*
X170023809Y-82896961D01*
X170023809Y-82896961D02*
X170023809Y-82039819D01*
X169357142Y-83039819D02*
X169452380Y-82992200D01*
X169452380Y-82992200D02*
X169499999Y-82896961D01*
X169499999Y-82896961D02*
X169499999Y-82039819D01*
X168547618Y-83039819D02*
X168547618Y-82516009D01*
X168547618Y-82516009D02*
X168595237Y-82420771D01*
X168595237Y-82420771D02*
X168690475Y-82373152D01*
X168690475Y-82373152D02*
X168880951Y-82373152D01*
X168880951Y-82373152D02*
X168976189Y-82420771D01*
X168547618Y-82992200D02*
X168642856Y-83039819D01*
X168642856Y-83039819D02*
X168880951Y-83039819D01*
X168880951Y-83039819D02*
X168976189Y-82992200D01*
X168976189Y-82992200D02*
X169023808Y-82896961D01*
X169023808Y-82896961D02*
X169023808Y-82801723D01*
X169023808Y-82801723D02*
X168976189Y-82706485D01*
X168976189Y-82706485D02*
X168880951Y-82658866D01*
X168880951Y-82658866D02*
X168642856Y-82658866D01*
X168642856Y-82658866D02*
X168547618Y-82611247D01*
X168214284Y-82373152D02*
X167833332Y-82373152D01*
X168071427Y-82039819D02*
X168071427Y-82896961D01*
X168071427Y-82896961D02*
X168023808Y-82992200D01*
X168023808Y-82992200D02*
X167928570Y-83039819D01*
X167928570Y-83039819D02*
X167833332Y-83039819D01*
X167357141Y-83039819D02*
X167452379Y-82992200D01*
X167452379Y-82992200D02*
X167499998Y-82944580D01*
X167499998Y-82944580D02*
X167547617Y-82849342D01*
X167547617Y-82849342D02*
X167547617Y-82563628D01*
X167547617Y-82563628D02*
X167499998Y-82468390D01*
X167499998Y-82468390D02*
X167452379Y-82420771D01*
X167452379Y-82420771D02*
X167357141Y-82373152D01*
X167357141Y-82373152D02*
X167214284Y-82373152D01*
X167214284Y-82373152D02*
X167119046Y-82420771D01*
X167119046Y-82420771D02*
X167071427Y-82468390D01*
X167071427Y-82468390D02*
X167023808Y-82563628D01*
X167023808Y-82563628D02*
X167023808Y-82849342D01*
X167023808Y-82849342D02*
X167071427Y-82944580D01*
X167071427Y-82944580D02*
X167119046Y-82992200D01*
X167119046Y-82992200D02*
X167214284Y-83039819D01*
X167214284Y-83039819D02*
X167357141Y-83039819D01*
X166595236Y-83039819D02*
X166595236Y-82373152D01*
X166595236Y-82563628D02*
X166547617Y-82468390D01*
X166547617Y-82468390D02*
X166499998Y-82420771D01*
X166499998Y-82420771D02*
X166404760Y-82373152D01*
X166404760Y-82373152D02*
X166309522Y-82373152D01*
X179904762Y-84554580D02*
X179952381Y-84602200D01*
X179952381Y-84602200D02*
X180095238Y-84649819D01*
X180095238Y-84649819D02*
X180190476Y-84649819D01*
X180190476Y-84649819D02*
X180333333Y-84602200D01*
X180333333Y-84602200D02*
X180428571Y-84506961D01*
X180428571Y-84506961D02*
X180476190Y-84411723D01*
X180476190Y-84411723D02*
X180523809Y-84221247D01*
X180523809Y-84221247D02*
X180523809Y-84078390D01*
X180523809Y-84078390D02*
X180476190Y-83887914D01*
X180476190Y-83887914D02*
X180428571Y-83792676D01*
X180428571Y-83792676D02*
X180333333Y-83697438D01*
X180333333Y-83697438D02*
X180190476Y-83649819D01*
X180190476Y-83649819D02*
X180095238Y-83649819D01*
X180095238Y-83649819D02*
X179952381Y-83697438D01*
X179952381Y-83697438D02*
X179904762Y-83745057D01*
X179047619Y-84649819D02*
X179047619Y-84126009D01*
X179047619Y-84126009D02*
X179095238Y-84030771D01*
X179095238Y-84030771D02*
X179190476Y-83983152D01*
X179190476Y-83983152D02*
X179380952Y-83983152D01*
X179380952Y-83983152D02*
X179476190Y-84030771D01*
X179047619Y-84602200D02*
X179142857Y-84649819D01*
X179142857Y-84649819D02*
X179380952Y-84649819D01*
X179380952Y-84649819D02*
X179476190Y-84602200D01*
X179476190Y-84602200D02*
X179523809Y-84506961D01*
X179523809Y-84506961D02*
X179523809Y-84411723D01*
X179523809Y-84411723D02*
X179476190Y-84316485D01*
X179476190Y-84316485D02*
X179380952Y-84268866D01*
X179380952Y-84268866D02*
X179142857Y-84268866D01*
X179142857Y-84268866D02*
X179047619Y-84221247D01*
X178571428Y-84649819D02*
X178571428Y-83983152D01*
X178571428Y-84173628D02*
X178523809Y-84078390D01*
X178523809Y-84078390D02*
X178476190Y-84030771D01*
X178476190Y-84030771D02*
X178380952Y-83983152D01*
X178380952Y-83983152D02*
X178285714Y-83983152D01*
X177523809Y-84649819D02*
X177523809Y-84126009D01*
X177523809Y-84126009D02*
X177571428Y-84030771D01*
X177571428Y-84030771D02*
X177666666Y-83983152D01*
X177666666Y-83983152D02*
X177857142Y-83983152D01*
X177857142Y-83983152D02*
X177952380Y-84030771D01*
X177523809Y-84602200D02*
X177619047Y-84649819D01*
X177619047Y-84649819D02*
X177857142Y-84649819D01*
X177857142Y-84649819D02*
X177952380Y-84602200D01*
X177952380Y-84602200D02*
X177999999Y-84506961D01*
X177999999Y-84506961D02*
X177999999Y-84411723D01*
X177999999Y-84411723D02*
X177952380Y-84316485D01*
X177952380Y-84316485D02*
X177857142Y-84268866D01*
X177857142Y-84268866D02*
X177619047Y-84268866D01*
X177619047Y-84268866D02*
X177523809Y-84221247D01*
X176333332Y-84602200D02*
X176190475Y-84649819D01*
X176190475Y-84649819D02*
X175952380Y-84649819D01*
X175952380Y-84649819D02*
X175857142Y-84602200D01*
X175857142Y-84602200D02*
X175809523Y-84554580D01*
X175809523Y-84554580D02*
X175761904Y-84459342D01*
X175761904Y-84459342D02*
X175761904Y-84364104D01*
X175761904Y-84364104D02*
X175809523Y-84268866D01*
X175809523Y-84268866D02*
X175857142Y-84221247D01*
X175857142Y-84221247D02*
X175952380Y-84173628D01*
X175952380Y-84173628D02*
X176142856Y-84126009D01*
X176142856Y-84126009D02*
X176238094Y-84078390D01*
X176238094Y-84078390D02*
X176285713Y-84030771D01*
X176285713Y-84030771D02*
X176333332Y-83935533D01*
X176333332Y-83935533D02*
X176333332Y-83840295D01*
X176333332Y-83840295D02*
X176285713Y-83745057D01*
X176285713Y-83745057D02*
X176238094Y-83697438D01*
X176238094Y-83697438D02*
X176142856Y-83649819D01*
X176142856Y-83649819D02*
X175904761Y-83649819D01*
X175904761Y-83649819D02*
X175761904Y-83697438D01*
X175333332Y-84649819D02*
X175333332Y-83983152D01*
X175333332Y-84078390D02*
X175285713Y-84030771D01*
X175285713Y-84030771D02*
X175190475Y-83983152D01*
X175190475Y-83983152D02*
X175047618Y-83983152D01*
X175047618Y-83983152D02*
X174952380Y-84030771D01*
X174952380Y-84030771D02*
X174904761Y-84126009D01*
X174904761Y-84126009D02*
X174904761Y-84649819D01*
X174904761Y-84126009D02*
X174857142Y-84030771D01*
X174857142Y-84030771D02*
X174761904Y-83983152D01*
X174761904Y-83983152D02*
X174619047Y-83983152D01*
X174619047Y-83983152D02*
X174523808Y-84030771D01*
X174523808Y-84030771D02*
X174476189Y-84126009D01*
X174476189Y-84126009D02*
X174476189Y-84649819D01*
X173999999Y-84649819D02*
X173999999Y-83983152D01*
X173999999Y-83649819D02*
X174047618Y-83697438D01*
X174047618Y-83697438D02*
X173999999Y-83745057D01*
X173999999Y-83745057D02*
X173952380Y-83697438D01*
X173952380Y-83697438D02*
X173999999Y-83649819D01*
X173999999Y-83649819D02*
X173999999Y-83745057D01*
X173666666Y-83983152D02*
X173285714Y-83983152D01*
X173523809Y-83649819D02*
X173523809Y-84506961D01*
X173523809Y-84506961D02*
X173476190Y-84602200D01*
X173476190Y-84602200D02*
X173380952Y-84649819D01*
X173380952Y-84649819D02*
X173285714Y-84649819D01*
X172952380Y-84649819D02*
X172952380Y-83649819D01*
X172523809Y-84649819D02*
X172523809Y-84126009D01*
X172523809Y-84126009D02*
X172571428Y-84030771D01*
X172571428Y-84030771D02*
X172666666Y-83983152D01*
X172666666Y-83983152D02*
X172809523Y-83983152D01*
X172809523Y-83983152D02*
X172904761Y-84030771D01*
X172904761Y-84030771D02*
X172952380Y-84078390D01*
X182452381Y-86259819D02*
X182452381Y-85259819D01*
X182452381Y-85259819D02*
X182214286Y-85259819D01*
X182214286Y-85259819D02*
X182071429Y-85307438D01*
X182071429Y-85307438D02*
X181976191Y-85402676D01*
X181976191Y-85402676D02*
X181928572Y-85497914D01*
X181928572Y-85497914D02*
X181880953Y-85688390D01*
X181880953Y-85688390D02*
X181880953Y-85831247D01*
X181880953Y-85831247D02*
X181928572Y-86021723D01*
X181928572Y-86021723D02*
X181976191Y-86116961D01*
X181976191Y-86116961D02*
X182071429Y-86212200D01*
X182071429Y-86212200D02*
X182214286Y-86259819D01*
X182214286Y-86259819D02*
X182452381Y-86259819D01*
X181452381Y-86259819D02*
X181452381Y-85593152D01*
X181452381Y-85783628D02*
X181404762Y-85688390D01*
X181404762Y-85688390D02*
X181357143Y-85640771D01*
X181357143Y-85640771D02*
X181261905Y-85593152D01*
X181261905Y-85593152D02*
X181166667Y-85593152D01*
X180833333Y-86164580D02*
X180785714Y-86212200D01*
X180785714Y-86212200D02*
X180833333Y-86259819D01*
X180833333Y-86259819D02*
X180880952Y-86212200D01*
X180880952Y-86212200D02*
X180833333Y-86164580D01*
X180833333Y-86164580D02*
X180833333Y-86259819D01*
X179642857Y-86212200D02*
X179500000Y-86259819D01*
X179500000Y-86259819D02*
X179261905Y-86259819D01*
X179261905Y-86259819D02*
X179166667Y-86212200D01*
X179166667Y-86212200D02*
X179119048Y-86164580D01*
X179119048Y-86164580D02*
X179071429Y-86069342D01*
X179071429Y-86069342D02*
X179071429Y-85974104D01*
X179071429Y-85974104D02*
X179119048Y-85878866D01*
X179119048Y-85878866D02*
X179166667Y-85831247D01*
X179166667Y-85831247D02*
X179261905Y-85783628D01*
X179261905Y-85783628D02*
X179452381Y-85736009D01*
X179452381Y-85736009D02*
X179547619Y-85688390D01*
X179547619Y-85688390D02*
X179595238Y-85640771D01*
X179595238Y-85640771D02*
X179642857Y-85545533D01*
X179642857Y-85545533D02*
X179642857Y-85450295D01*
X179642857Y-85450295D02*
X179595238Y-85355057D01*
X179595238Y-85355057D02*
X179547619Y-85307438D01*
X179547619Y-85307438D02*
X179452381Y-85259819D01*
X179452381Y-85259819D02*
X179214286Y-85259819D01*
X179214286Y-85259819D02*
X179071429Y-85307438D01*
X178785714Y-85593152D02*
X178404762Y-85593152D01*
X178642857Y-85259819D02*
X178642857Y-86116961D01*
X178642857Y-86116961D02*
X178595238Y-86212200D01*
X178595238Y-86212200D02*
X178500000Y-86259819D01*
X178500000Y-86259819D02*
X178404762Y-86259819D01*
X177690476Y-86212200D02*
X177785714Y-86259819D01*
X177785714Y-86259819D02*
X177976190Y-86259819D01*
X177976190Y-86259819D02*
X178071428Y-86212200D01*
X178071428Y-86212200D02*
X178119047Y-86116961D01*
X178119047Y-86116961D02*
X178119047Y-85736009D01*
X178119047Y-85736009D02*
X178071428Y-85640771D01*
X178071428Y-85640771D02*
X177976190Y-85593152D01*
X177976190Y-85593152D02*
X177785714Y-85593152D01*
X177785714Y-85593152D02*
X177690476Y-85640771D01*
X177690476Y-85640771D02*
X177642857Y-85736009D01*
X177642857Y-85736009D02*
X177642857Y-85831247D01*
X177642857Y-85831247D02*
X178119047Y-85926485D01*
X177309523Y-85593152D02*
X177071428Y-86259819D01*
X177071428Y-86259819D02*
X176833333Y-85593152D01*
X176071428Y-86212200D02*
X176166666Y-86259819D01*
X176166666Y-86259819D02*
X176357142Y-86259819D01*
X176357142Y-86259819D02*
X176452380Y-86212200D01*
X176452380Y-86212200D02*
X176499999Y-86116961D01*
X176499999Y-86116961D02*
X176499999Y-85736009D01*
X176499999Y-85736009D02*
X176452380Y-85640771D01*
X176452380Y-85640771D02*
X176357142Y-85593152D01*
X176357142Y-85593152D02*
X176166666Y-85593152D01*
X176166666Y-85593152D02*
X176071428Y-85640771D01*
X176071428Y-85640771D02*
X176023809Y-85736009D01*
X176023809Y-85736009D02*
X176023809Y-85831247D01*
X176023809Y-85831247D02*
X176499999Y-85926485D01*
X174833332Y-86259819D02*
X174833332Y-85259819D01*
X174261904Y-86259819D02*
X174690475Y-85688390D01*
X174261904Y-85259819D02*
X174833332Y-85831247D01*
X173833332Y-86259819D02*
X173833332Y-85593152D01*
X173833332Y-85783628D02*
X173785713Y-85688390D01*
X173785713Y-85688390D02*
X173738094Y-85640771D01*
X173738094Y-85640771D02*
X173642856Y-85593152D01*
X173642856Y-85593152D02*
X173547618Y-85593152D01*
X172833332Y-86212200D02*
X172928570Y-86259819D01*
X172928570Y-86259819D02*
X173119046Y-86259819D01*
X173119046Y-86259819D02*
X173214284Y-86212200D01*
X173214284Y-86212200D02*
X173261903Y-86116961D01*
X173261903Y-86116961D02*
X173261903Y-85736009D01*
X173261903Y-85736009D02*
X173214284Y-85640771D01*
X173214284Y-85640771D02*
X173119046Y-85593152D01*
X173119046Y-85593152D02*
X172928570Y-85593152D01*
X172928570Y-85593152D02*
X172833332Y-85640771D01*
X172833332Y-85640771D02*
X172785713Y-85736009D01*
X172785713Y-85736009D02*
X172785713Y-85831247D01*
X172785713Y-85831247D02*
X173261903Y-85926485D01*
X171928570Y-85593152D02*
X171928570Y-86402676D01*
X171928570Y-86402676D02*
X171976189Y-86497914D01*
X171976189Y-86497914D02*
X172023808Y-86545533D01*
X172023808Y-86545533D02*
X172119046Y-86593152D01*
X172119046Y-86593152D02*
X172261903Y-86593152D01*
X172261903Y-86593152D02*
X172357141Y-86545533D01*
X171928570Y-86212200D02*
X172023808Y-86259819D01*
X172023808Y-86259819D02*
X172214284Y-86259819D01*
X172214284Y-86259819D02*
X172309522Y-86212200D01*
X172309522Y-86212200D02*
X172357141Y-86164580D01*
X172357141Y-86164580D02*
X172404760Y-86069342D01*
X172404760Y-86069342D02*
X172404760Y-85783628D01*
X172404760Y-85783628D02*
X172357141Y-85688390D01*
X172357141Y-85688390D02*
X172309522Y-85640771D01*
X172309522Y-85640771D02*
X172214284Y-85593152D01*
X172214284Y-85593152D02*
X172023808Y-85593152D01*
X172023808Y-85593152D02*
X171928570Y-85640771D01*
X171071427Y-86212200D02*
X171166665Y-86259819D01*
X171166665Y-86259819D02*
X171357141Y-86259819D01*
X171357141Y-86259819D02*
X171452379Y-86212200D01*
X171452379Y-86212200D02*
X171499998Y-86116961D01*
X171499998Y-86116961D02*
X171499998Y-85736009D01*
X171499998Y-85736009D02*
X171452379Y-85640771D01*
X171452379Y-85640771D02*
X171357141Y-85593152D01*
X171357141Y-85593152D02*
X171166665Y-85593152D01*
X171166665Y-85593152D02*
X171071427Y-85640771D01*
X171071427Y-85640771D02*
X171023808Y-85736009D01*
X171023808Y-85736009D02*
X171023808Y-85831247D01*
X171023808Y-85831247D02*
X171499998Y-85926485D01*
X170452379Y-86259819D02*
X170547617Y-86212200D01*
X170547617Y-86212200D02*
X170595236Y-86116961D01*
X170595236Y-86116961D02*
X170595236Y-85259819D01*
X179976190Y-86869819D02*
X179976190Y-87584104D01*
X179976190Y-87584104D02*
X180023809Y-87726961D01*
X180023809Y-87726961D02*
X180119047Y-87822200D01*
X180119047Y-87822200D02*
X180261904Y-87869819D01*
X180261904Y-87869819D02*
X180357142Y-87869819D01*
X179071428Y-87203152D02*
X179071428Y-87869819D01*
X179499999Y-87203152D02*
X179499999Y-87726961D01*
X179499999Y-87726961D02*
X179452380Y-87822200D01*
X179452380Y-87822200D02*
X179357142Y-87869819D01*
X179357142Y-87869819D02*
X179214285Y-87869819D01*
X179214285Y-87869819D02*
X179119047Y-87822200D01*
X179119047Y-87822200D02*
X179071428Y-87774580D01*
X178595237Y-87203152D02*
X178595237Y-87869819D01*
X178595237Y-87298390D02*
X178547618Y-87250771D01*
X178547618Y-87250771D02*
X178452380Y-87203152D01*
X178452380Y-87203152D02*
X178309523Y-87203152D01*
X178309523Y-87203152D02*
X178214285Y-87250771D01*
X178214285Y-87250771D02*
X178166666Y-87346009D01*
X178166666Y-87346009D02*
X178166666Y-87869819D01*
X177309523Y-87822200D02*
X177404761Y-87869819D01*
X177404761Y-87869819D02*
X177595237Y-87869819D01*
X177595237Y-87869819D02*
X177690475Y-87822200D01*
X177690475Y-87822200D02*
X177738094Y-87726961D01*
X177738094Y-87726961D02*
X177738094Y-87346009D01*
X177738094Y-87346009D02*
X177690475Y-87250771D01*
X177690475Y-87250771D02*
X177595237Y-87203152D01*
X177595237Y-87203152D02*
X177404761Y-87203152D01*
X177404761Y-87203152D02*
X177309523Y-87250771D01*
X177309523Y-87250771D02*
X177261904Y-87346009D01*
X177261904Y-87346009D02*
X177261904Y-87441247D01*
X177261904Y-87441247D02*
X177738094Y-87536485D01*
X176119046Y-86965057D02*
X176071427Y-86917438D01*
X176071427Y-86917438D02*
X175976189Y-86869819D01*
X175976189Y-86869819D02*
X175738094Y-86869819D01*
X175738094Y-86869819D02*
X175642856Y-86917438D01*
X175642856Y-86917438D02*
X175595237Y-86965057D01*
X175595237Y-86965057D02*
X175547618Y-87060295D01*
X175547618Y-87060295D02*
X175547618Y-87155533D01*
X175547618Y-87155533D02*
X175595237Y-87298390D01*
X175595237Y-87298390D02*
X176166665Y-87869819D01*
X176166665Y-87869819D02*
X175547618Y-87869819D01*
X174928570Y-86869819D02*
X174833332Y-86869819D01*
X174833332Y-86869819D02*
X174738094Y-86917438D01*
X174738094Y-86917438D02*
X174690475Y-86965057D01*
X174690475Y-86965057D02*
X174642856Y-87060295D01*
X174642856Y-87060295D02*
X174595237Y-87250771D01*
X174595237Y-87250771D02*
X174595237Y-87488866D01*
X174595237Y-87488866D02*
X174642856Y-87679342D01*
X174642856Y-87679342D02*
X174690475Y-87774580D01*
X174690475Y-87774580D02*
X174738094Y-87822200D01*
X174738094Y-87822200D02*
X174833332Y-87869819D01*
X174833332Y-87869819D02*
X174928570Y-87869819D01*
X174928570Y-87869819D02*
X175023808Y-87822200D01*
X175023808Y-87822200D02*
X175071427Y-87774580D01*
X175071427Y-87774580D02*
X175119046Y-87679342D01*
X175119046Y-87679342D02*
X175166665Y-87488866D01*
X175166665Y-87488866D02*
X175166665Y-87250771D01*
X175166665Y-87250771D02*
X175119046Y-87060295D01*
X175119046Y-87060295D02*
X175071427Y-86965057D01*
X175071427Y-86965057D02*
X175023808Y-86917438D01*
X175023808Y-86917438D02*
X174928570Y-86869819D01*
X174214284Y-86965057D02*
X174166665Y-86917438D01*
X174166665Y-86917438D02*
X174071427Y-86869819D01*
X174071427Y-86869819D02*
X173833332Y-86869819D01*
X173833332Y-86869819D02*
X173738094Y-86917438D01*
X173738094Y-86917438D02*
X173690475Y-86965057D01*
X173690475Y-86965057D02*
X173642856Y-87060295D01*
X173642856Y-87060295D02*
X173642856Y-87155533D01*
X173642856Y-87155533D02*
X173690475Y-87298390D01*
X173690475Y-87298390D02*
X174261903Y-87869819D01*
X174261903Y-87869819D02*
X173642856Y-87869819D01*
X172785713Y-87203152D02*
X172785713Y-87869819D01*
X173023808Y-86822200D02*
X173261903Y-87536485D01*
X173261903Y-87536485D02*
X172642856Y-87536485D01*
X164539819Y-78338207D02*
X164063628Y-78004874D01*
X164539819Y-77766779D02*
X163539819Y-77766779D01*
X163539819Y-77766779D02*
X163539819Y-78147731D01*
X163539819Y-78147731D02*
X163587438Y-78242969D01*
X163587438Y-78242969D02*
X163635057Y-78290588D01*
X163635057Y-78290588D02*
X163730295Y-78338207D01*
X163730295Y-78338207D02*
X163873152Y-78338207D01*
X163873152Y-78338207D02*
X163968390Y-78290588D01*
X163968390Y-78290588D02*
X164016009Y-78242969D01*
X164016009Y-78242969D02*
X164063628Y-78147731D01*
X164063628Y-78147731D02*
X164063628Y-77766779D01*
X164016009Y-79100112D02*
X164016009Y-78766779D01*
X164539819Y-78766779D02*
X163539819Y-78766779D01*
X163539819Y-78766779D02*
X163539819Y-79242969D01*
X163539819Y-80576303D02*
X163539819Y-80766779D01*
X163539819Y-80766779D02*
X163587438Y-80862017D01*
X163587438Y-80862017D02*
X163682676Y-80957255D01*
X163682676Y-80957255D02*
X163873152Y-81004874D01*
X163873152Y-81004874D02*
X164206485Y-81004874D01*
X164206485Y-81004874D02*
X164396961Y-80957255D01*
X164396961Y-80957255D02*
X164492200Y-80862017D01*
X164492200Y-80862017D02*
X164539819Y-80766779D01*
X164539819Y-80766779D02*
X164539819Y-80576303D01*
X164539819Y-80576303D02*
X164492200Y-80481065D01*
X164492200Y-80481065D02*
X164396961Y-80385827D01*
X164396961Y-80385827D02*
X164206485Y-80338208D01*
X164206485Y-80338208D02*
X163873152Y-80338208D01*
X163873152Y-80338208D02*
X163682676Y-80385827D01*
X163682676Y-80385827D02*
X163587438Y-80481065D01*
X163587438Y-80481065D02*
X163539819Y-80576303D01*
X163873152Y-81862017D02*
X164539819Y-81862017D01*
X163873152Y-81433446D02*
X164396961Y-81433446D01*
X164396961Y-81433446D02*
X164492200Y-81481065D01*
X164492200Y-81481065D02*
X164539819Y-81576303D01*
X164539819Y-81576303D02*
X164539819Y-81719160D01*
X164539819Y-81719160D02*
X164492200Y-81814398D01*
X164492200Y-81814398D02*
X164444580Y-81862017D01*
X163873152Y-82195351D02*
X163873152Y-82576303D01*
X163539819Y-82338208D02*
X164396961Y-82338208D01*
X164396961Y-82338208D02*
X164492200Y-82385827D01*
X164492200Y-82385827D02*
X164539819Y-82481065D01*
X164539819Y-82481065D02*
X164539819Y-82576303D01*
M02*
