# Supplementary material for: A Hybrid Vacuum Flange RF Oscillator for Low-Cost Mass Spectrometry
Source: J Am Soc Mass Spectrom. 2025 Jan 21;36(2):236–40. doi: 10.1021/jasms.4c00410 (PMC11808759; doi:10.1021/jasms.4c00410)
Supplement: Supplementary file 1 — js4c00410_si_001.zip [file js4c00410_si_001.zip › KF40 Wisconsin Oscillator SI/KF40 Wisconsin Oscillator Design and Fabrication Files/KF40 Wisconsin Oscillator Gerber Files/KF40 Wisconsin Oscillator-B_Paste.gbr]

%TF.GenerationSoftware,KiCad,Pcbnew,7.0.5*%
%TF.CreationDate,2024-09-17T10:10:56-05:00*%
%TF.ProjectId,KF40 Wisconsin Oscillator,4b463430-2057-4697-9363-6f6e73696e20,rev?*%
%TF.SameCoordinates,Original*%
%TF.FileFunction,Paste,Bot*%
%TF.FilePolarity,Positive*%
%FSLAX46Y46*%
G04 Gerber Fmt 4.6, Leading zero omitted, Abs format (unit mm)*
G04 Created by KiCad (PCBNEW 7.0.5) date 2024-09-17 10:10:56*
%MOMM*%
%LPD*%
G01*
G04 APERTURE LIST*
G04 APERTURE END LIST*
M02*
