# Supplementary material for: A Hybrid Vacuum Flange RF Oscillator for Low-Cost Mass Spectrometry
Source: J Am Soc Mass Spectrom. 2025 Jan 21;36(2):236–40. doi: 10.1021/jasms.4c00410 (PMC11808759; doi:10.1021/jasms.4c00410)
Supplement: Supplementary file 1 — js4c00410_si_001.zip [file js4c00410_si_001.zip › KF40 Wisconsin Oscillator SI/KF40 Wisconsin Oscillator Design and Fabrication Files/KF40 Wisconsin Oscillator Gerber Files/KF40 Wisconsin Oscillator-NPTH.drl]

M48
; DRILL file {KiCad 7.0.5} date Tue Sep 17 10:10:58 2024
; FORMAT={-:-/ absolute / inch / decimal}
; #@! TF.CreationDate,2024-09-17T10:10:58-05:00
; #@! TF.GenerationSoftware,Kicad,Pcbnew,7.0.5
; #@! TF.FileFunction,NonPlated,1,2,NPTH
FMAT,2
INCH
%
G90
G05
T0
M30
